# Supplementary material for: Comparative analysis of integument transcriptomes identifies genes that participate in marking pattern formation in three allelic mutants of silkworm, Bombyx mori
Source: Funct Integr Genomics. 2019 Sep 2;20(2):223–35. doi: 10.1007/s10142-019-00708-w (PMC7018788; doi:10.1007/s10142-019-00708-w)
Supplement: Supplementary file 1 — (XLSX 159 kb) [file 10142_2019_708_MOESM1_ESM.xlsx]

## Sheet: S1 novel transcripts annotation
#GeneID	COG_class	COG_class_annotation	GO_annotation	KEGG_annotation	KEGG_pathway	KOG_class	KOG_class_annotation	Pfam_annotation	Swissprot_annotation	eggNOG_class	eggNOG_class_annotation	nr_annotation
Silkworm_newGene_4920	[IQ]	--	--	--	--	[I]	Lipid transport and metabolism	AMP-binding enzyme	Luciferin 4-monooxygenase OS=Photuris pennsylvanica (Pennsylvania firefly) PE=2 SV=2	I	Lipid transport and metabolism	PREDICTED: luciferin 4-monooxygenase-like [Bombyx mori]
Silkworm_newGene_5158	--	--	Molecular Function: RNA binding (GO:0003723);; Molecular Function: RNA-directed DNA polymerase activity (GO:0003964);; Molecular Function: endonuclease activity (GO:0004519);; Biological Process: RNA-dependent DNA replication (GO:0006278);;	--	--	[R]	General function prediction only	Reverse transcriptase (RNA-dependent DNA polymerase)	Putative uncharacterized transposon-derived protein F52C9.6 GN=F52C9.6 OS=Caenorhabditis elegans PE=5 SV=1	R	General function prediction only	endonuclease-reverse transcriptase [Bombyx mori]
Silkworm_newGene_4542	--	--	--	--	--	[R]	General function prediction only	Reverse transcriptase (RNA-dependent DNA polymerase);; Endonuclease-reverse transcriptase;; Endonuclease/Exonuclease/phosphatase family	RNA-directed DNA polymerase from mobile element jockey GN=pol OS=Drosophila melanogaster (Fruit fly) PE=1 SV=1	S	Function unknown	putative pol-like protein [Danaus plexippus]
Silkworm_newGene_3413	--	--	Molecular Function: actin binding (GO:0003779);; Molecular Function: phospholipid binding (GO:0005543);; Cellular Component: nucleus (GO:0005634);; Cellular Component: cytoplasm (GO:0005737);; Biological Process: plasma membrane organization (GO:0007009);; Biological Process: male meiosis cytokinesis (GO:0007112);; Biological Process: cellularization (GO:0007349);; Molecular Function: microtubule…	K18621|5.90588e-78|bmor:101744179|actin-binding protein anillin-like; K18621 actin-binding protein anillin (A)	--	[DZ]	--	PH domain	Actin-binding protein anillin GN=scra OS=Drosophila melanogaster (Fruit fly) PE=1 SV=3	Z	Cytoskeleton	PREDICTED: actin-binding protein anillin-like, partial [Bombyx mori]
Silkworm_newGene_5510	--	--	--	--	--	--	--	--	--	R	General function prediction only	PREDICTED: uncharacterized protein LOC101739630 [Bombyx mori]
Silkworm_newGene_3700	--	--	--	--	--	--	--	--	--	R	General function prediction only	hypothetical protein KGM_05789 [Danaus plexippus]
Silkworm_newGene_4902	--	--	Biological Process: protein folding (GO:0006457);; Molecular Function: chaperone binding (GO:0051087);; Biological Process: protein oligomerization (GO:0051259);;	K04082|1.82583e-20|nvi:100678921|iron-sulfur cluster co-chaperone protein HscB, mitochondrial; K04082 molecular chaperone HscB (A)	--	--	--	HSCB C-terminal oligomerisation domain	--	O	Posttranslational modification, protein turnover, chaperones	Co-chaperone protein HscB, mitochondrial precursor [Danaus plexippus]
Silkworm_newGene_2784	[L]	Replication, recombination and repair	Molecular Function: hydrolase activity (GO:0016787);; Molecular Function: organic cyclic compound binding (GO:0097159);; Molecular Function: heterocyclic compound binding (GO:1901363);;	K13117|0|bmor:101735465|probable ATP-dependent RNA helicase DHX35-like; K13117 ATP-dependent RNA helicase DDX35 [EC:3.6.4.13] (A)	--	[A]	RNA processing and modification	Helicase associated domain (HA2);; Helicase conserved C-terminal domain	Probable ATP-dependent RNA helicase DHX35 homolog GN=Y67D2.6 OS=Caenorhabditis elegans PE=3 SV=1	L	Replication, recombination and repair	PREDICTED: probable ATP-dependent RNA helicase DHX35-like, partial [Bombyx mori]
Silkworm_newGene_3876	--	--	Biological Process: cellular response to DNA damage stimulus (GO:0006974);;	--	--	[O]	Posttranslational modification, protein turnover, chaperones	PITH domain	PITH domain-containing protein CG6153 GN=CG6153 OS=Drosophila melanogaster (Fruit fly) PE=2 SV=1	S	Function unknown	PREDICTED: PITH domain-containing protein CG6153-like [Bombyx mori]
Silkworm_newGene_4215	--	--	--	--	--	--	--	--	--	R	General function prediction only	PREDICTED: uncharacterized protein LOC101740894 [Bombyx mori]
Silkworm_newGene_123	[P]	Inorganic ion transport and metabolism	Cellular Component: membrane (GO:0016020);; Biological Process: metal ion transport (GO:0030001);; Molecular Function: metal ion transmembrane transporter activity (GO:0046873);; Biological Process: transmembrane transport (GO:0055085);;	--	--	[P]	Inorganic ion transport and metabolism	ZIP Zinc transporter	Zinc transporter foi (Precursor) OS=Drosophila melanogaster (Fruit fly) PE=1 SV=3	P	Inorganic ion transport and metabolism	PREDICTED: zinc transporter foi-like [Bombyx mori]
Silkworm_newGene_4398	--	--	Molecular Function: aminopeptidase activity (GO:0004177);; Biological Process: proteolysis (GO:0006508);; Molecular Function: metallopeptidase activity (GO:0008237);; Molecular Function: zinc ion binding (GO:0008270);; Cellular Component: intracellular membrane-bounded organelle (GO:0043231);; Molecular Function: 2 iron, 2 sulfur cluster binding (GO:0051537);;	--	--	[S]	Function unknown	Iron-binding zinc finger CDGSH type	--	S	Function unknown	PREDICTED: CDGSH iron-sulfur domain-containing protein 3, mitochondrial-like isoform X1 [Bombyx mori]
Silkworm_newGene_3078	--	--	--	--	--	--	--	--	--	--	--	olfactory receptor [Bombyx mori]
Silkworm_newGene_3827	--	--	Cellular Component: extracellular region (GO:0005576);; Biological Process: carbohydrate metabolic process (GO:0005975);; Biological Process: chitin metabolic process (GO:0006030);; Molecular Function: chitin binding (GO:0008061);; Molecular Function: hydrolase activity, acting on carbon-nitrogen (but not peptide) bonds (GO:0016810);;	--	--	--	--	Chitin binding Peritrophin-A domain	--	R	General function prediction only	PREDICTED: uncharacterized protein LOC101740429 [Bombyx mori]
Silkworm_newGene_3718	--	--	--	--	--	--	--	--	--	S	Function unknown	--
Silkworm_newGene_4926	--	--	--	--	--	--	--	--	--	S	Function unknown	hypothetical protein KGM_09270 [Danaus plexippus]
Silkworm_newGene_5574	--	--	--	--	--	[W]	Extracellular structures	FAR-17a/AIG1-like protein	--	S	Function unknown	PREDICTED: androgen-induced gene 1 protein-like [Bombyx mori]
Silkworm_newGene_363	--	--	--	--	--	--	--	--	--	L	Replication, recombination and repair	--
Silkworm_newGene_4469	--	--	--	--	--	--	--	Sep15/SelM redox domain	Selenoprotein M {ECO:0000312|EMBL:ADU25500.1} (Precursor) OS=Eriocheir sinensis (Chinese mitten crab) PE=2 SV=1	R	General function prediction only	PREDICTED: selenoprotein M-like [Bombyx mori]
Silkworm_newGene_3355	[J]	Translation, ribosomal structure and biogenesis	Molecular Function: structural constituent of ribosome (GO:0003735);; Cellular Component: ribosome (GO:0005840);; Biological Process: translation (GO:0006412);;	K02919|3.29803e-70|bmor:101738630|39S ribosomal protein L36, mitochondrial-like; K02919 large subunit ribosomal protein L36 (A)	ko03010:Ribosome	[J]	Translation, ribosomal structure and biogenesis	Ribosomal protein L36	--	J	Translation, ribosomal structure and biogenesis	PREDICTED: 39S ribosomal protein L36, mitochondrial-like [Bombyx mori]
Silkworm_newGene_3328	--	--	--	--	--	--	--	Protein of unknown function (DUF1759)	--	R	General function prediction only	PREDICTED: uncharacterized protein LOC101739910 [Bombyx mori]
Silkworm_newGene_5709	--	--	--	--	--	--	--	--	--	G	Carbohydrate transport and metabolism	hypothetical protein KGM_06292 [Danaus plexippus]
Silkworm_newGene_5385	[R]	General function prediction only	Molecular Function: binding (GO:0005488);;	--	--	[R]	General function prediction only	Zinc finger, C2H2 type;; Zinc-finger double domain;; C2H2-type zinc finger;; C2H2-type zinc finger;; Zinc-finger associated domain (zf-AD)	Protein suppressor of hairy wing GN=su(Hw) OS=Drosophila ananassae (Fruit fly) PE=2 SV=1	R	General function prediction only	PREDICTED: zinc finger protein 791-like, partial [Bombyx mori]
Silkworm_newGene_4770	--	--	--	--	--	[TR]	--	Kelch motif	--	T	Signal transduction mechanisms	PREDICTED: influenza virus NS1A-binding protein-like, partial [Bombyx mori]
Silkworm_newGene_4227	--	--	Molecular Function: RNA binding (GO:0003723);; Molecular Function: RNA-directed DNA polymerase activity (GO:0003964);; Molecular Function: endonuclease activity (GO:0004519);; Biological Process: RNA-dependent DNA replication (GO:0006278);;	--	--	[R]	General function prediction only	Lectin C-type domain	Probable RNA-directed DNA polymerase from transposon X-element GN=X-element\ORF2 OS=Drosophila melanogaster (Fruit fly) PE=3 SV=1	R	General function prediction only	PREDICTED: uncharacterized protein LOC101741035 [Bombyx mori]
Silkworm_newGene_3194	[J]	Translation, ribosomal structure and biogenesis	Cellular Component: mRNA cleavage and polyadenylation specificity factor complex (GO:0005847);; Biological Process: mRNA polyadenylation (GO:0006378);; Biological Process: mRNA cleavage (GO:0006379);; Molecular Function: hydrolase activity (GO:0016787);;	K14402|2.2737e-178|bmor:101741574|probable cleavage and polyadenylation specificity factor subunit 2-like; K14402 cleavage and polyadenylation specificity factor subunit 2 (A)	ko03015:mRNA surveillance pathway	[A]	RNA processing and modification	Beta-Casp domain;; Beta-lactamase superfamily domain	Probable cleavage and polyadenylation specificity factor subunit 2 GN=Cpsf100 OS=Drosophila melanogaster (Fruit fly) PE=1 SV=1	A	RNA processing and modification	putative cleavage and polyadenylation specificity factor 100 kDa subunit [Danaus plexippus]
Silkworm_newGene_2518	--	--	--	--	--	--	--	--	--	R	General function prediction only	PREDICTED: uncharacterized protein LOC101743782 [Bombyx mori]
Silkworm_newGene_5870	--	--	--	--	--	--	--	HCaRG protein	--	S	Function unknown	PREDICTED: COMM domain-containing protein 10-like [Bombyx mori]
Silkworm_newGene_3540	--	--	Cellular Component: membrane (GO:0016020);;	--	--	--	--	Popeye protein conserved region	--	T	Signal transduction mechanisms	PREDICTED: popeye domain-containing protein 2-like [Bombyx mori]
Silkworm_newGene_4126	--	--	Molecular Function: nucleic acid binding (GO:0003676);; Molecular Function: metal ion binding (GO:0046872);;	--	--	--	--	Zinc-finger associated domain (zf-AD)	--	K	Transcription	PREDICTED: zinc finger protein 845-like [Bombyx mori]
Silkworm_newGene_237	--	--	--	--	--	--	--	--	--	--	--	planarian mariner-9 gene [Girardia tigrina]
Silkworm_newGene_4796	--	--	--	--	--	--	--	--	--	--	--	hypothetical protein 1 - cabbage looper transposon TED (fragment)
Silkworm_newGene_3896	--	--	Molecular Function: nucleotide binding (GO:0000166);; Molecular Function: nucleic acid binding (GO:0003676);;	--	--	--	--	--	--	K	Transcription	50kDa lectin [Bombyx mori]
Silkworm_newGene_5755	--	--	--	--	--	--	--	Endonuclease-reverse transcriptase;; Endonuclease/Exonuclease/phosphatase family	Probable RNA-directed DNA polymerase from transposon X-element GN=X-element\ORF2 OS=Drosophila melanogaster (Fruit fly) PE=3 SV=1	R	General function prediction only	PREDICTED: uncharacterized protein LOC101743910 [Bombyx mori]
Silkworm_newGene_3703	--	--	Molecular Function: odorant binding (GO:0005549);;	--	--	--	--	PBP/GOBP family	--	R	General function prediction only	odorant-binding protein 4 [Bombyx mori]
Silkworm_newGene_5735	--	--	Cellular Component: vacuolar proton-transporting V-type ATPase, V0 domain (GO:0000220);; Molecular Function: hydrogen ion transmembrane transporter activity (GO:0015078);; Biological Process: ATP hydrolysis coupled proton transport (GO:0015991);;	K02154|4.92584e-13|bmor:101742516|V-type proton ATPase 116 kDa subunit a isoform 1-like; K02154 V-type H+-transporting ATPase subunit a (A)	ko00190:Oxidative phosphorylation;ko04142:Lysosome;ko04145:Phagosome	[C]	Energy production and conversion	--	Probable V-type proton ATPase 116 kDa subunit a GN=unc-32 OS=Caenorhabditis elegans PE=2 SV=3	C	Energy production and conversion	V-ATPase 110 kDa integral membrane subunit [Manduca sexta]
Silkworm_newGene_6181	--	--	--	--	--	--	--	Armadillo/beta-catenin-like repeat	--	S	Function unknown	PREDICTED: importin subunit alpha-2-like [Bombyx mori]
Silkworm_newGene_3664	--	--	Molecular Function: phospholipid binding (GO:0005543);;	--	--	--	--	--	--	Z	Cytoskeleton	putative outspread [Danaus plexippus]
Silkworm_newGene_5756	--	--	--	--	--	--	--	--	--	S	Function unknown	conserved hypothetical protein [Culex quinquefasciatus]
Silkworm_newGene_5655	[R]	General function prediction only	Molecular Function: GTP binding (GO:0005525);; Biological Process: small GTPase mediated signal transduction (GO:0007264);;	K06883|4.87823e-84|bmor:101736965|GPN-loop GTPase 1-like; K06883 (A)	--	[L]	Replication, recombination and repair	Conserved hypothetical ATP binding protein	GPN-loop GTPase 1 {ECO:0000250|UniProtKB:Q9HCN4} OS=Dictyostelium discoideum (Slime mold) PE=3 SV=1	L	Replication, recombination and repair	PREDICTED: GPN-loop GTPase 1-like, partial [Bombyx mori]
Silkworm_newGene_4929	--	--	Molecular Function: structural constituent of cuticle (GO:0042302);;	--	--	--	--	--	Pupal cuticle protein (Precursor) GN=PCP OS=Bombyx mori (Silk moth) PE=2 SV=1	R	General function prediction only	pupal cuticle protein precursor [Bombyx mori]
Silkworm_newGene_4545	[J]	Translation, ribosomal structure and biogenesis	Biological Process: pseudouridine synthesis (GO:0001522);; Molecular Function: snoRNA binding (GO:0030515);; Biological Process: ribosome biogenesis (GO:0042254);; Cellular Component: box H/ACA RNP complex (GO:0072588);;	K11130|2.55434e-36|bmor:101745643|H/ACA ribonucleoprotein complex subunit 3-like; K11130 H/ACA ribonucleoprotein complex subunit 3 (A)	ko03008:Ribosome biogenesis in eukaryotes	[A]	RNA processing and modification	Nucleolar RNA-binding protein, Nop10p family	H/ACA ribonucleoprotein complex subunit 3 GN=CG7637 OS=Drosophila melanogaster (Fruit fly) PE=1 SV=1	A	RNA processing and modification	PREDICTED: H/ACA ribonucleoprotein complex subunit 3-like [Bombyx mori]
Silkworm_newGene_3667	--	--	--	--	--	--	--	Pacifastin inhibitor (LCMII)	Protease inhibitor SGPI-2 (Precursor) OS=Schistocerca gregaria (Desert locust) PE=1 SV=1	R	General function prediction only	PREDICTED: SCO-spondin-like, partial [Bombyx mori]
Silkworm_newGene_38	--	--	Biological Process: RNA metabolic process (GO:0016070);; Biological Process: germarium-derived female germ-line cyst formation (GO:0030727);; Biological Process: positive regulation of stem cell differentiation (GO:2000738);;	K16865|5.33277e-112|bmor:101737003|programmed cell death protein 4-like; K16865 programmed cell death protein 4 (A)	--	[T]	Signal transduction mechanisms	MA3 domain	--	T	Signal transduction mechanisms	PREDICTED: programmed cell death protein 4-like, partial [Bombyx mori]
Silkworm_newGene_2674	--	--	--	--	--	--	--	--	--	T	Signal transduction mechanisms	PREDICTED: uncharacterized protein LOC103522958 [Diaphorina citri]
Silkworm_newGene_4364	--	--	--	--	--	--	--	Helix-turn-helix of DDE superfamily endonuclease;; DDE superfamily endonuclease	--	S	Function unknown	PREDICTED: uncharacterized protein LOC101736403 [Bombyx mori]
Silkworm_newGene_4671	--	--	--	--	--	--	--	Zinc-finger associated domain (zf-AD)	--	--	--	PREDICTED: uncharacterized protein LOC101742479 [Bombyx mori]
Silkworm_newGene_2953	--	--	--	--	--	--	--	Kazal-type serine protease inhibitor domain;; Kazal-type serine protease inhibitor domain	Turripeptide Gsg9.2 (Precursor) OS=Gemmula sogodensis (Gem-turris) PE=2 SV=1	O	Posttranslational modification, protein turnover, chaperones	PREDICTED: turripeptide Gsg9.2-like [Bombyx mori]
Silkworm_newGene_5651	--	--	--	--	--	--	--	--	--	--	--	PREDICTED: uncharacterized protein LOC101747163 [Bombyx mori]
Silkworm_newGene_4577	--	--	Molecular Function: chitinase activity (GO:0004568);; Cellular Component: extracellular region (GO:0005576);; Biological Process: carbohydrate metabolic process (GO:0005975);; Biological Process: chitin catabolic process (GO:0006032);; Molecular Function: chitin binding (GO:0008061);;	K01183|7.4251e-65|bmor:101736080|probable chitinase 3-like; K01183 chitinase [EC:3.2.1.14] (A)	ko00520:Amino sugar and nucleotide sugar metabolism	[G]	Carbohydrate transport and metabolism	Glycosyl hydrolases family 18	Probable chitinase 3 (Precursor) GN=Cht3 OS=Drosophila melanogaster (Fruit fly) PE=2 SV=2	G	Carbohydrate transport and metabolism	PREDICTED: probable chitinase 3-like isoform X1 [Bombyx mori]
Silkworm_newGene_4724	--	--	Molecular Function: olfactory receptor activity (GO:0004984);; Molecular Function: odorant binding (GO:0005549);; Cellular Component: membrane (GO:0016020);; Biological Process: detection of chemical stimulus involved in sensory perception of smell (GO:0050911);;	--	--	--	--	--	--	--	--	olfactory receptor 40 [Bombyx mori]
Silkworm_newGene_3417	--	--	Biological Process: telomere maintenance (GO:0000723);; Molecular Function: DNA helicase activity (GO:0003678);; Biological Process: DNA repair (GO:0006281);; Biological Process: DNA duplex unwinding (GO:0032508);;	--	--	[D]	Cell cycle control, cell division, chromosome partitioning	7 transmembrane receptor (Secretin family);; PIF1-like helicase;; PIF1-like helicase	G-protein coupled receptor Mth2 (Precursor) GN=mth2 OS=Drosophila yakuba (Fruit fly) PE=3 SV=1	D	Cell cycle control, cell division, chromosome partitioning	PREDICTED: probable G-protein coupled receptor Mth-like 3-like [Bombyx mori]
Silkworm_newGene_3890	--	--	--	--	--	[S]	Function unknown	Cell cycle and development regulator	Protein asunder GN=asun OS=Drosophila willistoni (Fruit fly) PE=3 SV=1	S	Function unknown	PREDICTED: protein asunder-like, partial [Bombyx mori]
Silkworm_newGene_6126	[IQ]	--	Molecular Function: catalytic activity (GO:0003824);; Biological Process: metabolic process (GO:0008152);;	--	--	[I]	Lipid transport and metabolism	AMP-binding enzyme;; AMP-binding enzyme C-terminal domain	Luciferin 4-monooxygenase OS=Luciola cruciata (Japanese firefly) PE=1 SV=1	I	Lipid transport and metabolism	PREDICTED: luciferin 4-monooxygenase-like [Bombyx mori]
Silkworm_newGene_1967	--	--	--	--	--	--	--	--	--	R	General function prediction only	PREDICTED: uncharacterized protein LOC101742040 [Bombyx mori]
Silkworm_newGene_1821	--	--	--	--	--	--	--	--	--	L	Replication, recombination and repair	uncharacterized protein LOC100569528 [Acyrthosiphon pisum]
Silkworm_newGene_3746	--	--	Cellular Component: lipid particle (GO:0005811);; Cellular Component: cytosol (GO:0005829);; Biological Process: triglyceride mobilization (GO:0006642);; Biological Process: cholesterol metabolic process (GO:0008203);; Biological Process: lipid catabolic process (GO:0016042);; Molecular Function: lipase activity (GO:0016298);;	K07188|5.53511e-163|bmor:101737209|hormone-sensitive lipase-like; K07188 hormone-sensitive lipase [EC:3.1.1.79] (A)	--	[I]	Lipid transport and metabolism	alpha/beta hydrolase fold	--	I	Lipid transport and metabolism	PREDICTED: hormone-sensitive lipase-like [Bombyx mori]
Silkworm_newGene_6355	--	--	--	--	--	--	--	--	--	R	General function prediction only	PREDICTED: uncharacterized protein LOC101742603 [Bombyx mori]
Silkworm_newGene_6473	--	--	--	--	--	--	--	--	--	R	General function prediction only	PREDICTED: uncharacterized protein LOC101742014 [Bombyx mori]
Silkworm_newGene_4366	--	--	Molecular Function: DNA binding (GO:0003677);;	--	--	--	--	Cd27 binding protein (Siva)	--	R	General function prediction only	PREDICTED: uncharacterized protein LOC101741254 [Bombyx mori]
Silkworm_newGene_5156	--	--	Biological Process: regulation of mitotic cell cycle (GO:0007346);; Biological Process: determination of adult lifespan (GO:0008340);;	--	--	[O]	Posttranslational modification, protein turnover, chaperones	Ring finger domain;; Zinc finger, C3HC4 type (RING finger);; RING-H2 zinc finger;; zinc-RING finger domain;; Zinc finger, C3HC4 type (RING finger);; Zinc finger, C3HC4 type (RING finger);; Ring finger domain;; zinc-RING finger domain;; Zinc finger, C3HC4 type (RING finger);; Zinc finger, C3HC4 type (RING finger);; Zinc finger, C3HC4 type (RING finger)	Protein goliath (Precursor) GN=gol OS=Drosophila melanogaster (Fruit fly) PE=2 SV=3	O	Posttranslational modification, protein turnover, chaperones	PREDICTED: RING finger protein 145-like [Bombyx mori]
Silkworm_newGene_4034	[R]	General function prediction only	--	K14556|0|bmor:101737448|WD repeat-containing protein 3-like; K14556 U3 small nucleolar RNA-associated protein 12 (A)	ko03008:Ribosome biogenesis in eukaryotes	[A]	RNA processing and modification	WD domain, G-beta repeat;; Nucleoporin Nup120/160	WD repeat-containing protein 3 homolog GN=wdr3 OS=Dictyostelium discoideum (Slime mold) PE=3 SV=1	A	RNA processing and modification	PREDICTED: WD repeat-containing protein 3-like [Bombyx mori]
Silkworm_newGene_4368	--	--	--	--	--	[R]	General function prediction only	C2 domain;; Plant phosphoribosyltransferase C-terminal	--	R	General function prediction only	PREDICTED: multiple C2 and transmembrane domain-containing protein 1-like [Bombyx mori]
Silkworm_newGene_5028	--	--	--	--	--	[S]	Function unknown	DC-STAMP-like protein	--	S	Function unknown	PREDICTED: DC-STAMP domain-containing protein 2-like, partial [Bombyx mori]
Silkworm_newGene_4370	--	--	--	--	--	--	--	--	--	R	General function prediction only	PREDICTED: uncharacterized protein LOC101736537 [Bombyx mori]
Silkworm_newGene_6305	--	--	--	--	--	--	--	Fibrillar collagen C-terminal domain	--	R	General function prediction only	PREDICTED: uncharacterized protein LOC101742341 [Bombyx mori]
Silkworm_newGene_3538	--	--	--	--	--	--	--	M-phase-specific PLK1-interacting protein	--	R	General function prediction only	PREDICTED: putative uncharacterized protein DDB_G0279653-like [Bombyx mori]
Silkworm_newGene_4123	--	--	--	--	--	--	--	Protein of unknown function (DUF1759)	--	S	Function unknown	PREDICTED: uncharacterized protein LOC101740735 [Bombyx mori]
Silkworm_newGene_5649	--	--	--	--	--	[T]	Signal transduction mechanisms	Variant SH3 domain;; SH3 domain;; Variant SH3 domain	Uncharacterized protein B0303.7 GN=B0303.7 OS=Caenorhabditis elegans PE=1 SV=5	T	Signal transduction mechanisms	hypothetical protein KGM_07209 [Danaus plexippus]
Silkworm_newGene_2523	[R]	General function prediction only	Molecular Function: histone acetyltransferase activity (GO:0004402);; Cellular Component: nucleus (GO:0005634);; Biological Process: histone acetylation (GO:0016573);;	K10752|0|bmor:101742735|probable histone-binding protein Caf1-like; K10752 histone-binding protein RBBP4 (A)	--	[B]	Chromatin structure and dynamics	Histone-binding protein RBBP4 or subunit C of CAF1 complex;; WD domain, G-beta repeat	Probable histone-binding protein Caf1 GN=Caf1 OS=Drosophila melanogaster (Fruit fly) PE=1 SV=1	B	Chromatin structure and dynamics	PREDICTED: probable histone-binding protein Caf1-like, partial [Bombyx mori]
Silkworm_newGene_4659	--	--	--	--	--	--	--	--	--	S	Function unknown	PREDICTED: UPF0547 protein C16orf87-like [Bombyx mori]
Silkworm_newGene_3693	--	--	--	--	--	--	--	--	--	S	Function unknown	PREDICTED: uncharacterized protein LOC101744945 [Bombyx mori]
Silkworm_newGene_6353	--	--	--	--	--	--	--	--	--	S	Function unknown	PREDICTED: uncharacterized protein LOC101738759 isoform X1 [Bombyx mori]
Silkworm_newGene_3219	--	--	--	--	--	--	--	--	--	--	--	yellow-8 [Bombyx mori]
Silkworm_newGene_3705	--	--	--	--	--	[L]	Replication, recombination and repair	--	--	L	Replication, recombination and repair	PREDICTED: uncharacterized protein LOC103308015 [Acyrthosiphon pisum]
Silkworm_newGene_4575	--	--	--	--	--	--	--	--	--	S	Function unknown	PREDICTED: LOW QUALITY PROTEIN: HEAT repeat-containing protein 2-like [Bombyx mori]
Silkworm_newGene_93	--	--	Cellular Component: integral component of membrane (GO:0016021);;	--	--	[D]	Cell cycle control, cell division, chromosome partitioning	Calcium-activated chloride channel	--	D	Cell cycle control, cell division, chromosome partitioning	hypothetical protein KGM_19963 [Danaus plexippus]
Silkworm_newGene_5312	--	--	Molecular Function: NADH dehydrogenase activity (GO:0003954);;	K03939|6.69181e-66|bmor:101741774|probable NADH dehydrogenase [ubiquinone] iron-sulfur protein 6, mitochondrial-like; K03939 NADH dehydrogenase (ubiquinone) Fe-S protein 6 (A)	ko00190:Oxidative phosphorylation	[C]	Energy production and conversion	Zinc-finger domain	Probable NADH dehydrogenase [ubiquinone] iron-sulfur protein 6, mitochondrial (Precursor) GN=nduf-6 OS=Caenorhabditis elegans PE=3 SV=1	C	Energy production and conversion	PREDICTED: probable NADH dehydrogenase [ubiquinone] iron-sulfur protein 6, mitochondrial-like isoform X1 [Bombyx mori]
Silkworm_newGene_5492	--	--	Molecular Function: olfactory receptor activity (GO:0004984);; Molecular Function: odorant binding (GO:0005549);; Cellular Component: membrane (GO:0016020);; Biological Process: detection of chemical stimulus involved in sensory perception of smell (GO:0050911);;	--	--	--	--	7tm Odorant receptor	--	R	General function prediction only	PREDICTED: uncharacterized protein LOC101736921 [Bombyx mori]
Silkworm_newGene_6180	--	--	--	--	--	[G]	Carbohydrate transport and metabolism	Major Facilitator Superfamily	Putative inorganic phosphate cotransporter GN=Picot OS=Drosophila ananassae (Fruit fly) PE=3 SV=1	G	Carbohydrate transport and metabolism	PREDICTED: putative inorganic phosphate cotransporter-like [Bombyx mori]
Silkworm_newGene_3948	--	--	--	--	--	--	--	--	--	S	Function unknown	--
Silkworm_newGene_2438	--	--	--	--	--	--	--	--	--	R	General function prediction only	PREDICTED: uncharacterized protein LOC101740872 [Bombyx mori]
Silkworm_newGene_5309	--	--	--	--	--	--	--	--	--	R	General function prediction only	PREDICTED: uncharacterized protein LOC101737546 isoform X1 [Bombyx mori]
Silkworm_newGene_4157	--	--	Molecular Function: sphingomyelin phosphodiesterase D activity (GO:0050290);;	K12353|5.25898e-69|bmor:101736213|sphingomyelin phosphodiesterase 4-like; K12353 sphingomyelin phosphodiesterase 4 [EC:3.1.4.12] (A)	ko00600:Sphingolipid metabolism	[S]	Function unknown	Mitochondrial-associated sphingomyelin phosphodiesterase	--	S	Function unknown	PREDICTED: sphingomyelin phosphodiesterase 4-like [Bombyx mori]
Silkworm_newGene_2990	[L]	Replication, recombination and repair	Molecular Function: nucleic acid binding (GO:0003676);; Molecular Function: zinc ion binding (GO:0008270);; Biological Process: DNA integration (GO:0015074);;	--	--	[R]	General function prediction only	Reverse transcriptase (RNA-dependent DNA polymerase);; Zinc knuckle	Endonuclease GN=pol OS=Drosophila melanogaster (Fruit fly) PE=3 SV=1	R	General function prediction only	hypothetical protein TcasGA2_TC016027 [Tribolium castaneum]
Silkworm_newGene_4664	--	--	Cellular Component: integral component of plasma membrane (GO:0005887);; Biological Process: neuropeptide signaling pathway (GO:0007218);; Molecular Function: neuropeptide receptor activity (GO:0008188);; Biological Process: positive regulation of adenylate cyclase activity involved in G-protein coupled receptor signaling pathway (GO:0010579);; Biological Process: gravitaxis (GO:0042332);; Biolog…	--	--	[T]	Signal transduction mechanisms	7 transmembrane receptor (Secretin family)	PDF receptor GN=Pdfr OS=Drosophila melanogaster (Fruit fly) PE=1 SV=2	S	Function unknown	neuropeptide receptor B2 [Bombyx mori]
Silkworm_newGene_30	--	--	Molecular Function: RNA binding (GO:0003723);; Molecular Function: RNA-directed DNA polymerase activity (GO:0003964);; Molecular Function: endonuclease activity (GO:0004519);; Biological Process: RNA-dependent DNA replication (GO:0006278);;	--	--	--	--	--	--	R	General function prediction only	PREDICTED: uncharacterized protein LOC101744438, partial [Bombyx mori]
Silkworm_newGene_4615	--	--	--	--	--	--	--	--	--	S	Function unknown	PREDICTED: uncharacterized protein LOC101736350 [Bombyx mori]
Silkworm_newGene_6186	--	--	--	--	--	--	--	Coiled-coil domain of unknown function	--	S	Function unknown	PREDICTED: 5-azacytidine-induced protein 1-like [Bombyx mori]
Silkworm_newGene_3732	--	--	--	--	--	[S]	Function unknown	--	CWF19-like protein 2 homolog GN=CG9213 OS=Drosophila melanogaster (Fruit fly) PE=1 SV=2	S	Function unknown	PREDICTED: CWF19-like protein 2 homolog [Bombyx mori]
Silkworm_newGene_3329	--	--	Molecular Function: olfactory receptor activity (GO:0004984);; Molecular Function: odorant binding (GO:0005549);; Cellular Component: membrane (GO:0016020);; Biological Process: detection of chemical stimulus involved in sensory perception of smell (GO:0050911);;	K00286|8.95711e-24|bmor:101745536|pyrroline-5-carboxylate reductase-like; K00286 pyrroline-5-carboxylate reductase [EC:1.5.1.2] (A)	ko00330:Arginine and proline metabolism;ko01230:Biosynthesis of amino acids	--	--	Transposase IS4	--	L	Replication, recombination and repair	PREDICTED: zinc finger MYM-type protein 1-like, partial [Solenopsis invicta]
Silkworm_newGene_5178	--	--	--	--	--	--	--	--	--	--	--	PREDICTED: uncharacterized protein LOC101735826 [Bombyx mori]
Silkworm_newGene_4002	--	--	--	--	--	--	--	Protein of unknown function (DUF2763)	--	S	Function unknown	PREDICTED: selenoprotein K-like [Bombyx mori]
Silkworm_newGene_4655	--	--	Molecular Function: dopachrome isomerase activity (GO:0004167);; Cellular Component: extracellular region (GO:0005576);; Biological Process: melanin biosynthetic process from tyrosine (GO:0006583);; Biological Process: indole-containing compound biosynthetic process (GO:0042435);; Biological Process: developmental pigmentation (GO:0048066);;	--	--	--	--	Major royal jelly protein	Protein yellow (Precursor) GN=y OS=Drosophila yakuba (Fruit fly) PE=3 SV=1	R	General function prediction only	yellow-fa precursor [Bombyx mori]
Silkworm_newGene_5708	--	--	--	--	--	--	--	--	--	--	--	PREDICTED: myeloid leukemia factor-like [Bombyx mori]
Silkworm_newGene_5643	--	--	--	--	--	--	--	--	--	L	Replication, recombination and repair	PREDICTED: putative nuclease HARBI1 [Acyrthosiphon pisum]
Silkworm_newGene_4032	--	--	--	--	--	[S]	Function unknown	Ion channel regulatory protein UNC-93	UNC93-like protein GN=CG4928 OS=Drosophila melanogaster (Fruit fly) PE=2 SV=1	S	Function unknown	PREDICTED: UNC93-like protein MFSD11-like, partial [Bombyx mori]
Silkworm_newGene_3200	--	--	--	--	--	--	--	--	--	R	General function prediction only	PREDICTED: BTB/POZ domain-containing protein 17-like [Bombyx mori]
Silkworm_newGene_3041	--	--	--	--	--	--	--	--	Protein MON2 homolog GN=mon2 OS=Drosophila pseudoobscura pseudoobscura (Fruit fly) PE=3 SV=2	S	Function unknown	putative MON2-like protein [Danaus plexippus]
Silkworm_newGene_3447	--	--	Biological Process: DNA metabolic process (GO:0006259);;	K11433|1.51429e-85|tup:102502765|histone-lysine N-methyltransferase SETMAR-like; K11433 histone-lysine N-methyltransferase SETMAR [EC:2.1.1.43] (A)	ko00310:Lysine degradation	--	--	Transposase (partial DDE domain);; DDE superfamily endonuclease	Mariner Mos1 transposase GN=mariner\T OS=Drosophila mauritiana (Fruit fly) PE=1 SV=1	R	General function prediction only	PREDICTED: histone-lysine N-methyltransferase SETMAR-like [Harpegnathos saltator]
Silkworm_newGene_6046	[F]	Nucleotide transport and metabolism	Molecular Function: magnesium ion binding (GO:0000287);; Molecular Function: adenylosuccinate synthase activity (GO:0004019);; Molecular Function: GTP binding (GO:0005525);; Cellular Component: cytoplasm (GO:0005737);; Biological Process: 'de novo' AMP biosynthetic process (GO:0044208);;	K01939|3.38882e-85|aag:AaeL_AAEL003161|adenylosuccinate synthetase; K01939 adenylosuccinate synthase [EC:6.3.4.4] (A)	ko00230:Purine metabolism;ko00250:Alanine, aspartate and glutamate metabolism	[F]	Nucleotide transport and metabolism	Adenylosuccinate synthetase	Adenylosuccinate synthetase {ECO:0000255|HAMAP-Rule:MF_03125} GN=AAEL003161 OS=Aedes aegypti (Yellowfever mosquito) PE=3 SV=1	F	Nucleotide transport and metabolism	adenylosuccinate synthetase [Danaus plexippus]
Silkworm_newGene_3312	--	--	Molecular Function: protein serine/threonine kinase activity (GO:0004674);; Molecular Function: ATP binding (GO:0005524);; Biological Process: protein phosphorylation (GO:0006468);;	--	--	--	--	--	--	T	Signal transduction mechanisms	olfactory receptor [Bombyx mori]
Silkworm_newGene_3361	[T]	Signal transduction mechanisms	Biological Process: protein dephosphorylation (GO:0006470);; Molecular Function: protein tyrosine/serine/threonine phosphatase activity (GO:0008138);;	K14165|6.62755e-171|bmor:101735761|dual specificity protein phosphatase 22-like; K14165 atypical dual specificity phosphatase [EC:3.1.3.16 3.1.3.48] (A)	--	[V]	Defense mechanisms	Dual specificity phosphatase, catalytic domain	Probable dual specificity protein phosphatase DDB_G0269404 GN=DDB_G0269404 OS=Dictyostelium discoideum (Slime mold) PE=3 SV=1	V	Defense mechanisms	PREDICTED: dual specificity protein phosphatase 22-like [Bombyx mori]
Silkworm_newGene_6242	--	--	Molecular Function: DNA binding (GO:0003677);;	--	--	--	--	Alcohol dehydrogenase transcription factor Myb/SANT-like	--	R	General function prediction only	PREDICTED: uncharacterized protein LOC101737957 [Bombyx mori]
Silkworm_newGene_4303	--	--	Molecular Function: protein kinase activity (GO:0004672);; Molecular Function: ATP binding (GO:0005524);; Biological Process: protein phosphorylation (GO:0006468);; Biological Process: cell communication (GO:0007154);; Molecular Function: phosphatidylinositol binding (GO:0035091);;	--	--	[ZUD]	--	MIT (microtubule interacting and transport) domain;; PX domain	--	T	Signal transduction mechanisms	PREDICTED: uncharacterized protein LOC101739763 [Bombyx mori]
Silkworm_newGene_3830	--	--	Molecular Function: RNA binding (GO:0003723);; Molecular Function: RNA-directed DNA polymerase activity (GO:0003964);; Molecular Function: endonuclease activity (GO:0004519);; Biological Process: RNA-dependent DNA replication (GO:0006278);;	--	--	--	--	--	--	I	Lipid transport and metabolism	reverse transcriptase [Bombyx mori]
Silkworm_newGene_6120	[E]	Amino acid transport and metabolism	Molecular Function: GTP binding (GO:0005525);; Biological Process: small GTPase mediated signal transduction (GO:0007264);;	--	--	[U]	Intracellular trafficking, secretion, and vesicular transport	Ras family	Probable cysteine desulfurase, mitochondrial (Precursor) GN=CG12264 OS=Drosophila melanogaster (Fruit fly) PE=2 SV=1	U	Intracellular trafficking, secretion, and vesicular transport	Rab7 [Helicoverpa zea]
Silkworm_newGene_5299	--	--	Cellular Component: extracellular region (GO:0005576);; Molecular Function: growth factor activity (GO:0008083);; Biological Process: growth (GO:0040007);;	K16621|9.51784e-19|bmor:101739275|protein 60A-like; K16621 bone morphogenetic protein 7 (A)	ko04350:TGF-beta signaling pathway	[T]	Signal transduction mechanisms	Transforming growth factor beta like domain	Protein DVR-1 homolog (Precursor) GN=DVR1 OS=Strongylocentrotus purpuratus (Purple sea urchin) PE=2 SV=1	T	Signal transduction mechanisms	PREDICTED: protein 60A-like [Bombyx mori]
Silkworm_newGene_1315	--	--	--	--	--	[R]	General function prediction only	--	Cysteine and histidine-rich protein 1 homolog GN=CG32486 OS=Drosophila melanogaster (Fruit fly) PE=2 SV=2	O	Posttranslational modification, protein turnover, chaperones	hypothetical protein KGM_02098 [Danaus plexippus]
Silkworm_newGene_3612	--	--	--	--	--	[BD]	--	DDE superfamily endonuclease;; DDE superfamily endonuclease	--	S	Function unknown	PREDICTED: uncharacterized protein LOC103311361 [Acyrthosiphon pisum]
Silkworm_newGene_3716	[RTKL]	--	Molecular Function: protein serine/threonine kinase activity (GO:0004674);; Molecular Function: protein serine/threonine/tyrosine kinase activity (GO:0004712);; Molecular Function: ATP binding (GO:0005524);; Biological Process: protein phosphorylation (GO:0006468);;	K08825|0|bmor:101738805|serine/threonine-protein kinase minibrain-like; K08825 dual specificity tyrosine-phosphorylation-regulated kinase 1 [EC:2.7.12.1] (A)	--	[R]	General function prediction only	Protein kinase domain;; Protein tyrosine kinase	Serine/threonine-protein kinase minibrain GN=mnb OS=Drosophila melanogaster (Fruit fly) PE=2 SV=2	T	Signal transduction mechanisms	PREDICTED: serine/threonine-protein kinase minibrain-like isoform X2 [Bombyx mori]
Silkworm_newGene_5359	--	--	--	--	--	--	--	--	--	R	General function prediction only	hypothetical protein KGM_13510 [Danaus plexippus]
Silkworm_newGene_5824	--	--	--	--	--	--	--	--	--	Q	Secondary metabolites biosynthesis, transport and catabolism	--
Silkworm_newGene_3499	--	--	Molecular Function: calcium ion binding (GO:0005509);; Cellular Component: cytoskeleton (GO:0005856);; Biological Process: cell cycle arrest (GO:0007050);; Molecular Function: hydrolase activity (GO:0016787);;	--	--	[Z]	Cytoskeleton	--	--	Z	Cytoskeleton	hypothetical protein KGM_14760 [Danaus plexippus]
Silkworm_newGene_3119	--	--	--	--	--	--	--	--	--	--	--	PREDICTED: uncharacterized protein LOC101743237 [Bombyx mori]
Silkworm_newGene_2556	[R]	General function prediction only	--	K17908|3.87473e-71|bmor:101736267|WD repeat domain phosphoinositide-interacting protein 2-like; K17908 autophagy-related protein 18 (A)	--	[S]	Function unknown	--	--	U	Intracellular trafficking, secretion, and vesicular transport	PREDICTED: WD repeat domain phosphoinositide-interacting protein 2-like [Bombyx mori]
Silkworm_newGene_2884	--	--	--	--	--	--	--	--	--	G	Carbohydrate transport and metabolism	--
Silkworm_newGene_4911	--	--	--	--	--	--	--	--	--	S	Function unknown	PREDICTED: uncharacterized protein LOC101744233 [Bombyx mori]
Silkworm_newGene_3715	[R]	General function prediction only	--	--	--	[R]	General function prediction only	Zinc-finger double domain;; Zinc finger, C2H2 type;; C2H2-type zinc finger;; Zinc-finger double-stranded RNA-binding;; Zinc-finger associated domain (zf-AD);; C2H2-type zinc finger;; Zinc-finger of C2H2 type	Krueppel homolog 1 GN=Kr-h1 OS=Drosophila melanogaster (Fruit fly) PE=2 SV=2	R	General function prediction only	PREDICTED: zinc finger protein 813-like [Bombyx mori]
Silkworm_newGene_5937	--	--	Molecular Function: catalytic activity (GO:0003824);;	--	--	--	--	--	--	R	General function prediction only	hypothetical protein KGM_22104 [Danaus plexippus]
Silkworm_newGene_152	[K]	Transcription	Molecular Function: RNA binding (GO:0003723);; Molecular Function: ribonuclease activity (GO:0004540);;	K12585|5.28194e-88|bmor:101735949|exosome complex exonuclease RRP44-like; K12585 exosome complex exonuclease DIS3/RRP44 [EC:3.1.13.-] (A)	ko03018:RNA degradation	[J]	Translation, ribosomal structure and biogenesis	PIN domain	Probable exosome complex exonuclease RRP44 GN=dis-3 OS=Caenorhabditis elegans PE=3 SV=2	J	Translation, ribosomal structure and biogenesis	PREDICTED: exosome complex exonuclease RRP44-like, partial [Bombyx mori]
Silkworm_newGene_2872	--	--	--	--	--	--	--	Endonuclease-reverse transcriptase;; Endonuclease/Exonuclease/phosphatase family	Probable RNA-directed DNA polymerase from transposon X-element GN=X-element\ORF2 OS=Drosophila melanogaster (Fruit fly) PE=3 SV=1	R	General function prediction only	PREDICTED: uncharacterized protein LOC101743910 [Bombyx mori]
Silkworm_newGene_3750	--	--	Molecular Function: actin binding (GO:0003779);; Molecular Function: structural constituent of cytoskeleton (GO:0005200);; Molecular Function: phospholipid binding (GO:0005543);; Cellular Component: spectrin (GO:0008091);;	K06115|0|bmor:101738175|spectrin beta chain-like; K06115 spectrin beta (A)	--	[Z]	Cytoskeleton	Spectrin repeat;; Pleckstrin homology domain;; PH domain	Spectrin beta chain GN=beta-Spec OS=Drosophila melanogaster (Fruit fly) PE=1 SV=2	Z	Cytoskeleton	PREDICTED: spectrin beta chain-like [Bombyx mori]
Silkworm_newGene_5232	--	--	--	--	--	--	--	--	--	S	Function unknown	PREDICTED: uncharacterized protein LOC103310370 [Acyrthosiphon pisum]
Silkworm_newGene_608	--	--	Biological Process: cellular response to DNA damage stimulus (GO:0006974);;	--	--	[O]	Posttranslational modification, protein turnover, chaperones	PITH domain	PITH domain-containing protein CG6153 GN=CG6153 OS=Drosophila melanogaster (Fruit fly) PE=2 SV=1	S	Function unknown	PREDICTED: PITH domain-containing protein 1-like, partial [Bombyx mori]
Silkworm_newGene_2497	[O]	Posttranslational modification, protein turnover, chaperones	Molecular Function: transferase activity (GO:0016740);;	K00799|1.19706e-132|bmor:100141447|GSTe7, GST14; glutathione S-transferase epsilon 7; K00799 glutathione S-transferase [EC:2.5.1.18] (A)	ko00480:Glutathione metabolism;ko00980:Metabolism of xenobiotics by cytochrome P450;ko00982:Drug metabolism - cytochrome P450	[O]	Posttranslational modification, protein turnover, chaperones	Glutathione S-transferase, N-terminal domain;; Glutathione S-transferase, N-terminal domain;; Glutathione S-transferase, N-terminal domain	Glutathione S-transferase 2 GN=GstD2 OS=Anopheles gambiae (African malaria mosquito) PE=3 SV=2	O	Posttranslational modification, protein turnover, chaperones	PREDICTED: glutathione S-transferase 1 isoform X1 [Bombyx mori]
Silkworm_newGene_2235	[R]	General function prediction only	Molecular Function: N-acetyltransferase activity (GO:0008080);; Molecular Function: acyl-CoA N-acyltransferase activity (GO:0019186);;	K17972|6.57814e-35|bmor:693107|N-acetyltransferase; K17972 N-terminal acetyltransferase B complex catalytic subunit [EC:2.3.1.88] (A)	--	[R]	General function prediction only	--	N-alpha-acetyltransferase 20 GN=nat5 OS=Dictyostelium discoideum (Slime mold) PE=3 SV=2	R	General function prediction only	N-acetyltransferase [Bombyx mori]
Silkworm_newGene_6000	--	--	Molecular Function: RNA binding (GO:0003723);; Molecular Function: RNA-directed DNA polymerase activity (GO:0003964);; Molecular Function: endonuclease activity (GO:0004519);; Biological Process: RNA-dependent DNA replication (GO:0006278);;	--	--	--	--	--	--	G	Carbohydrate transport and metabolism	reverse transcriptase [Bombyx mori]
Silkworm_newGene_2521	[R]	General function prediction only	Molecular Function: nucleotide binding (GO:0000166);; Biological Process: formation of translation preinitiation complex (GO:0001731);; Molecular Function: translation initiation factor activity (GO:0003743);; Cellular Component: eukaryotic translation initiation factor 3 complex (GO:0005852);; Biological Process: regulation of translational initiation (GO:0006446);; Cellular Component: eukaryoti…	K03253|1.45057e-65|bmor:733052|eIF3-S9, eIF3b; eukaryotic translation initiation factor 3 subunit 9; K03253 translation initiation factor 3 subunit B (A)	ko03013:RNA transport	[J]	Translation, ribosomal structure and biogenesis	--	Eukaryotic translation initiation factor 3 subunit B {ECO:0000255|HAMAP-Rule:MF_03001} OS=Bombyx mori (Silk moth) PE=2 SV=1	J	Translation, ribosomal structure and biogenesis	eukaryotic translation initiation factor 3 subunit B [Bombyx mori]
Silkworm_newGene_2322	[K]	Transcription	Molecular Function: DNA binding (GO:0003677);; Molecular Function: DNA-directed RNA polymerase activity (GO:0003899);; Cellular Component: DNA-directed RNA polymerase I complex (GO:0005736);; Cellular Component: microtubule associated complex (GO:0005875);; Biological Process: transcription from RNA polymerase I promoter (GO:0006360);; Molecular Function: protein dimerization activity (GO:0046983…	K03020|1.69739e-63|bmor:101744943|probable DNA-directed RNA polymerases I and III subunit RPAC2-like; K03020 DNA-directed RNA polymerases I and III subunit RPAC2 (A)	ko00230:Purine metabolism;ko00240:Pyrimidine metabolism;ko03020:RNA polymerase	[K]	Transcription	RNA polymerase Rpb3/Rpb11 dimerisation domain;; RNA polymerase Rpb3/Rpb11 dimerisation domain	Probable DNA-directed RNA polymerases I and III subunit RPAC2 GN=l(2)37Cg OS=Drosophila melanogaster (Fruit fly) PE=3 SV=1	K	Transcription	PREDICTED: probable DNA-directed RNA polymerases I and III subunit RPAC2-like [Bombyx mori]
Silkworm_newGene_2954	--	--	Biological Process: proteolysis (GO:0006508);; Molecular Function: serine-type peptidase activity (GO:0008236);; Cellular Component: membrane (GO:0016020);;	--	--	[O]	Posttranslational modification, protein turnover, chaperones	--	--	O	Posttranslational modification, protein turnover, chaperones	hypothetical protein KGM_18948 [Danaus plexippus]
Silkworm_newGene_2772	--	--	--	--	--	[T]	Signal transduction mechanisms	CD36 family	Sensory neuron membrane protein 1 {ECO:0000312|EMBL:AAG49366.1} OS=Manduca sexta (Tobacco hawkmoth) PE=2 SV=1	T	Signal transduction mechanisms	PREDICTED: scavenger receptor class B member 1-like [Bombyx mori]
Silkworm_newGene_4726	[KL]	--	Molecular Function: DNA binding (GO:0003677);; Molecular Function: helicase activity (GO:0004386);; Molecular Function: ATP binding (GO:0005524);;	K11661|1.98196e-78|hgl:101699384|Srcap; Snf2-related CREBBP activator protein; K11661 helicase SRCAP [EC:3.6.4.-] (A)	--	[R]	General function prediction only	Helicase conserved C-terminal domain	Helicase domino GN=dom OS=Drosophila melanogaster (Fruit fly) PE=1 SV=2	K	Transcription	predicted protein [Nematostella vectensis]
Silkworm_newGene_4723	--	--	Molecular Function: DNA binding (GO:0003677);;	--	--	--	--	--	--	K	Transcription	phd finger transcription factor [Danaus plexippus]
Silkworm_newGene_2798	--	--	--	--	--	--	--	Major royal jelly protein	Protein yellow (Precursor) GN=y OS=Drosophila erecta (Fruit fly) PE=3 SV=1	R	General function prediction only	yellow-8 [Bombyx mori]
Silkworm_newGene_2160	--	--	--	--	--	[S]	Function unknown	Uncharacterised protein family (UPF0197)	Transmembrane protein 258 homolog GN=CG9669 OS=Drosophila melanogaster (Fruit fly) PE=1 SV=1	S	Function unknown	PREDICTED: transmembrane protein 258-like [Bombyx mori]
Silkworm_newGene_5097	--	--	--	--	--	--	--	--	--	--	--	NADPH oxidoreductase [Bombyx mori]
Silkworm_newGene_1518	--	--	--	--	--	[NTZ]	--	Spectrin repeat	Dystrophin, isoforms A/C/F/G/H GN=Dys OS=Drosophila melanogaster (Fruit fly) PE=1 SV=3	Z	Cytoskeleton	PREDICTED: dystrophin, isoforms A/C/F/G/H-like [Megachile rotundata]
Silkworm_newGene_69	[L]	Replication, recombination and repair	Molecular Function: DNA binding (GO:0003677);; Molecular Function: ATP binding (GO:0005524);; Cellular Component: nucleus (GO:0005634);; Biological Process: DNA replication initiation (GO:0006270);; Biological Process: mitotic spindle organization (GO:0007052);; Biological Process: DNA duplex unwinding (GO:0032508);; Biological Process: DNA endoreduplication (GO:0042023);; Cellular Component: MCM…	K02212|3.0197e-107|bmor:101744160|DNA replication licensing factor MCM4-like; K02212 DNA replication licensing factor MCM4 [EC:3.6.4.12] (A)	ko03030:DNA replication	[L]	Replication, recombination and repair	MCM N-terminal domain	DNA replication licensing factor MCM4 GN=dpa OS=Drosophila melanogaster (Fruit fly) PE=1 SV=2	L	Replication, recombination and repair	PREDICTED: DNA replication licensing factor MCM4-like, partial [Bombyx mori]
Silkworm_newGene_3474	[S]	Function unknown	--	K15455|2.52479e-26|bmor:101737352|DPH3 homolog; K15455 diphthamide biosynthesis protein 3 (A)	--	[S]	Function unknown	CSL zinc finger	DPH3 homolog GN=CG14701 OS=Drosophila melanogaster (Fruit fly) PE=3 SV=1	S	Function unknown	PREDICTED: DPH3 homolog [Bombyx mori]
Silkworm_newGene_3723	[RTKL]	--	Molecular Function: protein serine/threonine kinase activity (GO:0004674);; Molecular Function: ATP binding (GO:0005524);; Biological Process: protein phosphorylation (GO:0006468);;	K16311|0|bmor:101745721|serine/threonine-protein kinase SIK2-like; K16311 serine/threonine-protein kinase SIK2 [EC:2.7.11.1] (A)	--	[R]	General function prediction only	Protein kinase domain;; Protein tyrosine kinase	Serine/threonine-protein kinase par-1 {ECO:0000250|UniProtKB:Q9TW45, ECO:0000312|EMBL:CAP25402.1} GN=par-1 OS=Caenorhabditis briggsae PE=3 SV=1	T	Signal transduction mechanisms	PREDICTED: LOW QUALITY PROTEIN: serine/threonine-protein kinase SIK2-like [Bombyx mori]
Silkworm_newGene_5936	[GEPR]	--	--	--	--	[R]	General function prediction only	Sugar (and other) transporter;; Major Facilitator Superfamily	Putative transporter ZK637.1 GN=ZK637.1 OS=Caenorhabditis elegans PE=3 SV=5	R	General function prediction only	PREDICTED: synaptic vesicle glycoprotein 2A-like, partial [Bombyx mori]
Silkworm_newGene_155	--	--	Molecular Function: protein serine/threonine kinase activity (GO:0004674);; Molecular Function: ATP binding (GO:0005524);; Biological Process: protein phosphorylation (GO:0006468);;	--	--	[Z]	Cytoskeleton	Fibronectin type III domain;; Immunoglobulin I-set domain	Twitchin {ECO:0000303|PubMed:7190524} OS=Caenorhabditis elegans PE=1 SV=3	T	Signal transduction mechanisms	PREDICTED: twitchin-like, partial [Bombyx mori]
Silkworm_newGene_4100	--	--	--	K15053|3.00842e-148|bmor:101743118|uncharacterized LOC101743118; K15053 charged multivesicular body protein 7 (A)	ko04144:Endocytosis	[S]	Function unknown	Snf7	--	S	Function unknown	PREDICTED: uncharacterized protein LOC101743118, partial [Bombyx mori]
Silkworm_newGene_5234	--	--	Molecular Function: catalytic activity (GO:0003824);;	--	--	--	--	--	RNA-directed DNA polymerase from mobile element jockey GN=jockey\pol OS=Drosophila funebris (Fruit fly) PE=1 SV=1	--	--	reverse transcriptase, partial [Bombyx mori]
Silkworm_newGene_2429	--	--	Molecular Function: methyltransferase activity (GO:0008168);; Biological Process: methylation (GO:0032259);; Molecular Function: metal ion binding (GO:0046872);;	K15447|1.07715e-89|bmor:101738223|probable tRNA (uracil-O(2)-)-methyltransferase-like; K15447 tRNASer (uridine44-2'-O)-methyltransferase [EC:2.1.1.211] (A)	--	[S]	Function unknown	Predicted AdoMet-dependent methyltransferase	Probable tRNA (uracil-O(2)-)-methyltransferase GN=trmt44 OS=Drosophila melanogaster (Fruit fly) PE=2 SV=2	S	Function unknown	PREDICTED: probable tRNA (uracil-O(2)-)-methyltransferase-like [Bombyx mori]
Silkworm_newGene_2882	--	--	--	--	--	[R]	General function prediction only	Endonuclease-reverse transcriptase;; Endonuclease/Exonuclease/phosphatase family	Probable RNA-directed DNA polymerase from transposon BS OS=Drosophila melanogaster (Fruit fly) PE=2 SV=1	R	General function prediction only	PREDICTED: uncharacterized protein LOC101743910 [Bombyx mori]
Silkworm_newGene_3056	--	--	Molecular Function: binding (GO:0005488);;	--	--	--	--	--	--	TZ	-	PREDICTED: mediator of DNA damage checkpoint protein 1-like [Bombyx mori]
Silkworm_newGene_4773	--	--	Molecular Function: oxidoreductase activity (GO:0016491);;	--	--	[S]	Function unknown	--	--	S	Function unknown	PREDICTED: coiled-coil-helix-coiled-coil-helix domain-containing protein 7-like [Bombyx mori]
Silkworm_newGene_4928	--	--	--	--	--	--	--	--	--	S	Function unknown	hypothetical protein KGM_15580 [Danaus plexippus]
Silkworm_newGene_235	--	--	--	--	--	--	--	--	--	E	Amino acid transport and metabolism	PREDICTED: transmembrane protease serine 11A-like [Bombyx mori]
Silkworm_newGene_3485	[R]	General function prediction only	Molecular Function: nucleic acid binding (GO:0003676);; Cellular Component: nucleus (GO:0005634);; Molecular Function: zinc ion binding (GO:0008270);;	--	--	[R]	General function prediction only	Zinc finger, C2H2 type;; Zinc-finger double domain;; C2H2-type zinc finger	Protein glass GN=gl OS=Drosophila melanogaster (Fruit fly) PE=1 SV=2	K	Transcription	PREDICTED: zinc finger protein 239-like, partial [Bombyx mori]
Silkworm_newGene_6248	--	--	--	--	--	--	--	--	--	--	--	PREDICTED: uncharacterized protein LOC101742730 [Bombyx mori]
Silkworm_newGene_706	--	--	--	--	--	--	--	--	--	T	Signal transduction mechanisms	titin2 [Bombyx mori]
Silkworm_newGene_5173	--	--	--	--	--	[S]	Function unknown	Predicted integral membrane metal-binding protein (DUF2296)	Protein lunapark-1 GN=lnp-1 OS=Caenorhabditis elegans PE=2 SV=2	S	Function unknown	PREDICTED: protein lunapark-B-like, partial [Bombyx mori]
Silkworm_newGene_3544	--	--	--	--	--	--	--	Torsin	--	S	Function unknown	PREDICTED: uncharacterized protein LOC101738950 [Bombyx mori]
Silkworm_newGene_4272	--	--	Cellular Component: membrane (GO:0016020);;	--	--	[R]	General function prediction only	Immunoglobulin domain;; Immunoglobulin I-set domain;; Immunoglobulin domain	Lachesin (Precursor) GN=Lac OS=Drosophila melanogaster (Fruit fly) PE=1 SV=2	T	Signal transduction mechanisms	hypothetical protein KGM_21357 [Danaus plexippus]
Silkworm_newGene_4375	[I]	Lipid transport and metabolism	Molecular Function: 1-acylglycerol-3-phosphate O-acyltransferase activity (GO:0003841);; Biological Process: phospholipid biosynthetic process (GO:0008654);; Cellular Component: membrane (GO:0016020);;	K13509|0|bmor:101741440|AGPAT2; 1-acylglycerol-3-phosphate O-acyltransferase 2; K13509 lysophosphatidate acyltransferase [EC:2.3.1.51] (A)	ko00561:Glycerolipid metabolism;ko00564:Glycerophospholipid metabolism	[I]	Lipid transport and metabolism	Acyltransferase	Putative 1-acyl-sn-glycerol-3-phosphate acyltransferase acl-1 GN=acl-1 OS=Caenorhabditis elegans PE=3 SV=2	I	Lipid transport and metabolism	1-acylglycerol-3-phosphate O-acyltransferase 2 [Bombyx mori]
Silkworm_newGene_5294	--	--	--	--	--	--	--	--	--	O	Posttranslational modification, protein turnover, chaperones	PREDICTED: ovochymase-1-like [Bombyx mori]
Silkworm_newGene_5151	--	--	Molecular Function: phospholipid binding (GO:0005543);; Biological Process: dephosphorylation (GO:0016311);; Molecular Function: phosphatase activity (GO:0016791);; Biological Process: intracellular signal transduction (GO:0035556);; Molecular Function: metal ion binding (GO:0046872);;	--	--	[R]	General function prediction only	uDENN domain	--	R	General function prediction only	PREDICTED: myotubularin-related protein 13-like, partial [Bombyx mori]
Silkworm_newGene_794	--	--	Molecular Function: DNA binding (GO:0003677);;	--	--	[L]	Replication, recombination and repair	--	DNA repair protein complementing XP-C cells homolog GN=mus210 OS=Drosophila melanogaster (Fruit fly) PE=1 SV=2	L	Replication, recombination and repair	PREDICTED: DNA repair protein complementing XP-C cells homolog, partial [Bombyx mori]
Silkworm_newGene_2555	--	--	--	--	--	[L]	Replication, recombination and repair	BED zinc finger	--	L	Replication, recombination and repair	PREDICTED: zinc finger BED domain-containing protein 4-like [Microplitis demolitor]
Silkworm_newGene_5957	--	--	--	--	--	[R]	General function prediction only	--	Protein THEM6 (Precursor) GN=CG4666 OS=Drosophila melanogaster (Fruit fly) PE=2 SV=1	S	Function unknown	hypothetical protein KGM_01305 [Danaus plexippus]
Silkworm_newGene_558	--	--	Molecular Function: triglyceride lipase activity (GO:0004806);; Cellular Component: extracellular region (GO:0005576);; Biological Process: lipid metabolic process (GO:0006629);;	--	--	--	--	Lipase	Phospholipase A1 OS=Vespula squamosa (Southern yellow jacket) PE=1 SV=1	G	Carbohydrate transport and metabolism	PREDICTED: lipase member I-like, partial [Bombyx mori]
Silkworm_newGene_5807	--	--	--	K17888|1.84894e-109|bmor:101741949|ubiquitin-like-conjugating enzyme ATG10-like; K17888 ubiquitin-like-conjugating enzyme ATG10, animal type [EC:6.3.2.19] (A)	ko04140:Regulation of autophagy	[S]	Function unknown	Autophagocytosis associated protein, active-site domain	Ubiquitin-like-conjugating enzyme ATG10 GN=atg10 OS=Dictyostelium discoideum (Slime mold) PE=3 SV=1	S	Function unknown	PREDICTED: ubiquitin-like-conjugating enzyme ATG10-like [Bombyx mori]
Silkworm_newGene_157	[RTKL]	--	Molecular Function: protein serine/threonine kinase activity (GO:0004674);; Molecular Function: ATP binding (GO:0005524);; Biological Process: protein phosphorylation (GO:0006468);; Biological Process: female meiosis I (GO:0007144);; Biological Process: chromosome condensation (GO:0030261);; Biological Process: regulation of meiosis (GO:0040020);; Biological Process: regulation of mitotic centros…	K16309|1.53491e-50|bmor:101741312|serine/threonine-protein kinase greatwall-like; K16309 serine/threonine-protein kinase greatwall [EC:2.7.11.1] (A)	--	[TR]	--	--	Probable serine/threonine-protein kinase pkgA GN=pkgA OS=Dictyostelium discoideum (Slime mold) PE=3 SV=1	T	Signal transduction mechanisms	PREDICTED: serine/threonine-protein kinase greatwall-like [Bombyx mori]
Silkworm_newGene_3941	--	--	Cellular Component: extracellular region (GO:0005576);; Biological Process: defense response to bacterium (GO:0042742);;	--	--	--	--	Moricin	Moricin-1 (Precursor) GN=MOR1 OS=Bombyx mori (Silk moth) PE=1 SV=1	R	General function prediction only	moricin-like peptide C5 [Galleria mellonella]
Silkworm_newGene_2627	--	--	--	--	--	--	--	Transposase IS4	--	R	General function prediction only	PREDICTED: piggyBac transposable element-derived protein 4-like [Acyrthosiphon pisum]
Silkworm_newGene_3416	--	--	--	--	--	[T]	Signal transduction mechanisms	7 transmembrane receptor (Secretin family)	G-protein coupled receptor Mth (Precursor) GN=mth OS=Drosophila melanogaster (Fruit fly) PE=1 SV=1	T	Signal transduction mechanisms	G protein-coupled receptor [Spodoptera frugiperda]
Silkworm_newGene_4572	--	--	Molecular Function: structural constituent of ribosome (GO:0003735);; Cellular Component: ribosome (GO:0005840);; Biological Process: translation (GO:0006412);;	K02905|6.76356e-33|bmor:101738375|60S ribosomal protein L29-like; K02905 large subunit ribosomal protein L29e (A)	ko03010:Ribosome	[J]	Translation, ribosomal structure and biogenesis	Ribosomal L29e protein family	60S ribosomal protein L29 GN=RpL29 OS=Drosophila melanogaster (Fruit fly) PE=1 SV=1	J	Translation, ribosomal structure and biogenesis	ribosomal protein L29 [Bombyx mori]
Silkworm_newGene_3697	--	--	--	--	--	--	--	--	--	--	--	PREDICTED: uncharacterized protein LOC101737207 [Bombyx mori]
Silkworm_newGene_2623	--	--	Molecular Function: RNA binding (GO:0003723);;	K15516|3.63261e-156|bmor:101737089|fragile X mental retardation syndrome-related protein 1 homolog; K15516 fragile X mental retardation protein (A)	ko03013:RNA transport	--	--	KH domain;; KH domain	Fragile X mental retardation syndrome-related protein 1 OS=Drosophila melanogaster (Fruit fly) PE=1 SV=1	A	RNA processing and modification	PREDICTED: fragile X mental retardation syndrome-related protein 1 homolog [Bombyx mori]
Silkworm_newGene_3817	--	--	--	--	--	--	--	DDE superfamily endonuclease	--	S	Function unknown	PREDICTED: uncharacterized protein LOC101736207 [Bombyx mori]
Silkworm_newGene_3069	--	--	--	K14012|1.04668e-79|bmor:101747177|NSFL1 cofactor p47-like; K14012 UBX domain-containing protein 1 (A)	ko04141:Protein processing in endoplasmic reticulum	[Y]	Nuclear structure	UBA-like domain	--	Y	Nuclear structure	PREDICTED: NSFL1 cofactor p47-like [Bombyx mori]
Silkworm_newGene_6504	[GEPR]	--	--	--	--	[R]	General function prediction only	Sugar (and other) transporter;; Major Facilitator Superfamily	Facilitated trehalose transporter Tret1-2 homolog {ECO:0000303|PubMed:20035867} OS=Drosophila melanogaster (Fruit fly) PE=2 SV=1	R	General function prediction only	PREDICTED: facilitated trehalose transporter Tret1-like [Bombyx mori]
Silkworm_newGene_5916	--	--	--	--	--	--	--	--	--	--	--	PREDICTED: uncharacterized protein LOC101742586 [Bombyx mori]
Silkworm_newGene_2326	--	--	Molecular Function: DNA binding (GO:0003677);; Molecular Function: translation initiation factor activity (GO:0003743);; Biological Process: translational initiation (GO:0006413);; Biological Process: RNA metabolic process (GO:0016070);;	K03260|3.46972e-165|bmor:101736050|eukaryotic translation initiation factor 4 gamma 2-like; K03260 translation initiation factor 4G (A)	ko03013:RNA transport	[J]	Translation, ribosomal structure and biogenesis	MIF4G domain	Eukaryotic translation initiation factor 4 gamma GN=eif4g OS=Dictyostelium discoideum (Slime mold) PE=3 SV=1	J	Translation, ribosomal structure and biogenesis	PREDICTED: eukaryotic translation initiation factor 4 gamma 2-like [Bombyx mori]
Silkworm_newGene_3708	[IQ]	--	Molecular Function: catalytic activity (GO:0003824);; Biological Process: metabolic process (GO:0008152);;	--	--	[I]	Lipid transport and metabolism	AMP-binding enzyme	Probable 4-coumarate--CoA ligase 1 GN=4cl1 OS=Dictyostelium discoideum (Slime mold) PE=3 SV=1	I	Lipid transport and metabolism	AMP dependent coa ligase [Danaus plexippus]
Silkworm_newGene_5872	[O]	Posttranslational modification, protein turnover, chaperones	Molecular Function: acid-amino acid ligase activity (GO:0016881);;	K04554|6.91771e-31|chx:102168931|UBE2J2; ubiquitin-conjugating enzyme E2, J2; K04554 ubiquitin-conjugating enzyme E2 J2 [EC:6.3.2.19] (A)	ko04120:Ubiquitin mediated proteolysis;ko04141:Protein processing in endoplasmic reticulum;ko05012:Parkinson's disease	[O]	Posttranslational modification, protein turnover, chaperones	Ubiquitin-conjugating enzyme	Ubiquitin-conjugating enzyme E2 J2-like GN=DDB_G0294380 OS=Dictyostelium discoideum (Slime mold) PE=3 SV=1	O	Posttranslational modification, protein turnover, chaperones	putative Ubiquitin-conjugating enzyme E2 J2 [Danaus plexippus]
Silkworm_newGene_3118	--	--	Molecular Function: 1-pyrroline-5-carboxylate dehydrogenase activity (GO:0003842);; Cellular Component: mitochondrial matrix (GO:0005759);; Biological Process: glutamate biosynthetic process (GO:0006537);; Biological Process: proline catabolic process (GO:0006562);;	--	--	--	--	Domain of unknown function (DUF4528)	--	S	Function unknown	hypothetical protein KGM_03542 [Danaus plexippus]
Silkworm_newGene_64	--	--	Biological Process: cold acclimation (GO:0009631);;	--	--	--	--	LITAF-like zinc ribbon domain	--	S	Function unknown	PREDICTED: lipopolysaccharide-induced tumor necrosis factor-alpha factor homolog, partial [Bombyx mori]
Silkworm_newGene_3999	--	--	Molecular Function: calcium-dependent cysteine-type endopeptidase activity (GO:0004198);; Molecular Function: calcium ion binding (GO:0005509);; Cellular Component: intracellular (GO:0005622);; Biological Process: proteolysis (GO:0006508);;	--	--	[OT]	--	Calpain family cysteine protease	Calpain-C OS=Drosophila melanogaster (Fruit fly) PE=1 SV=4	OT	-	Calpain-C [Zootermopsis nevadensis]
Silkworm_newGene_5805	--	--	Molecular Function: sequence-specific DNA binding transcription factor activity (GO:0003700);; Biological Process: regulation of transcription, DNA-templated (GO:0006355);; Cellular Component: CCAAT-binding factor complex (GO:0016602);; Molecular Function: sequence-specific DNA binding (GO:0043565);; Molecular Function: protein heterodimerization activity (GO:0046982);;	K08066|5.30884e-49|bmor:100101155|nuclear Y/CCAAT-box binding factor C subunit NF/YC; K08066 nuclear transcription factor Y, gamma (A)	--	[K]	Transcription	--	--	K	Transcription	nuclear Y/CCAAT-box binding factor C subunit NF/YC [Bombyx mori]
Silkworm_newGene_2552	--	--	--	--	--	[U]	Intracellular trafficking, secretion, and vesicular transport	--	Synapse-associated protein of 47 kDa GN=Sap47 OS=Drosophila melanogaster (Fruit fly) PE=1 SV=1	R	General function prediction only	hypothetical protein KGM_02363 [Danaus plexippus]
Silkworm_newGene_3163	[J]	Translation, ribosomal structure and biogenesis	--	K00791|2.16363e-165|bmor:101746986|tRNA dimethylallyltransferase, mitochondrial-like; K00791 tRNA dimethylallyltransferase [EC:2.5.1.75] (A)	--	[J]	Translation, ribosomal structure and biogenesis	IPP transferase;; Isopentenyl transferase	--	J	Translation, ribosomal structure and biogenesis	PREDICTED: tRNA dimethylallyltransferase, mitochondrial-like [Bombyx mori]
Silkworm_newGene_6306	--	--	--	--	--	--	--	--	--	R	General function prediction only	hypothetical protein Y032_0048g1679 [Ancylostoma ceylanicum]
Silkworm_newGene_150	--	--	Cellular Component: membrane (GO:0016020);; Biological Process: metal ion transport (GO:0030001);; Molecular Function: metal ion transmembrane transporter activity (GO:0046873);; Biological Process: transmembrane transport (GO:0055085);;	--	--	[P]	Inorganic ion transport and metabolism	ZIP Zinc transporter	Zinc transporter foi (Precursor) OS=Drosophila melanogaster (Fruit fly) PE=1 SV=3	P	Inorganic ion transport and metabolism	PREDICTED: zinc transporter foi-like, partial [Bombyx mori]
Silkworm_newGene_5623	--	--	Molecular Function: catalytic activity (GO:0003824);;	--	--	[R]	General function prediction only	Leucine rich repeat;; Leucine Rich repeats (2 copies);; Leucine Rich Repeat;; Leucine-rich repeat	Chaoptin (Fragment) GN=CHP OS=Tribolium castaneum (Red flour beetle) PE=2 SV=1	T	Signal transduction mechanisms	PREDICTED: chaoptin-like [Bombyx mori]
Silkworm_newGene_5118	--	--	--	--	--	--	--	--	--	S	Function unknown	PREDICTED: uncharacterized protein LOC101738594, partial [Bombyx mori]
Silkworm_newGene_5704	--	--	--	--	--	--	--	--	--	L	Replication, recombination and repair	PREDICTED: uncharacterized protein LOC101742801 [Bombyx mori]
Silkworm_newGene_1219	--	--	--	--	--	--	--	--	--	S	Function unknown	hypothetical protein KGM_11772 [Danaus plexippus]
Silkworm_newGene_4273	--	--	--	--	--	[L]	Replication, recombination and repair	DDE superfamily endonuclease;; Plant transposon protein	--	L	Replication, recombination and repair	PREDICTED: putative nuclease HARBI1 [Acyrthosiphon pisum]
Silkworm_newGene_4006	--	--	--	--	--	--	--	--	--	--	--	PREDICTED: uncharacterized protein LOC101744583 [Bombyx mori]
Silkworm_newGene_5019	--	--	Biological Process: cellular process (GO:0009987);; Molecular Function: organic cyclic compound binding (GO:0097159);;	K08561|3.56833e-09|bfo:BRAFLDRAFT_96828|hypothetical protein; K08561 germ cell nuclear factor (A)	--	[T]	Signal transduction mechanisms	Zinc finger, C4 type (two domains);; FLYWCH zinc finger domain	Hormone receptor 4 GN=Hr4 OS=Drosophila melanogaster (Fruit fly) PE=1 SV=4	K	Transcription	hypothetical protein KGM_05404 [Danaus plexippus]
Silkworm_newGene_3818	--	--	--	--	--	--	--	7 transmembrane receptor (rhodopsin family)	--	S	Function unknown	PREDICTED: uncharacterized protein LOC101745350 [Bombyx mori]
Silkworm_newGene_3042	[R]	General function prediction only	Biological Process: rRNA processing (GO:0006364);; Cellular Component: small-subunit processome (GO:0032040);;	K14555|0|bmor:101736004|transducin beta-like protein 3-like; K14555 U3 small nucleolar RNA-associated protein 13 (A)	ko03008:Ribosome biogenesis in eukaryotes	[A]	RNA processing and modification	WD domain, G-beta repeat	Lissencephaly-1 homolog {ECO:0000255|HAMAP-Rule:MF_03141} GN=TRIADDRAFT_50647 OS=Trichoplax adhaerens (Trichoplax reptans) PE=3 SV=1	A	RNA processing and modification	PREDICTED: LOW QUALITY PROTEIN: transducin beta-like protein 3-like [Bombyx mori]
Silkworm_newGene_3823	--	--	Cellular Component: membrane (GO:0016020);;	K06497|3.58614e-104|bmor:101738907|tetraspanin-9-like; K06497 CD63 antigen (A)	ko04142:Lysosome	[R]	General function prediction only	Tetraspanin family	--	R	General function prediction only	PREDICTED: tetraspanin-9-like [Bombyx mori]
Silkworm_newGene_4390	[KL]	--	Molecular Function: DNA binding (GO:0003677);; Molecular Function: helicase activity (GO:0004386);; Molecular Function: ATP binding (GO:0005524);; Cellular Component: nucleus (GO:0005634);; Biological Process: regulation of transcription, DNA-templated (GO:0006355);;	K11647|0|bmor:101737502|ATP-dependent helicase brm-like; K11647 SWI/SNF-related matrix-associated actin-dependent regulator of chromatin subfamily A member 2/4 [EC:3.6.4.-] (A)	--	[BK]	--	Bromodomain;; Snf2-ATP coupling, chromatin remodelling complex;; Helicase conserved C-terminal domain;; Zinc finger, C2H2 type;; Zinc-finger double domain;; C2H2-type zinc finger;; Zinc-finger associated domain (zf-AD);; Zinc-finger double-stranded RNA-binding	ATP-dependent helicase brm GN=brm OS=Drosophila melanogaster (Fruit fly) PE=1 SV=2	L	Replication, recombination and repair	PREDICTED: ATP-dependent helicase brm-like [Bombyx mori]
Silkworm_newGene_5678	--	--	--	--	--	[TW]	--	EGF-like domain	Teneurin-1 GN=ten-1 OS=Caenorhabditis elegans PE=1 SV=1	R	General function prediction only	PREDICTED: integrin beta-3-like [Bombyx mori]
Silkworm_newGene_3616	--	--	--	K03440|2.02282e-34|bmor:101743753|pickpocket protein 11-like; K03440 amiloride-sensitive sodium channel, other (A)	--	--	--	--	--	R	General function prediction only	PREDICTED: pickpocket protein 11-like [Bombyx mori]
Silkworm_newGene_4933	--	--	--	--	--	--	--	--	--	R	General function prediction only	PREDICTED: DEAD-box ATP-dependent RNA helicase 42-like [Bombyx mori]
Silkworm_newGene_2424	--	--	--	--	--	--	--	DDE superfamily endonuclease	--	L	Replication, recombination and repair	PREDICTED: putative nuclease HARBI1 [Acyrthosiphon pisum]
Silkworm_newGene_4367	--	--	Molecular Function: binding (GO:0005488);; Molecular Function: peptidase activity, acting on L-amino acid peptides (GO:0070011);;	--	--	[S]	Function unknown	Iron-binding zinc finger CDGSH type	--	S	Function unknown	PREDICTED: CDGSH iron-sulfur domain-containing protein 3, mitochondrial-like isoform X1 [Bombyx mori]
Silkworm_newGene_3284	--	--	--	--	--	--	--	Pacifastin inhibitor (LCMII);; Pacifastin inhibitor (LCMII);; Pacifastin inhibitor (LCMII)	Protease inhibitor SGPI-2 (Precursor) OS=Schistocerca gregaria (Desert locust) PE=1 SV=1	R	General function prediction only	PREDICTED: uncharacterized protein LOC101741107 [Bombyx mori]
Silkworm_newGene_2673	--	--	Cellular Component: integral component of membrane (GO:0016021);; Biological Process: transmembrane transport (GO:0055085);;	K14613|0|bmor:101745252|proton-coupled folate transporter-like; K14613 MFS transporter, PCFT/HCP family, solute carrier family 46 (folate transporter), member 1/3 (A)	--	[R]	General function prediction only	Major Facilitator Superfamily	--	R	General function prediction only	PREDICTED: proton-coupled folate transporter-like [Bombyx mori]
Silkworm_newGene_2819	--	--	Molecular Function: nucleic acid binding (GO:0003676);; Molecular Function: catalytic activity (GO:0003824);;	--	--	[R]	General function prediction only	Endonuclease-reverse transcriptase;; Endonuclease/Exonuclease/phosphatase family	Probable RNA-directed DNA polymerase from transposon X-element GN=X-element\ORF2 OS=Drosophila melanogaster (Fruit fly) PE=3 SV=1	R	General function prediction only	PREDICTED: uncharacterized protein LOC101743910 [Bombyx mori]
Silkworm_newGene_88	--	--	--	--	--	--	--	--	--	R	General function prediction only	PREDICTED: uncharacterized protein LOC101742576 [Bombyx mori]
Silkworm_newGene_4305	--	--	--	--	--	[R]	General function prediction only	--	--	R	General function prediction only	PREDICTED: uncharacterized protein LOC101745853 [Bombyx mori]
Silkworm_newGene_5659	[RTKL]	--	Molecular Function: calmodulin-dependent protein kinase activity (GO:0004683);; Molecular Function: ATP binding (GO:0005524);; Biological Process: protein phosphorylation (GO:0006468);;	K04372|0|bmor:101743583|MAP kinase-interacting serine/threonine-protein kinase 2-like; K04372 MAP kinase interacting serine/threonine kinase [EC:2.7.11.1] (A)	--	[T]	Signal transduction mechanisms	Protein kinase domain;; Protein tyrosine kinase;; Lipopolysaccharide kinase (Kdo/WaaP) family	Myosin light chain kinase A GN=mlkA OS=Dictyostelium discoideum (Slime mold) PE=1 SV=2	T	Signal transduction mechanisms	PREDICTED: MAP kinase-interacting serine/threonine-protein kinase 2-like [Bombyx mori]
Silkworm_newGene_3431	--	--	--	--	--	--	--	--	--	S	Function unknown	hypothetical protein KGM_02044 [Danaus plexippus]
Silkworm_newGene_1539	[C]	Energy production and conversion	Molecular Function: ATP citrate synthase activity (GO:0003878);; Molecular Function: succinate-CoA ligase (ADP-forming) activity (GO:0004775);; Molecular Function: ATP binding (GO:0005524);; Cellular Component: cytoplasm (GO:0005737);; Biological Process: cellular carbohydrate metabolic process (GO:0044262);; Molecular Function: cofactor binding (GO:0048037);;	K01648|3.08117e-25|ame:550686|ATPCL, GB10992; ATP citrate lyase; K01648 ATP citrate (pro-S)-lyase [EC:2.3.3.8] (A)	ko00020:Citrate cycle (TCA cycle)	[C]	Energy production and conversion	--	Probable ATP-citrate synthase GN=D1005.1 OS=Caenorhabditis elegans PE=3 SV=1	C	Energy production and conversion	hypothetical protein KGM_18857 [Danaus plexippus]
Silkworm_newGene_4775	--	--	Biological Process: RNA methylation (GO:0001510);; Cellular Component: nucleus (GO:0005634);; Biological Process: regulation of Notch signaling pathway (GO:0008593);; Molecular Function: mRNA (2'-O-methyladenosine-N6-)-methyltransferase activity (GO:0016422);; Biological Process: germarium-derived female germ-line cyst encapsulation (GO:0030708);; Biological Process: regulation of gene silencing …	K05925|1.85628e-33|bmor:101745362|N6-adenosine-methyltransferase 70 kDa subunit-like; K05925 mRNA (2'-O-methyladenosine-N6-)-methyltransferase [EC:2.1.1.62] (A)	--	[A]	RNA processing and modification	MT-A70	Probable N6-adenosine-methyltransferase MT-A70-like protein GN=Ime4 OS=Drosophila melanogaster (Fruit fly) PE=2 SV=1	A	RNA processing and modification	PREDICTED: LOW QUALITY PROTEIN: N6-adenosine-methyltransferase 70 kDa subunit-like [Bombyx mori]
Silkworm_newGene_6518	--	--	Cellular Component: extracellular region (GO:0005576);; Biological Process: defense response to bacterium (GO:0042742);; Biological Process: innate immune response (GO:0045087);;	--	--	--	--	Cecropin family	Hyphancin-3F (Precursor) OS=Hyphantria cunea (Fall webworm moth) PE=3 SV=1	R	General function prediction only	cecropin precursor [Bombyx mori]
Silkworm_newGene_4868	--	--	--	--	--	--	--	--	--	R	General function prediction only	PREDICTED: uncharacterized protein LOC101740904 [Bombyx mori]
Silkworm_newGene_5859	[T]	Signal transduction mechanisms	Molecular Function: DNA binding (GO:0003677);; Molecular Function: protein tyrosine phosphatase activity (GO:0004725);; Molecular Function: transposase activity (GO:0004803);; Biological Process: transposition, DNA-mediated (GO:0006313);; Biological Process: DNA integration (GO:0015074);; Biological Process: peptidyl-tyrosine dephosphorylation (GO:0035335);;	K18038|0|bmor:101744807|tyrosine-protein phosphatase non-receptor type 9-like; K18038 tyrosine-protein phosphatase non-receptor type 9 [EC:3.1.3.48] (A)	--	--	--	Protein-tyrosine phosphatase;; CRAL/TRIO domain;; Divergent CRAL/TRIO domain	Tyrosine-protein phosphatase Lar-like (Precursor) GN=ptp-3 OS=Caenorhabditis elegans PE=1 SV=1	I	Lipid transport and metabolism	PREDICTED: tyrosine-protein phosphatase non-receptor type 9-like [Bombyx mori]
Silkworm_newGene_5652	--	--	Molecular Function: RNA binding (GO:0003723);; Molecular Function: RNA-directed DNA polymerase activity (GO:0003964);; Molecular Function: endonuclease activity (GO:0004519);; Molecular Function: vasopressin receptor activity (GO:0005000);; Biological Process: RNA-dependent DNA replication (GO:0006278);; Biological Process: neuropeptide signaling pathway (GO:0007218);; Cellular Component: integra…	K08376|2.87203e-37|bmor:100174937|NGR-A26, BNGR-A26, CCAPR-2; neuropeptide receptor A26; K08376 neuropeptide S receptor 1 (A)	--	--	--	--	--	T	Signal transduction mechanisms	cytochrome P450, partial [Bombyx mori]
Silkworm_newGene_6346	--	--	Biological Process: mRNA splicing, via spliceosome (GO:0000398);;	K13130|4.13789e-68|bmor:101736370|gem-associated protein 2-like; K13130 survival of motor neuron protein-interacting protein 1 (A)	ko03013:RNA transport	--	--	Survival motor neuron (SMN) interacting protein 1 (SIP1)	Protein Gemin2 {ECO:0000312|EMBL:AAF49187.1} OS=Drosophila melanogaster (Fruit fly) PE=1 SV=1	A	RNA processing and modification	PREDICTED: gem-associated protein 2-like [Bombyx mori]
Silkworm_newGene_5155	--	--	Cellular Component: mitochondrial envelope (GO:0005740);; Biological Process: negative regulation of apoptotic process (GO:0043066);; Biological Process: regulation of biological quality (GO:0065008);;	--	--	[T]	Signal transduction mechanisms	Apoptosis regulator proteins, Bcl-2 family	--	T	Signal transduction mechanisms	buffy [Bombyx mori]
Silkworm_newGene_3583	[S]	Function unknown	Cellular Component: integral component of membrane (GO:0016021);;	--	--	[S]	Function unknown	Uncharacterized protein family UPF0016	--	S	Function unknown	PREDICTED: transmembrane protein 165-like, partial [Bombyx mori]
Silkworm_newGene_6460	--	--	Molecular Function: structural constituent of ribosome (GO:0003735);; Cellular Component: mitochondrial large ribosomal subunit (GO:0005762);; Biological Process: translation (GO:0006412);;	K02913|1.05902e-44|bmor:101737395|39S ribosomal protein L33, mitochondrial-like; K02913 large subunit ribosomal protein L33 (A)	ko03010:Ribosome	--	--	--	39S ribosomal protein L33, mitochondrial GN=mRpL33 OS=Drosophila melanogaster (Fruit fly) PE=3 SV=2	J	Translation, ribosomal structure and biogenesis	PREDICTED: 39S ribosomal protein L33, mitochondrial-like [Bombyx mori]
Silkworm_newGene_4925	--	--	--	--	--	--	--	--	--	T	Signal transduction mechanisms	hypothetical protein KGM_09254 [Danaus plexippus]
Silkworm_newGene_4007	--	--	Cellular Component: integral component of membrane (GO:0016021);;	K06240|1.08575e-45|bmor:101742998|laminin subunit alpha-like; K06240 laminin, alpha 3/5 (A)	ko04512:ECM-receptor interaction	--	--	--	--	S	Function unknown	PREDICTED: laminin subunit alpha-like [Bombyx mori]
Silkworm_newGene_5525	--	--	--	K10162|2.08339e-153|bmor:101746936|BMP and activin membrane-bound inhibitor homolog; K10162 BMP and activin membrane-bound inhibitor (A)	ko04310:Wnt signaling pathway;ko04350:TGF-beta signaling pathway	--	--	BMP and activin membrane-bound inhibitor (BAMBI) N-terminal domain;; Activin types I and II receptor domain	--	S	Function unknown	PREDICTED: BMP and activin membrane-bound inhibitor homolog [Bombyx mori]
Silkworm_newGene_5263	--	--	--	K11972|8.01556e-157|bmor:101746977|E3 ubiquitin-protein ligase RNF19B-like; K11972 E3 ubiquitin-protein ligase RNF19A [EC:6.3.2.19] (A)	--	[O]	Posttranslational modification, protein turnover, chaperones	--	Uncharacterized protein DDB_G0292642 GN=DDB_G0292642 OS=Dictyostelium discoideum (Slime mold) PE=3 SV=2	O	Posttranslational modification, protein turnover, chaperones	PREDICTED: E3 ubiquitin-protein ligase RNF19B-like [Bombyx mori]
Silkworm_newGene_2878	--	--	--	--	--	--	--	Carboxylesterase family	--	I	Lipid transport and metabolism	PREDICTED: bile salt-activated lipase-like [Bombyx mori]
Silkworm_newGene_4382	--	--	--	--	--	[Z]	Cytoskeleton	Fes/CIP4, and EFC/F-BAR homology domain;; SH3 domain	--	Z	Cytoskeleton	PREDICTED: formin-binding protein 1-like [Bombyx mori]
Silkworm_newGene_3287	--	--	--	--	--	--	--	--	--	S	Function unknown	PREDICTED: THAP domain-containing protein 9-like [Hydra vulgaris]
Silkworm_newGene_211	--	--	--	--	--	--	--	--	--	S	Function unknown	PREDICTED: uncharacterized protein LOC101744443, partial [Bombyx mori]
Silkworm_newGene_3168	--	--	--	--	--	--	--	--	--	S	Function unknown	hypothetical protein KGM_18371 [Danaus plexippus]
Silkworm_newGene_2609	--	--	--	--	--	--	--	Zinc-finger associated domain (zf-AD)	--	--	--	PREDICTED: zinc finger protein 271-like [Bombyx mori]
Silkworm_newGene_3539	--	--	--	--	--	--	--	--	--	S	Function unknown	putative golgin IMH1 [Danaus plexippus]
Silkworm_newGene_5230	--	--	--	--	--	--	--	F-box domain	--	--	--	--
Silkworm_newGene_5658	[U]	Intracellular trafficking, secretion, and vesicular transport	Biological Process: intracellular protein transport (GO:0006886);; Biological Process: ER to Golgi vesicle-mediated transport (GO:0006888);; Molecular Function: zinc ion binding (GO:0008270);; Cellular Component: COPII vesicle coat (GO:0030127);;	K14007|0|bmor:101736562|protein transport protein Sec24A-like; K14007 protein transport protein SEC24 (A)	ko04141:Protein processing in endoplasmic reticulum	[U]	Intracellular trafficking, secretion, and vesicular transport	Sec23/Sec24 zinc finger	Protein transport protein SEC24 GN=sec24 OS=Dictyostelium discoideum (Slime mold) PE=3 SV=1	U	Intracellular trafficking, secretion, and vesicular transport	PREDICTED: protein transport protein Sec24A-like [Bombyx mori]
Silkworm_newGene_3309	--	--	--	--	--	--	--	--	--	R	General function prediction only	PREDICTED: uncharacterized protein LOC101740008 [Bombyx mori]
Silkworm_newGene_4539	[L]	Replication, recombination and repair	--	--	--	[R]	General function prediction only	Endonuclease-reverse transcriptase;; Endonuclease/Exonuclease/phosphatase family;; Reverse transcriptase (RNA-dependent DNA polymerase);; Protein of unknown function (DUF717)	Probable RNA-directed DNA polymerase from transposon X-element GN=X-element\ORF2 OS=Drosophila melanogaster (Fruit fly) PE=3 SV=1	R	General function prediction only	PREDICTED: uncharacterized protein LOC101743910 [Bombyx mori]
Silkworm_newGene_4910	--	--	--	--	--	[R]	General function prediction only	Acyltransferase family	Nose resistant to fluoxetine protein 6 (Precursor) GN=nrf-6 OS=Caenorhabditis elegans PE=1 SV=3	S	Function unknown	PREDICTED: nose resistant to fluoxetine protein 6-like [Bombyx mori]
Silkworm_newGene_2000	[G]	Carbohydrate transport and metabolism	Molecular Function: amylo-alpha-1,6-glucosidase activity (GO:0004135);; Biological Process: glycogen biosynthetic process (GO:0005978);;	--	--	[G]	Carbohydrate transport and metabolism	--	--	G	Carbohydrate transport and metabolism	PREDICTED: glycogen debranching enzyme-like, partial [Bombyx mori]
Silkworm_newGene_6343	--	--	Molecular Function: RNA binding (GO:0003723);; Molecular Function: RNA-directed DNA polymerase activity (GO:0003964);; Biological Process: RNA-dependent DNA replication (GO:0006278);; Molecular Function: zinc ion binding (GO:0008270);;	--	--	[G]	Carbohydrate transport and metabolism	Reverse transcriptase (RNA-dependent DNA polymerase)	Probable RNA-directed DNA polymerase from transposon X-element GN=X-element\ORF2 OS=Drosophila melanogaster (Fruit fly) PE=3 SV=1	G	Carbohydrate transport and metabolism	PREDICTED: monocarboxylate transporter 3-like [Bombyx mori]
Silkworm_newGene_585	--	--	Cellular Component: mitochondrial proton-transporting ATP synthase complex, catalytic core F(1) (GO:0000275);; Cellular Component: lysosome (GO:0005764);; Biological Process: endocytosis (GO:0006897);; Biological Process: response to oxidative stress (GO:0006979);; Biological Process: determination of adult lifespan (GO:0008340);; Molecular Function: hydrogen-exporting ATPase activity, phosphoryl…	K02135|1.99204e-29|bmor:101740954|ATP synthase subunit epsilon, mitochondrial-like; K02135 F-type H+-transporting ATPase subunit epsilon (A)	ko00190:Oxidative phosphorylation	[C]	Energy production and conversion	Mitochondrial ATP synthase epsilon chain	Putative ATP synthase subunit epsilon, mitochondrial GN=ZC262.5 OS=Caenorhabditis elegans PE=3 SV=1	C	Energy production and conversion	PREDICTED: ATP synthase subunit epsilon, mitochondrial-like, partial [Bombyx mori]
Silkworm_newGene_4867	[GEPR]	--	--	--	--	[R]	General function prediction only	Sugar (and other) transporter;; Major Facilitator Superfamily	Facilitated trehalose transporter Tret1 {ECO:0000303|PubMed:20035867} OS=Bombyx mori (Silk moth) PE=1 SV=1	R	General function prediction only	PREDICTED: facilitated trehalose transporter Tret1-like [Bombyx mori]
Silkworm_newGene_6344	--	--	Biological Process: skeletal muscle tissue development (GO:0007519);; Biological Process: anatomical structure morphogenesis (GO:0009653);; Cellular Component: membrane (GO:0016020);; Biological Process: cellular component organization (GO:0016043);; Biological Process: single organismal cell-cell adhesion (GO:0016337);; Biological Process: cell differentiation (GO:0030154);;	--	--	--	--	--	Protein rolling stone GN=rost OS=Drosophila melanogaster (Fruit fly) PE=2 SV=2	S	Function unknown	PREDICTED: protein rolling stone-like [Bombyx mori]
Silkworm_newGene_124	[E]	Amino acid transport and metabolism	Molecular Function: S-adenosylmethionine-homocysteine S-methyltransferase activity (GO:0008898);; Biological Process: methylation (GO:0032259);;	K00547|2.28482e-52|bmor:692944|homocysteine S-methyltransferase; K00547 homocysteine S-methyltransferase [EC:2.1.1.10] (A)	ko00270:Cysteine and methionine metabolism	[E]	Amino acid transport and metabolism	Homocysteine S-methyltransferase	--	E	Amino acid transport and metabolism	5-methyltetrahydrofolate, partial [Papilio xuthus]
Silkworm_newGene_5737	--	--	--	--	--	--	--	--	--	--	--	PREDICTED: filaggrin-2-like [Bombyx mori]
Silkworm_newGene_4359	--	--	--	--	--	--	--	--	--	R	General function prediction only	PREDICTED: uncharacterized protein LOC101735473 [Bombyx mori]
Silkworm_newGene_4769	--	--	--	--	--	--	--	--	--	G	Carbohydrate transport and metabolism	--
Silkworm_newGene_3171	--	--	--	--	--	--	--	Endonuclease-reverse transcriptase	--	--	--	--
Silkworm_newGene_5396	--	--	--	--	--	--	--	--	Spherulin-2A OS=Physarum polycephalum (Slime mold) PE=2 SV=1	S	Function unknown	follicular epithelium yolk protein subunit [Danaus plexippus]
Silkworm_newGene_4658	--	--	--	K02273|6.80245e-43|bmor:101741939|uncharacterized LOC101741939; K02273 cytochrome c oxidase subunit 8 (A)	ko00190:Oxidative phosphorylation	--	--	--	--	--	--	PREDICTED: uncharacterized protein LOC101741939 [Bombyx mori]
Silkworm_newGene_2541	--	--	Molecular Function: transporter activity (GO:0005215);; Biological Process: transport (GO:0006810);; Cellular Component: membrane (GO:0016020);;	--	--	[R]	General function prediction only	Sugar (and other) transporter	Organic cation transporter protein GN=Orct OS=Drosophila melanogaster (Fruit fly) PE=1 SV=1	R	General function prediction only	PREDICTED: organic cation transporter protein-like [Bombyx mori]
Silkworm_newGene_4578	--	--	Molecular Function: signal transducer activity (GO:0004871);; Cellular Component: heterotrimeric G-protein complex (GO:0005834);; Biological Process: G-protein coupled receptor signaling pathway (GO:0007186);;	K04547|2.22031e-39|bmor:100862836|Ggamma30A; G protein gamma subunit; K04547 guanine nucleotide-binding protein G(I)/G(S)/G(O) subunit gamma-13 (A)	ko04745:Phototransduction - fly	[T]	Signal transduction mechanisms	GGL domain	Guanine nucleotide-binding protein subunit gamma-e (Precursor) GN=Ggamma30A OS=Drosophila melanogaster (Fruit fly) PE=1 SV=1	T	Signal transduction mechanisms	G protein gamma subunit [Bombyx mori]
Silkworm_newGene_2624	--	--	--	--	--	--	--	--	Protein MON2 homolog GN=mon2 OS=Drosophila pseudoobscura pseudoobscura (Fruit fly) PE=3 SV=2	S	Function unknown	putative MON2-like protein [Danaus plexippus]
Silkworm_newGene_3754	--	--	--	--	--	--	--	--	--	D	Cell cycle control, cell division, chromosome partitioning	PREDICTED: uncharacterized protein LOC101741212 [Bombyx mori]
Silkworm_newGene_99	[F]	Nucleotide transport and metabolism	Cellular Component: cytoplasm (GO:0005737);; Biological Process: pyrimidine nucleobase catabolic process (GO:0006208);; Molecular Function: hydrolase activity, acting on carbon-nitrogen (but not peptide) bonds, in cyclic amides (GO:0016812);;	K01464|1.5842e-103|bmor:101741995|dihydropyrimidinase-like; K01464 dihydropyrimidinase [EC:3.5.2.2] (A)	ko00240:Pyrimidine metabolism;ko00410:beta-Alanine metabolism;ko00770:Pantothenate and CoA biosynthesis;ko00983:Drug metabolism - other enzymes	[F]	Nucleotide transport and metabolism	Amidohydrolase family	Dihydropyrimidinase 1 GN=dhp-1 OS=Caenorhabditis briggsae PE=3 SV=1	F	Nucleotide transport and metabolism	PREDICTED: dihydropyrimidinase-like, partial [Bombyx mori]
Silkworm_newGene_4727	[KL]	--	Cellular Component: histone acetyltransferase complex (GO:0000123);; Biological Process: regulation of alternative mRNA splicing, via spliceosome (GO:0000381);; Cellular Component: euchromatin (GO:0000791);; Molecular Function: transcription regulatory region sequence-specific DNA binding (GO:0000976);; Molecular Function: sequence-specific DNA binding transcription factor activity (GO:0003700);;…	K11320|0|tca:656538|helicase domino; K11320 E1A-binding protein p400 [EC:3.6.4.-] (A)	--	[R]	General function prediction only	SNF2 family N-terminal domain;; Type III restriction enzyme, res subunit;; HSA	Helicase domino GN=dom OS=Drosophila melanogaster (Fruit fly) PE=1 SV=2	L	Replication, recombination and repair	putative Helicase [Danaus plexippus]
Silkworm_newGene_6427	[R]	General function prediction only	Molecular Function: GTPase activity (GO:0003924);; Molecular Function: calcium ion binding (GO:0005509);; Molecular Function: GTP binding (GO:0005525);; Cellular Component: mitochondrial outer membrane (GO:0005741);; Biological Process: GTP catabolic process (GO:0006184);; Biological Process: small GTPase mediated signal transduction (GO:0007264);; Biological Process: cellular homeostasis (GO:001…	K07870|0|bmor:101746359|mitochondrial Rho GTPase-like; K07870 Ras homolog gene family, member T1 (A)	--	[V]	Defense mechanisms	EF hand associated;; EF hand associated;; EF hand;; EF-hand domain pair;; EF-hand domain;; EF hand;; Miro-like protein	Mitochondrial Rho GTPase GN=Miro OS=Drosophila melanogaster (Fruit fly) PE=1 SV=1	V	Defense mechanisms	PREDICTED: mitochondrial Rho GTPase-like, partial [Bombyx mori]
Silkworm_newGene_2942	--	--	Molecular Function: structural constituent of ribosome (GO:0003735);; Cellular Component: ribosome (GO:0005840);; Biological Process: translation (GO:0006412);;	K02905|4.81485e-32|bmor:101738375|60S ribosomal protein L29-like; K02905 large subunit ribosomal protein L29e (A)	ko03010:Ribosome	[J]	Translation, ribosomal structure and biogenesis	Ribosomal L29e protein family	60S ribosomal protein L29 GN=RpL29 OS=Drosophila melanogaster (Fruit fly) PE=1 SV=1	J	Translation, ribosomal structure and biogenesis	ribosomal protein L29 [Bombyx mori]
Silkworm_newGene_2667	--	--	Molecular Function: peroxidase activity (GO:0004601);; Biological Process: response to oxidative stress (GO:0006979);; Molecular Function: heme binding (GO:0020037);; Biological Process: oxidation-reduction process (GO:0055114);;	--	--	--	--	--	--	R	General function prediction only	PREDICTED: putative leucine-rich repeat-containing protein DDB_G0290503-like [Bombyx mori]
Silkworm_newGene_4548	--	--	--	--	--	[R]	General function prediction only	--	Nose resistant to fluoxetine protein 6 (Precursor) GN=nrf-6 OS=Caenorhabditis elegans PE=1 SV=3	R	General function prediction only	PREDICTED: nose resistant to fluoxetine protein 6-like [Bombyx mori]
Silkworm_newGene_3690	--	--	--	--	--	[T]	Signal transduction mechanisms	Protein of unknown function (DUF773)	CDK5RAP3-like protein GN=CG30291 OS=Drosophila melanogaster (Fruit fly) PE=2 SV=1	T	Signal transduction mechanisms	PREDICTED: CDK5RAP3-like protein-like, partial [Bombyx mori]
Silkworm_newGene_3510	--	--	--	--	--	--	--	--	--	R	General function prediction only	putative pol-like protein [Danaus plexippus]
Silkworm_newGene_3232	--	--	Molecular Function: glutathione transferase activity (GO:0004364);;	K00799|2.08184e-70|bmor:692684|GSTe1, GST1; glutathione S-transferase epsilon 1 (EC:2.5.1.18); K00799 glutathione S-transferase [EC:2.5.1.18] (A)	ko00480:Glutathione metabolism;ko00980:Metabolism of xenobiotics by cytochrome P450;ko00982:Drug metabolism - cytochrome P450	[O]	Posttranslational modification, protein turnover, chaperones	--	Glutathione S-transferase 1 GN=GST1 OS=Manduca sexta (Tobacco hawkmoth) PE=2 SV=1	O	Posttranslational modification, protein turnover, chaperones	glutathione S-transferase epsilon 1 [Bombyx mori]
Silkworm_newGene_1552	--	--	--	--	--	[R]	General function prediction only	Reverse transcriptase (RNA-dependent DNA polymerase)	RNA-directed DNA polymerase from mobile element jockey GN=pol OS=Drosophila melanogaster (Fruit fly) PE=1 SV=1	R	General function prediction only	PREDICTED: RNA-directed DNA polymerase from mobile element jockey-like [Bombyx mori]
Silkworm_newGene_15	--	--	--	--	--	--	--	Sugar (and other) transporter	--	R	General function prediction only	PREDICTED: uncharacterized protein LOC101741132, partial [Bombyx mori]
Silkworm_newGene_4669	[R]	General function prediction only	--	K09228|8.1139e-131|bmor:101745700|zinc finger protein 235-like; K09228 KRAB domain-containing zinc finger protein (A)	--	[R]	General function prediction only	Zinc-finger double domain;; Zinc finger, C2H2 type;; C2H2-type zinc finger;; Zinc-finger of C2H2 type;; Zinc-finger double-stranded RNA-binding;; C2H2-type zinc finger;; C2H2 type zinc-finger (2 copies)	Krueppel homolog 1 GN=Kr-h1 OS=Drosophila melanogaster (Fruit fly) PE=2 SV=2	K	Transcription	PREDICTED: zinc finger protein 235-like [Bombyx mori]
Silkworm_newGene_4374	--	--	Molecular Function: metalloendopeptidase activity (GO:0004222);; Biological Process: proteolysis (GO:0006508);; Molecular Function: zinc ion binding (GO:0008270);;	--	--	[O]	Posttranslational modification, protein turnover, chaperones	Astacin (Peptidase family M12A)	Zinc metalloproteinase nas-13 (Precursor) GN=nas-13 OS=Caenorhabditis elegans PE=2 SV=5	O	Posttranslational modification, protein turnover, chaperones	PREDICTED: zinc metalloproteinase nas-4-like [Bombyx mori]
Silkworm_newGene_5295	--	--	Biological Process: response to stimulus (GO:0050896);;	--	--	--	--	--	G-protein coupled receptor Mth2 (Precursor) GN=mth2 OS=Drosophila yakuba (Fruit fly) PE=3 SV=1	R	General function prediction only	G protein-coupled receptor [Helicoverpa armigera]
Silkworm_newGene_4108	[E]	Amino acid transport and metabolism	Biological Process: proteolysis (GO:0006508);; Molecular Function: metallopeptidase activity (GO:0008237);; Molecular Function: zinc ion binding (GO:0008270);;	K11140|2.7304e-72|tca:657239|aminopeptidase N; K11140 aminopeptidase N [EC:3.4.11.2] (A)	ko00480:Glutathione metabolism	[EO]	--	Peptidase family M1	Aminopeptidase N OS=Haemonchus contortus (Barber pole worm) PE=2 SV=2	EO	-	protease m1 zinc metalloprotease [Danaus plexippus]
Silkworm_newGene_5509	--	--	--	K03103|7.80129e-31|bmor:101737657|multiple inositol polyphosphate phosphatase 1-like; K03103 multiple inositol-polyphosphate phosphatase / 2,3-bisphosphoglycerate 3-phosphatase [EC:3.1.3.62 3.1.3.80] (A)	ko00010:Glycolysis / Gluconeogenesis;ko00562:Inositol phosphate metabolism	--	--	--	--	--	--	PREDICTED: multiple inositol polyphosphate phosphatase 1-like [Bombyx mori]
Silkworm_newGene_6429	--	--	Molecular Function: dopachrome isomerase activity (GO:0004167);; Cellular Component: extracellular region (GO:0005576);; Biological Process: indole-containing compound biosynthetic process (GO:0042435);; Biological Process: melanin biosynthetic process (GO:0042438);; Biological Process: developmental pigmentation (GO:0048066);;	--	--	--	--	Major royal jelly protein	--	R	General function prediction only	yellow-fb [Bombyx mori]
Silkworm_newGene_6351	--	--	Cellular Component: ribosome (GO:0005840);;	K17407|7.31817e-133|bmor:101739277|28S ribosomal protein S28, mitochondrial-like; K17407 small subunit ribosomal protein S28 (A)	--	[J]	Translation, ribosomal structure and biogenesis	Mitochondrial ribosomal protein MRP-S35	--	J	Translation, ribosomal structure and biogenesis	PREDICTED: 28S ribosomal protein S28, mitochondrial-like [Bombyx mori]
Silkworm_newGene_3364	--	--	Molecular Function: sequence-specific DNA binding transcription factor activity (GO:0003700);; Cellular Component: nucleus (GO:0005634);; Biological Process: regulation of transcription, DNA-templated (GO:0006355);; Biological Process: response to unfolded protein (GO:0006986);; Molecular Function: sequence-specific DNA binding (GO:0043565);;	K09044|6.67648e-91|bmor:692594|Atf, ATFC; activating transcription factor; K09044 activating transcription factor 5 (A)	--	[K]	Transcription	bZIP transcription factor;; Basic region leucine zipper	Activating transcription factor of chaperone {ECO:0000303|PubMed:15530439} OS=Bombyx mori (Silk moth) PE=2 SV=1	K	Transcription	cryptocephal [Papilio polytes]
Silkworm_newGene_5231	--	--	--	K04437|6.26223e-167|ame:552466|GB14141; filamin-B-like; K04437 filamin (A)	--	[Z]	Cytoskeleton	Filamin/ABP280 repeat	Filamin-A GN=cher OS=Drosophila melanogaster (Fruit fly) PE=1 SV=2	Z	Cytoskeleton	filamin [Danaus plexippus]
Silkworm_newGene_420	--	--	--	--	--	--	--	--	--	--	--	PREDICTED: putative nuclease HARBI1-like [Bombyx mori]
Silkworm_newGene_4397	--	--	Molecular Function: RNA binding (GO:0003723);; Molecular Function: RNA-directed DNA polymerase activity (GO:0003964);; Biological Process: RNA-dependent DNA replication (GO:0006278);;	--	--	--	--	Single domain von Willebrand factor type C	--	R	General function prediction only	reverse transcriptase [Bombyx mori]
Silkworm_newGene_3186	--	--	--	--	--	--	--	--	--	K	Transcription	PREDICTED: uncharacterized protein LOC101741013 [Bombyx mori]
Silkworm_newGene_6399	--	--	--	--	--	[R]	General function prediction only	--	--	R	General function prediction only	hypothetical protein M514_23336 [Trichuris suis]
Silkworm_newGene_1783	--	--	--	--	--	--	--	Endonuclease/Exonuclease/phosphatase family	Probable RNA-directed DNA polymerase from transposon X-element GN=X-element\ORF2 OS=Drosophila melanogaster (Fruit fly) PE=3 SV=1	S	Function unknown	putative pol-like protein [Danaus plexippus]
Silkworm_newGene_3749	[O]	Posttranslational modification, protein turnover, chaperones	--	--	--	[O]	Posttranslational modification, protein turnover, chaperones	DnaJ domain	DnaJ-like protein 60 GN=DnaJ-60 OS=Drosophila melanogaster (Fruit fly) PE=2 SV=1	O	Posttranslational modification, protein turnover, chaperones	DnaJ (Hsp40) homolog 13 [Bombyx mori]
Silkworm_newGene_6023	--	--	--	--	--	--	--	--	--	R	General function prediction only	PREDICTED: uncharacterized protein LOC101736215 [Bombyx mori]
Silkworm_newGene_3748	--	--	Molecular Function: olfactory receptor activity (GO:0004984);; Molecular Function: odorant binding (GO:0005549);; Cellular Component: membrane (GO:0016020);; Biological Process: detection of chemical stimulus involved in sensory perception of smell (GO:0050911);;	--	--	--	--	--	--	--	--	DnaJ (Hsp40) homolog 13 [Bombyx mori]
Silkworm_newGene_37	--	--	Molecular Function: ubiquitin thiolesterase activity (GO:0004221);; Biological Process: ubiquitin-dependent protein catabolic process (GO:0006511);; Molecular Function: cysteine-type peptidase activity (GO:0008234);;	--	--	--	--	--	--	O	Posttranslational modification, protein turnover, chaperones	PREDICTED: ubiquitin carboxyl-terminal hydrolase 34-like, partial [Bombyx mori]
Silkworm_newGene_6048	--	--	--	--	--	[E]	Amino acid transport and metabolism	Trypsin	Serine protease gd (Precursor) GN=gd OS=Drosophila melanogaster (Fruit fly) PE=1 SV=2	O	Posttranslational modification, protein turnover, chaperones	PREDICTED: limulus clotting factor C-like isoform X2 [Bombyx mori]
Silkworm_newGene_4543	--	--	--	--	--	--	--	THAP domain	--	A	RNA processing and modification	PREDICTED: uncharacterized protein LOC101738513 isoform X1 [Bombyx mori]
Silkworm_newGene_4352	--	--	Cellular Component: basement membrane (GO:0005604);; Biological Process: cell adhesion (GO:0007155);; Biological Process: regulation of biological process (GO:0050789);;	K06240|1.67416e-125|bmor:101742998|laminin subunit alpha-like; K06240 laminin, alpha 3/5 (A)	ko04512:ECM-receptor interaction	[W]	Extracellular structures	Laminin EGF-like (Domains III and V)	Laminin subunit alpha (Precursor) GN=LanA OS=Drosophila melanogaster (Fruit fly) PE=1 SV=2	W	Extracellular structures	PREDICTED: laminin subunit alpha-like [Bombyx mori]
Silkworm_newGene_3547	--	--	--	--	--	--	--	--	--	--	--	PREDICTED: uncharacterized protein LOC101745442 [Bombyx mori]
Silkworm_newGene_5558	--	--	Molecular Function: G-protein coupled receptor activity (GO:0004930);; Cellular Component: plasma membrane (GO:0005886);; Biological Process: neuropeptide signaling pathway (GO:0007218);; Cellular Component: integral component of membrane (GO:0016021);;	K04593|1.68117e-139|bmor:101743574|latrophilin-2-like; K04593 latrophilin 2 (A)	--	[T]	Signal transduction mechanisms	7 transmembrane receptor (Secretin family)	Latrophilin Cirl {ECO:0000250|UniProtKB:A1Z7G7} OS=Drosophila ananassae (Fruit fly) PE=3 SV=1	T	Signal transduction mechanisms	PREDICTED: latrophilin-2-like, partial [Bombyx mori]
Silkworm_newGene_3613	--	--	Molecular Function: G-protein coupled receptor activity (GO:0004930);; Biological Process: G-protein coupled receptor signaling pathway (GO:0007186);; Cellular Component: integral component of membrane (GO:0016021);;	--	--	--	--	7 transmembrane receptor (Secretin family)	G-protein coupled receptor Mth2 (Precursor) GN=mth2 OS=Drosophila yakuba (Fruit fly) PE=3 SV=1	T	Signal transduction mechanisms	hypothetical protein KGM_07664 [Danaus plexippus]
Silkworm_newGene_3740	--	--	--	--	--	--	--	--	--	S	Function unknown	PREDICTED: SET-binding protein-like [Bombyx mori]
Silkworm_newGene_5092	--	--	--	--	--	--	--	--	--	G	Carbohydrate transport and metabolism	hypothetical protein KGM_01883 [Danaus plexippus]
Silkworm_newGene_5703	--	--	--	--	--	--	--	--	--	S	Function unknown	PREDICTED: uncharacterized protein LOC101739816 [Bombyx mori]
Silkworm_newGene_5682	--	--	Molecular Function: DNA binding (GO:0003677);;	--	--	--	--	--	--	R	General function prediction only	hypothetical protein SINV_16249 [Solenopsis invicta]
Silkworm_newGene_4472	--	--	Molecular Function: RNA binding (GO:0003723);; Molecular Function: RNA-directed DNA polymerase activity (GO:0003964);; Molecular Function: endonuclease activity (GO:0004519);; Biological Process: RNA-dependent DNA replication (GO:0006278);;	--	--	--	--	--	--	--	--	endonuclease-reverse transcriptase [Bombyx mori]
Silkworm_newGene_6341	--	--	--	K12484|5.90269e-14|nvi:100123720|rab11 family-interacting protein 2; K12484 Rab11 family-interacting protein 1/2/5 (A)	ko04144:Endocytosis	--	--	FIP domain	--	R	General function prediction only	hypothetical protein KGM_07159 [Danaus plexippus]
Silkworm_newGene_5564	--	--	--	--	--	--	--	--	--	A	RNA processing and modification	PREDICTED: uncharacterized protein LOC101737592 [Bombyx mori]
Silkworm_newGene_4540	--	--	--	--	--	--	--	--	--	I	Lipid transport and metabolism	--
Silkworm_newGene_35	--	--	Molecular Function: inositol 1,4,5-trisphosphate-sensitive calcium-release channel activity (GO:0005220);; Cellular Component: endoplasmic reticulum (GO:0005783);; Cellular Component: integral component of membrane (GO:0016021);; Biological Process: inositol phosphate-mediated signaling (GO:0048016);; Biological Process: calcium ion transmembrane transport (GO:0070588);;	--	--	[T]	Signal transduction mechanisms	Inositol 1,4,5-trisphosphate/ryanodine receptor	Inositol 1,4,5-trisphosphate receptor GN=Itp-r83A OS=Drosophila melanogaster (Fruit fly) PE=2 SV=3	T	Signal transduction mechanisms	PREDICTED: inositol 1,4,5-trisphosphate receptor-like, partial [Bombyx mori]
Silkworm_newGene_2839	[C]	Energy production and conversion	Molecular Function: binding (GO:0005488);; Biological Process: metabolic process (GO:0008152);; Molecular Function: transferase activity, transferring acyl groups, acyl groups converted into alkyl on transfer (GO:0046912);;	K01648|1.09621e-50|bmor:101740166|ATP-citrate synthase-like; K01648 ATP citrate (pro-S)-lyase [EC:2.3.3.8] (A)	ko00020:Citrate cycle (TCA cycle)	[C]	Energy production and conversion	--	Probable ATP-citrate synthase GN=D1005.1 OS=Caenorhabditis elegans PE=3 SV=1	C	Energy production and conversion	PREDICTED: ATP-citrate synthase-like, partial [Bombyx mori]
Silkworm_newGene_4217	--	--	Molecular Function: transferase activity, transferring phosphorus-containing groups (GO:0016772);;	--	--	--	--	Activin types I and II receptor domain	--	T	Signal transduction mechanisms	PREDICTED: uncharacterized protein LOC101744534 [Bombyx mori]
Silkworm_newGene_3863	--	--	Molecular Function: binding (GO:0005488);;	--	--	[R]	General function prediction only	Integrase core domain	--	R	General function prediction only	retroelement polyprotein [Glyptapanteles flavicoxis]
Silkworm_newGene_4983	--	--	Molecular Function: nucleic acid binding (GO:0003676);; Biological Process: DNA metabolic process (GO:0006259);; Molecular Function: nucleotidyltransferase activity (GO:0016779);; Molecular Function: transition metal ion binding (GO:0046914);;	--	--	[R]	General function prediction only	Reverse transcriptase (RNA-dependent DNA polymerase)	Uncharacterized protein K02A2.6 GN=K02A2.6 OS=Caenorhabditis elegans PE=3 SV=1	R	General function prediction only	hypothetical protein TcasGA2_TC006870 [Tribolium castaneum]
Silkworm_newGene_4386	--	--	Cellular Component: nuclear pore (GO:0005643);;	K14308|0|bmor:101745770|probable nucleoporin Nup54-like; K14308 nuclear pore complex protein Nup54 (A)	ko03013:RNA transport	[YU]	--	Nucleoporin complex subunit 54	Probable nucleoporin Nup54 GN=Nup54 OS=Drosophila melanogaster (Fruit fly) PE=2 SV=1	UY	-	PREDICTED: probable nucleoporin Nup54-like [Bombyx mori]
Silkworm_newGene_3220	--	--	--	--	--	--	--	--	--	R	General function prediction only	PREDICTED: uncharacterized protein LOC101740591 [Bombyx mori]
Silkworm_newGene_4389	--	--	Molecular Function: ATP binding (GO:0005524);; Molecular Function: nucleoside-triphosphatase activity (GO:0017111);; Biological Process: locomotion (GO:0040011);; Biological Process: regulation of dopamine metabolic process (GO:0042053);; Biological Process: positive regulation of GTP cyclohydrolase I activity (GO:0043104);; Biological Process: adult chitin-containing cuticle pigmentation (GO:004…	--	--	[R]	General function prediction only	Torsin;; ATPase family associated with various cellular activities (AAA);; AAA domain (Cdc48 subfamily)	Torsin-like protein (Precursor) GN=Torsin OS=Drosophila melanogaster (Fruit fly) PE=2 SV=2	O	Posttranslational modification, protein turnover, chaperones	PREDICTED: torsin-like protein-like isoform X1 [Bombyx mori]
Silkworm_newGene_5358	--	--	--	--	--	[T]	Signal transduction mechanisms	--	--	T	Signal transduction mechanisms	nimrod B precursor [Bombyx mori]
Silkworm_newGene_2757	--	--	--	--	--	--	--	--	--	S	Function unknown	hypothetical protein KGM_06539 [Danaus plexippus]
Silkworm_newGene_1037	--	--	--	--	--	[L]	Replication, recombination and repair	DDE superfamily endonuclease;; Plant transposon protein	--	L	Replication, recombination and repair	PREDICTED: putative nuclease HARBI1 [Acyrthosiphon pisum]
Silkworm_newGene_3441	--	--	--	K12184|2.13814e-13|nvi:100114195|vacuolar protein sorting-associated protein 28 homolog; K12184 ESCRT-I complex subunit VPS28 (A)	ko04144:Endocytosis	[U]	Intracellular trafficking, secretion, and vesicular transport	--	Vacuolar protein sorting-associated protein 28 homolog GN=Vps28 OS=Drosophila melanogaster (Fruit fly) PE=1 SV=1	U	Intracellular trafficking, secretion, and vesicular transport	hypothetical protein KGM_06072 [Danaus plexippus]
Silkworm_newGene_145	--	--	Molecular Function: phosphotransferase activity, alcohol group as acceptor (GO:0016773);;	K13711|8.81747e-62|bmor:101736742|phosphatidylinositol 4-kinase type 2-beta-like; K13711 phosphatidylinositol 4-kinase type 2 [EC:2.7.1.67] (A)	ko00562:Inositol phosphate metabolism;ko04070:Phosphatidylinositol signaling system	[T]	Signal transduction mechanisms	--	--	T	Signal transduction mechanisms	PREDICTED: phosphatidylinositol 4-kinase type 2-beta-like, partial [Bombyx mori]
Silkworm_newGene_675	--	--	--	--	--	--	--	--	--	R	General function prediction only	PREDICTED: uncharacterized protein LOC101746671 isoform X1 [Bombyx mori]
Silkworm_newGene_4499	[GC]	--	Biological Process: metabolic process (GO:0008152);; Molecular Function: transferase activity, transferring hexosyl groups (GO:0016758);;	--	--	[GC]	--	UDP-glucoronosyl and UDP-glucosyl transferase;; Glycosyltransferase family 28 C-terminal domain	Putative UDP-glucuronosyltransferase ugt-58 (Precursor) GN=ugt-58 OS=Caenorhabditis elegans PE=3 SV=2	CG	-	UDP-glycosyltransferase UGT50A1 precursor [Bombyx mori]
Silkworm_newGene_5179	--	--	Biological Process: autophagy (GO:0006914);;	K17906|2.22605e-152|bmor:101737939|autophagy-related protein 2 homolog B-like; K17906 autophagy-related protein 2 (A)	--	[U]	Intracellular trafficking, secretion, and vesicular transport	ATG C terminal domain	--	U	Intracellular trafficking, secretion, and vesicular transport	PREDICTED: autophagy-related protein 2 homolog B-like [Bombyx mori]
Silkworm_newGene_4191	--	--	--	K12824|1.57019e-157|bmor:101740118|transcription elongation regulator 1-like; K12824 transcription elongation regulator 1 (A)	ko03040:Spliceosome	[K]	Transcription	WW domain	--	K	Transcription	PREDICTED: transcription elongation regulator 1-like, partial [Bombyx mori]
Silkworm_newGene_2880	--	--	--	K18162|1.23172e-144|bmor:101741928|uncharacterized LOC101741928; K18162 NADH dehydrogenase [ubiquinone] 1 alpha subcomplex assembly factor 5 [EC:2.1.1.-] (A)	--	--	--	--	--	--	--	PREDICTED: uncharacterized protein LOC101741928 [Bombyx mori]
Silkworm_newGene_3610	--	--	--	--	--	--	--	7tm Chemosensory receptor	--	Q	Secondary metabolites biosynthesis, transport and catabolism	TPA: TPA_inf: gustatory receptor 63 [Bombyx mori]
Silkworm_newGene_4864	--	--	--	K18082|5.20443e-08|bmor:101740354|myotubularin-related protein 3-like; K18082 myotubularin-related protein 3/4 [EC:3.1.3.48] (A)	--	[R]	General function prediction only	FYVE zinc finger	Lateral signaling target protein 2 homolog GN=GL23610 OS=Drosophila persimilis (Fruit fly) PE=3 SV=1	--	--	olfactory receptor [Bombyx mori]
Silkworm_newGene_1205	--	--	--	--	--	--	--	THAP domain	--	--	--	PREDICTED: uncharacterized protein LOC101743704 [Bombyx mori]
Silkworm_newGene_3446	[R]	General function prediction only	Cellular Component: nucleus (GO:0005634);;	K10752|3.94321e-83|bmor:101735512|histone-binding protein RBBP7-like; K10752 histone-binding protein RBBP4 (A)	--	[B]	Chromatin structure and dynamics	--	Probable histone-binding protein Caf1 GN=Caf1 OS=Drosophila melanogaster (Fruit fly) PE=1 SV=1	B	Chromatin structure and dynamics	PREDICTED: histone-binding protein RBBP7-like, partial [Bombyx mori]
Silkworm_newGene_5917	--	--	--	K03861|8.44675e-106|bmor:101738038|phosphatidylinositol N-acetylglucosaminyltransferase subunit P-like; K03861 phosphatidylinositol glycan, class P (A)	ko00563:Glycosylphosphatidylinositol(GPI)-anchor biosynthesis	[S]	Function unknown	PIG-P;; Transcription factor Pcc1	--	S	Function unknown	PREDICTED: phosphatidylinositol N-acetylglucosaminyltransferase subunit P-like isoform X1 [Bombyx mori]
Silkworm_newGene_5177	--	--	--	--	--	--	--	THAP domain	--	S	Function unknown	hypothetical protein D910_06072 [Dendroctonus ponderosae]
Silkworm_newGene_6	--	--	Molecular Function: actin binding (GO:0003779);; Biological Process: cytoskeleton organization (GO:0007010);;	--	--	--	--	--	--	Z	Cytoskeleton	putative villin [Danaus plexippus]
Silkworm_newGene_6354	--	--	--	--	--	[G]	Carbohydrate transport and metabolism	Major Facilitator Superfamily;; Nucleoside H+ symporter	--	G	Carbohydrate transport and metabolism	PREDICTED: monocarboxylate transporter 14-like [Bombyx mori]
Silkworm_newGene_130	--	--	--	--	--	--	--	--	--	S	Function unknown	hypothetical protein KGM_18563 [Danaus plexippus]
Silkworm_newGene_4102	--	--	--	--	--	--	--	--	--	R	General function prediction only	PREDICTED: major facilitator superfamily domain-containing protein 6-B-like [Bombyx mori]
Silkworm_newGene_11	--	--	Biological Process: Wnt signaling pathway (GO:0016055);;	--	--	[K]	Transcription	--	Protein pangolin, isoforms A/H/I/S GN=pan OS=Drosophila melanogaster (Fruit fly) PE=1 SV=1	K	Transcription	PREDICTED: protein pangolin, isoforms A/H/I-like, partial [Bombyx mori]
Silkworm_newGene_2324	--	--	--	--	--	--	--	Domain of unknown function (DUF3890)	--	S	Function unknown	PREDICTED: mucin-17-like [Bombyx mori]
Silkworm_newGene_5566	[E]	Amino acid transport and metabolism	Biological Process: alcohol metabolic process (GO:0006066);; Molecular Function: choline dehydrogenase activity (GO:0008812);; Molecular Function: flavin adenine dinucleotide binding (GO:0050660);; Biological Process: oxidation-reduction process (GO:0055114);;	--	--	[R]	General function prediction only	GMC oxidoreductase;; GMC oxidoreductase	Glucose dehydrogenase [FAD, quinone] short protein (Precursor) GN=Gld OS=Drosophila melanogaster (Fruit fly) PE=3 SV=3	R	General function prediction only	PREDICTED: glucose dehydrogenase [acceptor]-like [Bombyx mori]
Silkworm_newGene_6533	--	--	--	--	--	--	--	Putative peptidase (DUF1758)	--	S	Function unknown	PREDICTED: uncharacterized protein LOC103307826 [Acyrthosiphon pisum]
Silkworm_newGene_4388	[S]	Function unknown	Molecular Function: methyltransferase activity (GO:0008168);; Biological Process: methylation (GO:0032259);;	K14568|2.28853e-172|bmor:100862801|Nep1; Nep1 protein; K14568 rRNA small subunit pseudouridine methyltransferase Nep1 [EC:2.1.1.260] (A)	ko03008:Ribosome biogenesis in eukaryotes	[J]	Translation, ribosomal structure and biogenesis	EMG1/NEP1 methyltransferase	Ribosomal RNA small subunit methyltransferase NEP1 {ECO:0000250|UniProtKB:Q92979} GN=CG3527 OS=Drosophila melanogaster (Fruit fly) PE=3 SV=2	J	Translation, ribosomal structure and biogenesis	Nep1 protein [Bombyx mori]
Silkworm_newGene_6201	--	--	--	--	--	--	--	Ubiquitin-2 like Rad60 SUMO-like	--	S	Function unknown	PREDICTED: ubiquitin-like protein 3-like isoform X1 [Bombyx mori]
Silkworm_newGene_2319	--	--	--	--	--	--	--	--	--	--	--	PREDICTED: uncharacterized protein LOC101736276 [Bombyx mori]
Silkworm_newGene_5310	--	--	Biological Process: glycerol metabolic process (GO:0006071);; Biological Process: lipid metabolic process (GO:0006629);; Molecular Function: glycerophosphodiester phosphodiesterase activity (GO:0008889);; Molecular Function: starch binding (GO:2001070);;	--	--	[R]	General function prediction only	--	--	R	General function prediction only	PREDICTED: uncharacterized protein LOC101743990 [Bombyx mori]
Silkworm_newGene_2430	--	--	--	--	--	--	--	--	120.7 kDa protein in NOF-FB transposable element GN=NOF OS=Drosophila melanogaster (Fruit fly) PE=4 SV=2	R	General function prediction only	PREDICTED: uncharacterized protein LOC103572472 [Microplitis demolitor]
Silkworm_newGene_2926	[RTKL]	--	Molecular Function: protein serine/threonine kinase activity (GO:0004674);; Molecular Function: protein serine/threonine/tyrosine kinase activity (GO:0004712);; Molecular Function: ATP binding (GO:0005524);; Biological Process: protein phosphorylation (GO:0006468);;	K18669|1.04482e-117|bmor:101740640|dual specificity tyrosine-phosphorylation-regulated kinase 2-like; K18669 dual specificity tyrosine-phosphorylation-regulated kinase 2/3/4 [EC:2.7.12.1] (A)	--	[R]	General function prediction only	Protein kinase domain	Dual specificity tyrosine-phosphorylation-regulated kinase mbk-2 {ECO:0000250|UniProtKB:Q13627} OS=Caenorhabditis briggsae PE=3 SV=2	T	Signal transduction mechanisms	PREDICTED: dual specificity tyrosine-phosphorylation-regulated kinase 2-like [Bombyx mori]
Silkworm_newGene_3217	--	--	Molecular Function: Rho guanyl-nucleotide exchange factor activity (GO:0005089);; Molecular Function: phospholipid binding (GO:0005543);; Biological Process: regulation of Rho protein signal transduction (GO:0035023);;	--	--	[F]	Nucleotide transport and metabolism	--	--	T	Signal transduction mechanisms	PREDICTED: uncharacterized protein LOC101741232, partial [Bombyx mori]
Silkworm_newGene_4121	--	--	--	--	--	--	--	C2H2 type zinc-finger (2 copies)	--	R	General function prediction only	PREDICTED: uncharacterized protein LOC101740840 [Bombyx mori]
Silkworm_newGene_3722	[E]	Amino acid transport and metabolism	--	K00297|1.35663e-81|bmor:101735471|methylenetetrahydrofolate reductase-like; K00297 methylenetetrahydrofolate reductase (NADPH) [EC:1.5.1.20] (A)	ko00670:One carbon pool by folate;ko01200:Carbon metabolism	[E]	Amino acid transport and metabolism	Methylenetetrahydrofolate reductase	Probable methylenetetrahydrofolate reductase GN=C06A8.1 OS=Caenorhabditis elegans PE=3 SV=2	E	Amino acid transport and metabolism	PREDICTED: methylenetetrahydrofolate reductase-like isoform X1 [Bombyx mori]
Silkworm_newGene_6121	[E]	Amino acid transport and metabolism	Molecular Function: cystathionine gamma-lyase activity (GO:0004123);; Cellular Component: mitochondrion (GO:0005739);; Cellular Component: microtubule associated complex (GO:0005875);; Biological Process: alanine biosynthetic process (GO:0006523);; Biological Process: cysteine metabolic process (GO:0006534);; Biological Process: iron-sulfur cluster assembly (GO:0016226);; Molecular Function: pyri…	K04487|1.00494e-161|bmor:101742614|probable cysteine desulfurase, mitochondrial-like; K04487 cysteine desulfurase [EC:2.8.1.7] (A)	ko00730:Thiamine metabolism;ko04122:Sulfur relay system	[E]	Amino acid transport and metabolism	Aminotransferase class-V;; Ras family	Probable cysteine desulfurase, mitochondrial (Precursor) GN=CG12264 OS=Drosophila melanogaster (Fruit fly) PE=2 SV=1	E	Amino acid transport and metabolism	PREDICTED: probable cysteine desulfurase, mitochondrial-like, partial [Bombyx mori]
Silkworm_newGene_3195	--	--	Cellular Component: mRNA cleavage and polyadenylation specificity factor complex (GO:0005847);; Biological Process: mRNA polyadenylation (GO:0006378);; Biological Process: mRNA cleavage (GO:0006379);; Molecular Function: hydrolase activity (GO:0016787);;	K14402|0|bmor:101741574|probable cleavage and polyadenylation specificity factor subunit 2-like; K14402 cleavage and polyadenylation specificity factor subunit 2 (A)	ko03015:mRNA surveillance pathway	[A]	RNA processing and modification	Cleavage and polyadenylation factor 2 C-terminal	Probable cleavage and polyadenylation specificity factor subunit 2 GN=Cpsf100 OS=Drosophila melanogaster (Fruit fly) PE=1 SV=1	A	RNA processing and modification	PREDICTED: probable cleavage and polyadenylation specificity factor subunit 2-like [Bombyx mori]
Silkworm_newGene_2320	--	--	--	--	--	--	--	--	--	R	General function prediction only	unknown [Bombyx mori]
Silkworm_newGene_4350	--	--	Molecular Function: calcium ion binding (GO:0005509);;	--	--	[P]	Inorganic ion transport and metabolism	--	--	P	Inorganic ion transport and metabolism	PREDICTED: calcium uptake protein 3, mitochondrial-like, partial [Bombyx mori]
Silkworm_newGene_2596	--	--	--	--	--	[R]	General function prediction only	--	--	R	General function prediction only	hypothetical protein EAG_14931 [Camponotus floridanus]
Silkworm_newGene_153	[B]	Chromatin structure and dynamics	--	K11650|0|bmor:101735816|brahma-associated protein of 60 kDa-like; K11650 SWI/SNF-related matrix-associated actin-dependent regulator of chromatin subfamily D (A)	--	[BK]	--	SWIB/MDM2 domain	Brahma-associated protein of 60 kDa GN=Bap60 OS=Drosophila melanogaster (Fruit fly) PE=1 SV=1	B	Chromatin structure and dynamics	PREDICTED: brahma-associated protein of 60 kDa-like, partial [Bombyx mori]
Silkworm_newGene_5306	--	--	--	--	--	--	--	--	--	S	Function unknown	PREDICTED: uncharacterized protein LOC101739465 [Bombyx mori]
Silkworm_newGene_3606	--	--	Molecular Function: ATP binding (GO:0005524);; Molecular Function: kinase activity (GO:0016301);; Biological Process: phosphorylation (GO:0016310);;	--	--	[M]	Cell wall/membrane/envelope biogenesis	Ankyrin repeats (many copies);; Ankyrin repeats (many copies);; Ankyrin repeat;; Ankyrin repeat	--	M	Cell wall/membrane/envelope biogenesis	PREDICTED: uncharacterized protein LOC101742174 [Bombyx mori]
Silkworm_newGene_4936	--	--	--	--	--	--	--	--	--	I	Lipid transport and metabolism	--
Silkworm_newGene_5210	--	--	Molecular Function: RNA binding (GO:0003723);; Molecular Function: RNA-directed DNA polymerase activity (GO:0003964);; Molecular Function: endonuclease activity (GO:0004519);; Biological Process: RNA-dependent DNA replication (GO:0006278);; Molecular Function: serine-type peptidase activity (GO:0008236);; Biological Process: dorsal/ventral axis specification (GO:0009950);; Biological Process: pro…	--	--	[E]	Amino acid transport and metabolism	Trypsin;; Domain of unknown function (DUF316)	Serine protease easter (Precursor) GN=ea OS=Drosophila melanogaster (Fruit fly) PE=1 SV=3	O	Posttranslational modification, protein turnover, chaperones	PREDICTED: serine protease easter-like [Bombyx mori]
Silkworm_newGene_4528	--	--	--	K12184|2.38628e-117|bmor:101743660|vacuolar protein sorting-associated protein 28 homolog; K12184 ESCRT-I complex subunit VPS28 (A)	ko04144:Endocytosis	[U]	Intracellular trafficking, secretion, and vesicular transport	VPS28 protein	Vacuolar protein sorting-associated protein 28 homolog GN=Vps28 OS=Drosophila melanogaster (Fruit fly) PE=1 SV=1	U	Intracellular trafficking, secretion, and vesicular transport	PREDICTED: vacuolar protein sorting-associated protein 28 homolog, partial [Bombyx mori]
Silkworm_newGene_2758	--	--	--	--	--	--	--	--	--	--	--	PREDICTED: putative nuclease HARBI1-like [Bombyx mori]
Silkworm_newGene_630	--	--	--	--	--	--	--	--	--	S	Function unknown	PREDICTED: uncharacterized protein LOC101740259, partial [Bombyx mori]
Silkworm_newGene_5861	--	--	Molecular Function: zinc ion binding (GO:0008270);;	K12171|3.36689e-15|ame:412175|POSH, GB10700; plenty of SH3s; K12171 E3 ubiquitin-protein ligase SH3RF [EC:6.3.2.19] (A)	--	[O]	Posttranslational modification, protein turnover, chaperones	--	--	O	Posttranslational modification, protein turnover, chaperones	hypothetical protein KGM_13238 [Danaus plexippus]
Silkworm_newGene_60	--	--	--	--	--	[S]	Function unknown	--	--	R	General function prediction only	hypothetical protein KGM_11945 [Danaus plexippus]
Silkworm_newGene_2853	--	--	--	K16578|2.20765e-06|dse:Dsec_GM22344|GM22344 gene product from transcript GM22344-RA; K16578 CLIP-associating protein 1/2 (A)	--	--	--	--	CLIP-associating protein GN=chb OS=Drosophila melanogaster (Fruit fly) PE=1 SV=1	S	Function unknown	hypothetical protein KGM_14990 [Danaus plexippus]
Silkworm_newGene_4777	[S]	Function unknown	Cellular Component: membrane (GO:0016020);;	--	--	[S]	Function unknown	Uncharacterized protein family UPF0016	--	S	Function unknown	hypothetical protein KGM_09071 [Danaus plexippus]
Silkworm_newGene_5545	--	--	Molecular Function: RNA binding (GO:0003723);; Molecular Function: RNA-directed DNA polymerase activity (GO:0003964);; Molecular Function: endonuclease activity (GO:0004519);; Cellular Component: extracellular region (GO:0005576);; Biological Process: chitin metabolic process (GO:0006030);; Biological Process: RNA-dependent DNA replication (GO:0006278);; Molecular Function: chitin binding (GO:000…	--	--	--	--	--	--	S	Function unknown	PREDICTED: putative uncharacterized protein DDB_G0271606-like [Bombyx mori]
Silkworm_newGene_3897	--	--	--	--	--	--	--	--	--	R	General function prediction only	predicted protein [Nematostella vectensis]
Silkworm_newGene_5508	--	--	--	--	--	--	--	--	Rap-GAP domain-containing protein DDB_G0281809 GN=DDB_G0281809 OS=Dictyostelium discoideum (Slime mold) PE=3 SV=1	S	Function unknown	PREDICTED: ral GTPase-activating protein subunit beta-like, partial [Bombyx mori]
Silkworm_newGene_4605	--	--	--	--	--	--	--	--	--	--	--	PREDICTED: stress response protein NST1-like [Bombyx mori]
Silkworm_newGene_2337	--	--	--	--	--	--	--	LITAF-like zinc ribbon domain	--	S	Function unknown	PREDICTED: lipopolysaccharide-induced tumor necrosis factor-alpha factor homolog [Bombyx mori]
Silkworm_newGene_3619	[L]	Replication, recombination and repair	Molecular Function: methyltransferase activity (GO:0008168);; Biological Process: methylation (GO:0032259);;	--	--	--	--	6-O-methylguanine DNA methyltransferase, DNA binding domain	--	L	Replication, recombination and repair	methylated DNA-protein cysteine methyltransferase [Bombyx mori]
Silkworm_newGene_3577	--	--	Biological Process: acetylcholine catabolic process in synaptic cleft (GO:0001507);; Molecular Function: acetylcholinesterase activity (GO:0003990);; Molecular Function: carboxylic ester hydrolase activity (GO:0004091);; Cellular Component: plasma membrane (GO:0005886);; Cellular Component: cell junction (GO:0030054);; Cellular Component: anchored component of membrane (GO:0031225);; Cellular Com…	K01049|3.672e-135|bmor:692776|ace2, AChE, Ace, Bmace2, ace1; acetylcholinesterase type 2 (EC:3.1.1.7); K01049 acetylcholinesterase [EC:3.1.1.7] (A)	ko00564:Glycerophospholipid metabolism	[T]	Signal transduction mechanisms	Carboxylesterase family	Acetylcholinesterase (Precursor) OS=Leptinotarsa decemlineata (Colorado potato beetle) PE=2 SV=1	T	Signal transduction mechanisms	acetylcholinesterase type 2 [Bombyx mori]
Silkworm_newGene_5367	--	--	--	--	--	--	--	--	--	--	--	PREDICTED: uncharacterized protein LOC101743304 [Bombyx mori]
Silkworm_newGene_5489	--	--	Molecular Function: binding (GO:0005488);;	K17916|9.84113e-38|amj:102570714|KIF16B; kinesin family member 16B; K17916 kinesin family member 16B (A)	--	[Z]	Cytoskeleton	Kinesin motor domain	Kinesin-like protein unc-104 GN=CG8566 OS=Drosophila melanogaster (Fruit fly) PE=1 SV=1	Z	Cytoskeleton	putative kinesin-like motor protein C20orf23 [Danaus plexippus]
Silkworm_newGene_6229	--	--	Molecular Function: transcription factor binding (GO:0008134);; Biological Process: compound eye development (GO:0048749);;	--	--	--	--	Sine oculis-binding protein	--	R	General function prediction only	PREDICTED: sine oculis-binding protein homolog [Bombyx mori]
Silkworm_newGene_5751	--	--	--	--	--	--	--	--	--	U	Intracellular trafficking, secretion, and vesicular transport	PREDICTED: uncharacterized protein LOC101746500 [Bombyx mori]
Silkworm_newGene_2813	--	--	Molecular Function: monocarboxylic acid transmembrane transporter activity (GO:0008028);; Cellular Component: integral component of membrane (GO:0016021);; Biological Process: transmembrane transport (GO:0055085);;	--	--	[G]	Carbohydrate transport and metabolism	--	--	G	Carbohydrate transport and metabolism	hypothetical protein AaeL_AAEL011883 [Aedes aegypti]
Silkworm_newGene_57	--	--	--	--	--	[R]	General function prediction only	--	--	R	General function prediction only	hypothetical protein KGM_15878 [Danaus plexippus]
Silkworm_newGene_4205	--	--	Molecular Function: metallopeptidase activity (GO:0008237);;	--	--	[O]	Posttranslational modification, protein turnover, chaperones	--	--	O	Posttranslational modification, protein turnover, chaperones	putative ADAM 9 precursor [Danaus plexippus]
Silkworm_newGene_5461	[R]	General function prediction only	Molecular Function: nucleic acid binding (GO:0003676);; Molecular Function: ATP binding (GO:0005524);; Molecular Function: ATP-dependent helicase activity (GO:0008026);; Cellular Component: ribonucleoprotein complex (GO:0030529);;	K12854|0|bmor:101738023|putative U5 small nuclear ribonucleoprotein 200 kDa helicase-like; K12854 pre-mRNA-splicing helicase BRR2 [EC:3.6.4.13] (A)	ko03040:Spliceosome	[A]	RNA processing and modification	DEAD/DEAH box helicase;; Type III restriction enzyme, res subunit	Putative U5 small nuclear ribonucleoprotein 200 kDa helicase GN=l(3)72Ab OS=Drosophila melanogaster (Fruit fly) PE=2 SV=4	A	RNA processing and modification	PREDICTED: putative U5 small nuclear ribonucleoprotein 200 kDa helicase-like, partial [Bombyx mori]
Silkworm_newGene_3231	--	--	--	--	--	--	--	--	--	S	Function unknown	unknown unsecreted protein [Papilio polytes]
Silkworm_newGene_3299	[RTKL]	--	Molecular Function: protein serine/threonine kinase activity (GO:0004674);; Molecular Function: ATP binding (GO:0005524);; Biological Process: protein phosphorylation (GO:0006468);; Biological Process: cell division (GO:0051301);;	K08817|1.41297e-21|aqu:100639920|cyclin-dependent kinase 20-like; K08817 cell cycle related kinase [EC:2.7.11.22] (A)	--	[DKL]	--	--	Cyclin-dependent kinase 1 GN=cdc2 OS=Drosophila melanogaster (Fruit fly) PE=1 SV=1	DKL	-	Cell division protein kinase 20 [Danaus plexippus]
Silkworm_newGene_4501	--	--	Biological Process: protein folding (GO:0006457);; Cellular Component: prefoldin complex (GO:0016272);; Molecular Function: unfolded protein binding (GO:0051082);;	--	--	[O]	Posttranslational modification, protein turnover, chaperones	Prefoldin subunit	Prefoldin subunit 3 GN=mgr OS=Drosophila melanogaster (Fruit fly) PE=1 SV=3	O	Posttranslational modification, protein turnover, chaperones	prefoldin subunit 3 [Bombyx mori]
Silkworm_newGene_5287	--	--	Biological Process: regulation of transcription, DNA-templated (GO:0006355);;	--	--	[K]	Transcription	--	--	K	Transcription	hypothetical protein KGM_22542 [Danaus plexippus]
Silkworm_newGene_2986	--	--	Molecular Function: G-protein coupled receptor activity (GO:0004930);; Biological Process: G-protein coupled receptor signaling pathway (GO:0007186);; Cellular Component: integral component of membrane (GO:0016021);;	--	--	--	--	--	--	S	Function unknown	PREDICTED: probable G-protein coupled receptor 158-like [Bombyx mori]
Silkworm_newGene_2830	--	--	--	--	--	[Z]	Cytoskeleton	Filamin/ABP280 repeat	Filamin-A GN=cher OS=Drosophila melanogaster (Fruit fly) PE=1 SV=2	Z	Cytoskeleton	filamin [Danaus plexippus]
Silkworm_newGene_2680	[GEPR]	--	Molecular Function: transporter activity (GO:0005215);; Biological Process: transport (GO:0006810);;	--	--	[R]	General function prediction only	Sugar (and other) transporter;; Major Facilitator Superfamily	Facilitated trehalose transporter Tret1-2 homolog {ECO:0000250|UniProtKB:Q8MKK4} OS=Drosophila sechellia (Fruit fly) PE=3 SV=1	R	General function prediction only	PREDICTED: facilitated trehalose transporter Tret1-1-like [Bombyx mori]
Silkworm_newGene_5918	--	--	Cellular Component: peroxisomal membrane (GO:0005778);; Cellular Component: integral component of membrane (GO:0016021);;	--	--	[R]	General function prediction only	Mpv17 / PMP22 family	PXMP2/4 family protein 4 GN=DDB_G0290631 OS=Dictyostelium discoideum (Slime mold) PE=3 SV=1	S	Function unknown	PREDICTED: mpv17-like protein-like [Bombyx mori]
Silkworm_newGene_5176	--	--	--	--	--	[S]	Function unknown	Uncharacterized conserved domain (SAYSvFN)	--	S	Function unknown	PREDICTED: SAYSvFN domain-containing protein 1-like [Bombyx mori]
Silkworm_newGene_3736	[GC]	--	Biological Process: metabolic process (GO:0008152);; Molecular Function: transferase activity, transferring hexosyl groups (GO:0016758);;	K00699|0|bmor:100862820|UGT44A1; UDP-glycosyltransferase UGT44A1; K00699 glucuronosyltransferase [EC:2.4.1.17] (A)	ko00040:Pentose and glucuronate interconversions;ko00053:Ascorbate and aldarate metabolism;ko00500:Starch and sucrose metabolism;ko00830:Retinol metabolism;ko00860:Porphyrin and chlorophyll metabolism;ko00980:Metabolism of xenobiotics by cytochrome P450;ko00982:Drug metabolism - cytochrome P450;ko00983:Drug metabolism - other enzymes	[GC]	--	UDP-glucoronosyl and UDP-glucosyl transferase;; Glycosyltransferase family 28 C-terminal domain;; Glycosyl transferase family 1	Putative UDP-glucuronosyltransferase ugt-58 (Precursor) GN=ugt-58 OS=Caenorhabditis elegans PE=3 SV=2	CG	-	UDP-glycosyltransferase UGT44A1 [Bombyx mori]
Silkworm_newGene_3193	--	--	Cellular Component: integral component of membrane (GO:0016021);; Molecular Function: transmembrane transporter activity (GO:0022857);; Biological Process: transmembrane transport (GO:0055085);;	--	--	[R]	General function prediction only	--	Organic cation transporter protein GN=Orct OS=Drosophila melanogaster (Fruit fly) PE=1 SV=1	R	General function prediction only	PREDICTED: solute carrier family 22 member 16-like, partial [Bombyx mori]
Silkworm_newGene_2671	[IQ]	--	Molecular Function: catalytic activity (GO:0003824);;	--	--	[I]	Lipid transport and metabolism	AMP-binding enzyme;; AMP-binding enzyme	Luciferin 4-monooxygenase OS=Photuris pennsylvanica (Pennsylvania firefly) PE=2 SV=2	I	Lipid transport and metabolism	PREDICTED: luciferin 4-monooxygenase-like [Bombyx mori]
Silkworm_newGene_4495	--	--	Molecular Function: nucleic acid binding (GO:0003676);; Molecular Function: metal ion binding (GO:0046872);;	--	--	[R]	General function prediction only	Integrase core domain	Copia protease GN=GIP OS=Drosophila melanogaster (Fruit fly) PE=1 SV=3	R	General function prediction only	hypothetical protein TcasGA2_TC002223 [Tribolium castaneum]
Silkworm_newGene_3742	[Z]	Cytoskeleton	Molecular Function: calcium ion binding (GO:0005509);; Cellular Component: focal adhesion (GO:0005925);; Biological Process: cytoskeletal anchoring at plasma membrane (GO:0007016);; Biological Process: flight behavior (GO:0007629);; Cellular Component: Z disc (GO:0030018);; Biological Process: actin cytoskeleton reorganization (GO:0031532);; Biological Process: sarcomere organization (GO:0045214)…	K05699|0|bmor:101742794|alpha-actinin, sarcomeric-like; K05699 actinin alpha (A)	--	[Z]	Cytoskeleton	Spectrin repeat;; Calponin homology (CH) domain;; Ca2+ insensitive EF hand;; CAMSAP CH domain;; EF hand;; EF-hand domain;; EF-hand domain pair;; EF-hand domain pair	Alpha-actinin, sarcomeric GN=Actn OS=Drosophila melanogaster (Fruit fly) PE=1 SV=2	Z	Cytoskeleton	PREDICTED: alpha-actinin, sarcomeric-like isoform X1 [Bombyx mori]
Silkworm_newGene_7	--	--	--	--	--	[T]	Signal transduction mechanisms	--	Cell death abnormality protein 1 {ECO:0000303|PubMed:11163239} (Precursor) OS=Caenorhabditis elegans PE=1 SV=1	T	Signal transduction mechanisms	PREDICTED: multiple epidermal growth factor-like domains protein 11-like, partial [Bombyx mori]
Silkworm_newGene_6019	--	--	Molecular Function: RNA binding (GO:0003723);; Molecular Function: RNA-directed DNA polymerase activity (GO:0003964);; Molecular Function: endonuclease activity (GO:0004519);; Biological Process: RNA-dependent DNA replication (GO:0006278);;	--	--	--	--	--	--	R	General function prediction only	endonuclease-reverse transcriptase [Bombyx mori]
Silkworm_newGene_3035	--	--	Molecular Function: transferase activity, transferring phosphorus-containing groups (GO:0016772);; Biological Process: cellular metabolic process (GO:0044237);; Biological Process: single-organism cellular process (GO:0044763);; Biological Process: response to stimulus (GO:0050896);;	--	--	--	--	--	--	L	Replication, recombination and repair	PREDICTED: uncharacterized protein LOC101743538 [Bombyx mori]
Silkworm_newGene_3735	--	--	Biological Process: inter-male aggressive behavior (GO:0002121);; Biological Process: metabolic process (GO:0008152);; Molecular Function: transferase activity, transferring hexosyl groups (GO:0016758);;	K00699|0|bmor:100862817|UGT42A1; UDP-glycosyltransferase UGT42A1; K00699 glucuronosyltransferase [EC:2.4.1.17] (A)	ko00040:Pentose and glucuronate interconversions;ko00053:Ascorbate and aldarate metabolism;ko00500:Starch and sucrose metabolism;ko00830:Retinol metabolism;ko00860:Porphyrin and chlorophyll metabolism;ko00980:Metabolism of xenobiotics by cytochrome P450;ko00982:Drug metabolism - cytochrome P450;ko00983:Drug metabolism - other enzymes	[GC]	--	UDP-glucoronosyl and UDP-glucosyl transferase	Putative UDP-glucuronosyltransferase ugt-47 (Precursor) GN=ugt-47 OS=Caenorhabditis briggsae PE=3 SV=3	CG	-	UDP-glycosyltransferase UGT42A1 [Bombyx mori]
Silkworm_newGene_3475	--	--	Molecular Function: RNA binding (GO:0003723);; Molecular Function: RNA-directed DNA polymerase activity (GO:0003964);; Molecular Function: endonuclease activity (GO:0004519);; Molecular Function: G-protein coupled receptor activity (GO:0004930);; Biological Process: RNA-dependent DNA replication (GO:0006278);; Biological Process: G-protein coupled receptor signaling pathway (GO:0007186);; Cellula…	--	--	[R]	General function prediction only	7 transmembrane receptor (rhodopsin family)	Putative uncharacterized transposon-derived protein F52C9.6 GN=F52C9.6 OS=Caenorhabditis elegans PE=5 SV=1	R	General function prediction only	endonuclease-reverse transcriptase [Bombyx mori]
Silkworm_newGene_4927	--	--	--	K07253|3.06204e-61|bmor:692890|Mif; macrophage migration inhibitory factor (EC:5.3.2.1); K07253 phenylpyruvate tautomerase [EC:5.3.2.1] (A)	ko00350:Tyrosine metabolism;ko00360:Phenylalanine metabolism	[V]	Defense mechanisms	Macrophage migration inhibitory factor (MIF)	Macrophage migration inhibitory factor homolog OS=Brugia malayi (Filarial nematode worm) PE=3 SV=4	V	Defense mechanisms	macrophage migration inhibitory factor [Bombyx mori]
Silkworm_newGene_2875	--	--	--	--	--	--	--	--	--	R	General function prediction only	hypothetical protein KGM_03744 [Danaus plexippus]
Silkworm_newGene_5506	--	--	--	--	--	[R]	General function prediction only	PDZ domain (Also known as DHR or GLGF)	--	R	General function prediction only	PREDICTED: membrane-associated guanylate kinase, WW and PDZ domain-containing protein 1-like, partial [Bombyx mori]
Silkworm_newGene_3497	--	--	--	--	--	--	--	--	--	T	Signal transduction mechanisms	PREDICTED: uncharacterized protein LOC101739541, partial [Bombyx mori]
Silkworm_newGene_4984	--	--	--	--	--	[R]	General function prediction only	--	--	R	General function prediction only	PREDICTED: uncharacterized protein LOC101743350 [Bombyx mori]
Silkworm_newGene_96	--	--	--	--	--	[S]	Function unknown	Protein of unknown function (DUF2465)	--	S	Function unknown	PREDICTED: protein FAM98A-like, partial [Bombyx mori]
Silkworm_newGene_21	[R]	General function prediction only	--	--	--	[T]	Signal transduction mechanisms	Ankyrin repeats (3 copies);; Ankyrin repeats (many copies);; Ankyrin repeat;; Ankyrin repeat;; Ankyrin repeats (many copies)	26S proteasome non-ATPase regulatory subunit 10 GN=psmD10 OS=Dictyostelium discoideum (Slime mold) PE=2 SV=1	T	Signal transduction mechanisms	PREDICTED: oxysterol-binding protein-related protein 1-like, partial [Bombyx mori]
Silkworm_newGene_4767	--	--	Molecular Function: receptor binding (GO:0005102);; Cellular Component: proteinaceous extracellular matrix (GO:0005578);; Biological Process: multicellular organismal development (GO:0007275);; Biological Process: Wnt signaling pathway (GO:0016055);;	K01357|1.33809e-45|bmor:101741036|protein Wnt-10b-like; K01357 wingless-type MMTV integration site family, member 10 (A)	ko04310:Wnt signaling pathway;ko04340:Hedgehog signaling pathway	[T]	Signal transduction mechanisms	wnt family	Protein Wnt-1 (Precursor) GN=WNT-1 OS=Bombyx mori (Silk moth) PE=2 SV=1	T	Signal transduction mechanisms	PREDICTED: protein Wnt-10b-like, partial [Bombyx mori]
Silkworm_newGene_4347	--	--	--	--	--	[T]	Signal transduction mechanisms	Conserved mid region of cactin	Cactin GN=cactin OS=Drosophila melanogaster (Fruit fly) PE=1 SV=3	T	Signal transduction mechanisms	PREDICTED: cactin-like [Bombyx mori]
Silkworm_newGene_3826	--	--	--	--	--	--	--	--	--	R	General function prediction only	PREDICTED: uncharacterized protein LOC101741178 isoform X1 [Bombyx mori]
Silkworm_newGene_6475	--	--	--	--	--	--	--	RNase H;; Endonuclease/Exonuclease/phosphatase family	Probable RNA-directed DNA polymerase from transposon X-element GN=X-element\ORF2 OS=Drosophila melanogaster (Fruit fly) PE=3 SV=1	R	General function prediction only	putative pol-like protein [Danaus plexippus]
Silkworm_newGene_3665	--	--	Molecular Function: catalytic activity (GO:0003824);;	--	--	--	--	--	--	R	General function prediction only	endonuclease-reverse transcriptase [Bombyx mori]
Silkworm_newGene_2576	--	--	--	--	--	--	--	--	--	R	General function prediction only	PREDICTED: uncharacterized protein LOC101745471 [Bombyx mori]
Silkworm_newGene_260	--	--	--	--	--	--	--	--	--	S	Function unknown	PREDICTED: uncharacterized protein LOC101743714, partial [Bombyx mori]
Silkworm_newGene_4576	--	--	Biological Process: long-chain fatty acid metabolic process (GO:0001676);; Molecular Function: fatty-acyl-CoA synthase activity (GO:0004321);; Molecular Function: long-chain fatty acid-CoA ligase activity (GO:0004467);; Molecular Function: luciferin monooxygenase activity (GO:0045289);; Biological Process: fatty-acyl-CoA biosynthetic process (GO:0046949);;	--	--	[I]	Lipid transport and metabolism	AMP-binding enzyme C-terminal domain;; AMP-binding enzyme	Luciferin 4-monooxygenase OS=Luciola cruciata (Japanese firefly) PE=1 SV=1	I	Lipid transport and metabolism	PREDICTED: luciferin 4-monooxygenase-like [Bombyx mori]
Silkworm_newGene_2868	--	--	--	--	--	[L]	Replication, recombination and repair	Conotoxin T-superfamily;; BED zinc finger	--	--	--	PREDICTED: zinc finger BED domain-containing protein 1-like [Microplitis demolitor]
Silkworm_newGene_6127	--	--	Biological Process: metabolic process (GO:0008152);; Molecular Function: hydrolase activity (GO:0016787);;	--	--	[R]	General function prediction only	Carboxylesterase family	Acetylcholinesterase (Precursor) OS=Leptinotarsa decemlineata (Colorado potato beetle) PE=2 SV=1	R	General function prediction only	beta-esterase 2 precursor [Bombyx mori]
Silkworm_newGene_2442	--	--	Molecular Function: triglyceride lipase activity (GO:0004806);; Biological Process: lipid metabolic process (GO:0006629);;	K13806|4.52483e-57|bmor:101742408|sn1-specific diacylglycerol lipase beta-like; K13806 sn1-specific diacylglycerol lipase [EC:3.1.1.-] (A)	ko04745:Phototransduction - fly	--	--	--	--	S	Function unknown	PREDICTED: sn1-specific diacylglycerol lipase beta-like [Bombyx mori]
Silkworm_newGene_6245	--	--	Molecular Function: nucleic acid binding (GO:0003676);; Molecular Function: zinc ion binding (GO:0008270);; Molecular Function: protein dimerization activity (GO:0046983);;	--	--	--	--	hAT family C-terminal dimerisation region	--	R	General function prediction only	hypothetical protein TcasGA2_TC014844 [Tribolium castaneum]
Silkworm_newGene_2991	--	--	Biological Process: DNA metabolic process (GO:0006259);;	K11433|3.45155e-60|tup:102502765|histone-lysine N-methyltransferase SETMAR-like; K11433 histone-lysine N-methyltransferase SETMAR [EC:2.1.1.43] (A)	ko00310:Lysine degradation	--	--	DDE superfamily endonuclease;; Heat shock factor binding protein 1	Mariner Mos1 transposase GN=mariner\T OS=Drosophila mauritiana (Fruit fly) PE=1 SV=1	R	General function prediction only	Camar1 transposase [Chymomyza amoena]
Silkworm_newGene_4935	--	--	--	--	--	--	--	--	--	R	General function prediction only	hypothetical protein X777_12329 [Cerapachys biroi]
Silkworm_newGene_6179	[GEPR]	--	--	--	--	[G]	Carbohydrate transport and metabolism	Major Facilitator Superfamily;; Sugar (and other) transporter	Putative inorganic phosphate cotransporter GN=Picot OS=Drosophila ananassae (Fruit fly) PE=3 SV=1	G	Carbohydrate transport and metabolism	PREDICTED: putative inorganic phosphate cotransporter-like [Bombyx mori]
Silkworm_newGene_5466	--	--	Molecular Function: lysozyme activity (GO:0003796);;	--	--	--	--	Destabilase	Lysozyme 2 (Precursor) OS=Crassostrea virginica (Eastern oyster) PE=1 SV=1	S	Function unknown	PREDICTED: uncharacterized protein LOC101736879 [Bombyx mori]
Silkworm_newGene_6400	--	--	--	--	--	--	--	Myb/SANT-like DNA-binding domain	--	L	Replication, recombination and repair	PREDICTED: myb/SANT-like DNA-binding domain-containing protein 3-like [Bombyx mori]
Silkworm_newGene_6349	--	--	Molecular Function: RNA binding (GO:0003723);; Molecular Function: RNA-directed DNA polymerase activity (GO:0003964);; Molecular Function: endonuclease activity (GO:0004519);; Biological Process: RNA-dependent DNA replication (GO:0006278);;	--	--	--	--	--	Probable RNA-directed DNA polymerase from transposon BS OS=Drosophila melanogaster (Fruit fly) PE=2 SV=1	--	--	endonuclease and reverse transcriptase-like protein [Bombyx mori]
Silkworm_newGene_3584	--	--	Molecular Function: RNA binding (GO:0003723);; Molecular Function: RNA-directed DNA polymerase activity (GO:0003964);; Biological Process: RNA-dependent DNA replication (GO:0006278);;	--	--	--	--	--	--	R	General function prediction only	PREDICTED: uncharacterized protein LOC101737586 [Bombyx mori]
Silkworm_newGene_2519	--	--	--	--	--	--	--	--	--	R	General function prediction only	PREDICTED: uncharacterized protein LOC101736740, partial [Bombyx mori]
Silkworm_newGene_5869	[R]	General function prediction only	Cellular Component: nucleus (GO:0005634);; Biological Process: regulation of transcription, DNA-templated (GO:0006355);;	--	--	[B]	Chromatin structure and dynamics	WD domain, G-beta repeat	Protein groucho GN=gro OS=Drosophila melanogaster (Fruit fly) PE=1 SV=3	B	Chromatin structure and dynamics	groucho [Bombyx mori]
Silkworm_newGene_5986	[L]	Replication, recombination and repair	Biological Process: microtubule cytoskeleton organization (GO:0000226);; Molecular Function: binding (GO:0005488);; Biological Process: pole plasm assembly (GO:0007315);; Biological Process: negative regulation of macromolecule metabolic process (GO:0010605);; Biological Process: posttranscriptional regulation of gene expression (GO:0010608);; Biological Process: macromolecule localization (GO:00…	K18432|0|bmor:101738685|probable RNA helicase armi-like; K18432 RNA helicase armi [EC:3.6.4.13] (A)	--	[A]	RNA processing and modification	AAA domain;; AAA domain;; AAA domain;; Part of AAA domain;; UvrD/REP helicase N-terminal domain;; Type III restriction enzyme, res subunit;; S1-like;; Viral (Superfamily 1) RNA helicase	Probable RNA helicase armi GN=armi OS=Drosophila melanogaster (Fruit fly) PE=1 SV=4	A	RNA processing and modification	PREDICTED: probable RNA helicase armi-like [Bombyx mori]
Silkworm_newGene_4904	[R]	General function prediction only	Molecular Function: RNA polymerase II transcription cofactor activity (GO:0001104);; Biological Process: regulation of transcription, DNA-templated (GO:0006355);; Cellular Component: mediator complex (GO:0016592);;	K15153|6.62809e-75|bmor:101738806|mediator of RNA polymerase II transcription subunit 31-like; K15153 mediator of RNA polymerase II transcription subunit 31 (A)	--	[KL]	--	SOH1	Mediator of RNA polymerase II transcription subunit 31 GN=MED31 OS=Aedes aegypti (Yellowfever mosquito) PE=3 SV=1	K	Transcription	PREDICTED: mediator of RNA polymerase II transcription subunit 31-like isoform X1 [Bombyx mori]
Silkworm_newGene_6089	--	--	--	--	--	--	--	--	--	--	--	olfactory receptor [Bombyx mori]
Silkworm_newGene_5288	--	--	--	K15210|5.5813e-128|bmor:101746030|uncharacterized LOC101746030; K15210 snRNA-activating protein complex subunit 3 (A)	--	--	--	--	--	K	Transcription	PREDICTED: uncharacterized protein LOC101746030 [Bombyx mori]
Silkworm_newGene_3615	--	--	Molecular Function: serine-type endopeptidase activity (GO:0004252);; Biological Process: proteolysis (GO:0006508);;	--	--	--	--	--	--	O	Posttranslational modification, protein turnover, chaperones	PREDICTED: serine protease 48-like [Bombyx mori]
Silkworm_newGene_54	--	--	Biological Process: regulation of alternative mRNA splicing, via spliceosome (GO:0000381);; Biological Process: inter-male aggressive behavior (GO:0002121);; Molecular Function: nucleic acid binding (GO:0003676);; Molecular Function: ATP-dependent RNA helicase activity (GO:0004004);; Molecular Function: ATP binding (GO:0005524);; Cellular Component: spliceosomal complex (GO:0005681);; Biological …	K12815|8.53588e-77|bmor:101745750|pre-mRNA-splicing factor ATP-dependent RNA helicase PRP16-like; K12815 pre-mRNA-splicing factor ATP-dependent RNA helicase DHX38/PRP16 [EC:3.6.4.13] (A)	ko03040:Spliceosome	[A]	RNA processing and modification	Oligonucleotide/oligosaccharide-binding (OB)-fold	Probable pre-mRNA-splicing factor ATP-dependent RNA helicase mog-1 GN=mog-1 OS=Caenorhabditis elegans PE=1 SV=2	A	RNA processing and modification	PREDICTED: pre-mRNA-splicing factor ATP-dependent RNA helicase PRP16-like [Bombyx mori]
Silkworm_newGene_3751	--	--	Molecular Function: heme transporter activity (GO:0015232);; Biological Process: heme transport (GO:0015886);;	--	--	--	--	--	--	S	Function unknown	PREDICTED: uncharacterized protein LOC101738447, partial [Bombyx mori]
Silkworm_newGene_2675	[GEPR]	--	Molecular Function: transporter activity (GO:0005215);; Biological Process: transport (GO:0006810);;	--	--	[R]	General function prediction only	Sugar (and other) transporter	Facilitated trehalose transporter Tret1-2 homolog {ECO:0000250|UniProtKB:Q8MKK4} OS=Drosophila sechellia (Fruit fly) PE=3 SV=1	R	General function prediction only	PREDICTED: facilitated trehalose transporter Tret1-1-like [Bombyx mori]
Silkworm_newGene_1613	--	--	--	--	--	--	--	TMEM164 family	--	S	Function unknown	PREDICTED: transmembrane protein 164-like [Bombyx mori]
Silkworm_newGene_3534	--	--	Cellular Component: extracellular region (GO:0005576);; Molecular Function: metalloendopeptidase inhibitor activity (GO:0008191);;	K16866|9.37284e-141|bmor:101736335|tissue inhibitor of metalloproteases-like; K16866 metalloproteinase inhibitor 3 (A)	--	[R]	General function prediction only	Tissue inhibitor of metalloproteinase;; UNC-6/NTR/C345C module	Tissue inhibitor of metalloproteases (Precursor) GN=Timp OS=Drosophila melanogaster (Fruit fly) PE=2 SV=1	R	General function prediction only	PREDICTED: tissue inhibitor of metalloproteases-like [Bombyx mori]
Silkworm_newGene_2672	--	--	--	K17890|1.41447e-75|bmor:101744668|autophagy-related protein 16-1-like; K17890 autophagy-related protein 16, animal type (A)	ko04140:Regulation of autophagy	[R]	General function prediction only	Autophagy protein 16 (ATG16)	--	R	General function prediction only	PREDICTED: autophagy-related protein 16-1-like [Bombyx mori]
Silkworm_newGene_5255	--	--	--	K05719|1.55573e-177|bmor:101744875|integrin beta-PS-like; K05719 integrin beta 1 (A)	ko04145:Phagosome;ko04512:ECM-receptor interaction	[TW]	--	--	Integrin beta-PS (Precursor) GN=mys OS=Drosophila melanogaster (Fruit fly) PE=1 SV=3	TW	-	integrin beta3 [Bombyx mori]
Silkworm_newGene_5819	--	--	--	--	--	[Z]	Cytoskeleton	Calponin homology (CH) domain	--	Z	Cytoskeleton	PREDICTED: leucine-rich repeat and calponin homology domain-containing protein 1-like, partial [Bombyx mori]
Silkworm_newGene_3288	--	--	Cellular Component: nucleus (GO:0005634);; Biological Process: intracellular protein transport (GO:0006886);; Molecular Function: Ran GTPase binding (GO:0008536);;	--	--	[YU]	--	--	Ran-binding protein 16 GN=Ranbp16 OS=Drosophila melanogaster (Fruit fly) PE=2 SV=1	U	Intracellular trafficking, secretion, and vesicular transport	hypothetical protein KGM_21568 [Danaus plexippus]
Silkworm_newGene_4221	--	--	--	--	--	--	--	--	--	--	--	PREDICTED: uncharacterized protein LOC101746963 isoform X1 [Bombyx mori]
Silkworm_newGene_2968	--	--	Biological Process: DNA metabolic process (GO:0006259);;	--	--	--	--	--	--	S	Function unknown	Transposable element Tcb2 transposase [Camponotus floridanus]
Silkworm_newGene_6221	[Q]	Secondary metabolites biosynthesis, transport and catabolism	Molecular Function: ecdysone 20-monooxygenase activity (GO:0004501);; Molecular Function: iron ion binding (GO:0005506);; Molecular Function: electron carrier activity (GO:0009055);; Molecular Function: heme binding (GO:0020037);; Biological Process: oxidation-reduction process (GO:0055114);;	K10723|0|bmor:100127102|Cyp314a1; ecdysone 20-hydroxylase; K10723 ecdysone 20-monooxygenase [EC:1.14.99.22] (A)	ko00981:Insect hormone biosynthesis	[Q]	Secondary metabolites biosynthesis, transport and catabolism	Cytochrome P450	Ecdysone 20-monooxygenase (Precursor) GN=shd OS=Drosophila melanogaster (Fruit fly) PE=1 SV=3	Q	Secondary metabolites biosynthesis, transport and catabolism	ecdysone 20-hydroxylase [Bombyx mori]
Silkworm_newGene_6247	--	--	Molecular Function: nucleic acid binding (GO:0003676);; Molecular Function: zinc ion binding (GO:0008270);; Molecular Function: protein dimerization activity (GO:0046983);;	--	--	--	--	hAT family C-terminal dimerisation region	--	R	General function prediction only	hypothetical protein TcasGA2_TC014844 [Tribolium castaneum]
Silkworm_newGene_6330	--	--	--	--	--	--	--	Transposase IS4;; Reverse transcriptase (RNA-dependent DNA polymerase)	Probable RNA-directed DNA polymerase from transposon BS OS=Drosophila melanogaster (Fruit fly) PE=2 SV=1	R	General function prediction only	PREDICTED: piggyBac transposable element-derived protein 4-like [Bombyx mori]
Silkworm_newGene_1108	--	--	--	--	--	--	--	--	--	S	Function unknown	hypothetical protein KGM_11142 [Danaus plexippus]
Silkworm_newGene_2940	--	--	--	--	--	[S]	Function unknown	Retinoic acid induced 16-like protein	--	S	Function unknown	PREDICTED: protein FAM160B1-like, partial [Bombyx mori]
Silkworm_newGene_5093	[R]	General function prediction only	Molecular Function: copper ion transmembrane transporter activity (GO:0005375);; Cellular Component: integral component of membrane (GO:0016021);; Biological Process: copper ion transmembrane transport (GO:0035434);;	--	--	[P]	Inorganic ion transport and metabolism	Zinc-finger double domain;; C2H2-type zinc-finger domain;; Ctr copper transporter family	Transcription factor che-1 GN=che-1 OS=Caenorhabditis elegans PE=1 SV=3	P	Inorganic ion transport and metabolism	PREDICTED: zinc finger protein 513-like [Bombyx mori]
Silkworm_newGene_6519	--	--	Molecular Function: RNA binding (GO:0003723);; Molecular Function: RNA-directed DNA polymerase activity (GO:0003964);; Molecular Function: endonuclease activity (GO:0004519);; Cellular Component: extracellular region (GO:0005576);; Biological Process: RNA-dependent DNA replication (GO:0006278);; Biological Process: defense response to bacterium (GO:0042742);; Biological Process: innate immune res…	--	--	--	--	Cecropin family	Defense protein 4 (Precursor) OS=Lonomia obliqua (Moth) PE=3 SV=1	R	General function prediction only	cytochrome P450, partial [Bombyx mori]
Silkworm_newGene_2629	--	--	--	--	--	--	--	FLYWCH zinc finger domain	--	R	General function prediction only	hypothetical protein KGM_07752 [Danaus plexippus]
Silkworm_newGene_5576	--	--	Molecular Function: zinc ion binding (GO:0008270);;	--	--	[R]	General function prediction only	--	--	R	General function prediction only	PREDICTED: uncharacterized protein LOC101746205 isoform X1 [Bombyx mori]
Silkworm_newGene_79	--	--	Molecular Function: serine-type peptidase activity (GO:0008236);;	--	--	[O]	Posttranslational modification, protein turnover, chaperones	Prolyl oligopeptidase, N-terminal beta-propeller domain	--	O	Posttranslational modification, protein turnover, chaperones	PREDICTED: prolyl endopeptidase-like, partial [Bombyx mori]
Silkworm_newGene_5573	--	--	--	--	--	--	--	--	--	S	Function unknown	PREDICTED: uncharacterized protein LOC101739417 [Bombyx mori]
Silkworm_newGene_1	--	--	--	--	--	--	--	CUB domain	Dorsal-ventral patterning protein tolloid (Precursor) GN=tld OS=Drosophila melanogaster (Fruit fly) PE=2 SV=2	R	General function prediction only	hypothetical protein KGM_17110 [Danaus plexippus]
Silkworm_newGene_253	--	--	Cellular Component: nucleus (GO:0005634);; Biological Process: intracellular protein transport (GO:0006886);; Molecular Function: Ran GTPase binding (GO:0008536);;	--	--	[YU]	--	--	Ran-binding protein 16 GN=Ranbp16 OS=Drosophila melanogaster (Fruit fly) PE=2 SV=1	U	Intracellular trafficking, secretion, and vesicular transport	hypothetical protein KGM_21568 [Danaus plexippus]
Silkworm_newGene_5467	--	--	--	--	--	[R]	General function prediction only	Zinc-finger double-stranded RNA-binding	Protein suppressor of hairy wing GN=su(Hw) OS=Drosophila ananassae (Fruit fly) PE=2 SV=1	K	Transcription	PREDICTED: zinc finger protein 714-like [Bombyx mori]
Silkworm_newGene_4905	--	--	Molecular Function: structural constituent of cuticle (GO:0042302);;	--	--	--	--	--	Pupal cuticle protein (Precursor) GN=PCP OS=Bombyx mori (Silk moth) PE=2 SV=1	R	General function prediction only	pupal cuticle protein precursor [Bombyx mori]
Silkworm_newGene_3045	--	--	--	--	--	--	--	--	--	S	Function unknown	PREDICTED: uncharacterized protein LOC101735648 isoform X1 [Bombyx mori]
Silkworm_newGene_3747	--	--	--	--	--	[I]	Lipid transport and metabolism	GNS1/SUR4 family	Elongation of very long chain fatty acids protein AAEL008004 GN=AAEL008004 OS=Aedes aegypti (Yellowfever mosquito) PE=2 SV=2	I	Lipid transport and metabolism	PREDICTED: elongation of very long chain fatty acids protein 4-like [Bombyx mori]
Silkworm_newGene_87	--	--	Molecular Function: calcium ion binding (GO:0005509);;	--	--	[TU]	--	EF-hand domain pair;; EF hand;; EF hand;; EF-hand domain;; EF-hand domain pair	Calmodulin-related protein 97A GN=Acam OS=Drosophila melanogaster (Fruit fly) PE=1 SV=2	TU	-	PREDICTED: reticulocalbin-2-like [Bombyx mori]
Silkworm_newGene_3365	[Q]	Secondary metabolites biosynthesis, transport and catabolism	Molecular Function: monooxygenase activity (GO:0004497);; Molecular Function: iron ion binding (GO:0005506);; Molecular Function: electron carrier activity (GO:0009055);; Molecular Function: oxidoreductase activity, acting on paired donors, with incorporation or reduction of molecular oxygen (GO:0016705);; Molecular Function: heme binding (GO:0020037);; Biological Process: oxidation-reduction pro…	K14937|1.22442e-71|bmor:100286798|P450, CYP15C1; cytochrome P450 (EC:1.14.14.1); K14937 cytochrome P450, family 15, subfamily A, polypeptide 1 (A)	ko00981:Insect hormone biosynthesis	[Q]	Secondary metabolites biosynthesis, transport and catabolism	--	Probable cytochrome P450 305a1 GN=Cyp305a1 OS=Drosophila melanogaster (Fruit fly) PE=2 SV=1	Q	Secondary metabolites biosynthesis, transport and catabolism	cytochrome P450, partial [Bombyx mori]
Silkworm_newGene_3730	--	--	Biological Process: intracellular protein transport (GO:0006886);; Biological Process: vesicle-mediated transport (GO:0016192);;	--	--	[U]	Intracellular trafficking, secretion, and vesicular transport	Vacuolar sorting protein 39 domain 2;; Vacuolar sorting protein 39 domain 1;; CNH domain;; Region in Clathrin and VPS	--	U	Intracellular trafficking, secretion, and vesicular transport	PREDICTED: vam6/Vps39-like protein-like [Bombyx mori]
Silkworm_newGene_6345	--	--	Cellular Component: lipid particle (GO:0005811);; Biological Process: oxidative phosphorylation (GO:0006119);; Biological Process: open tracheal system development (GO:0007424);; Biological Process: Malpighian tubule morphogenesis (GO:0007443);; Biological Process: head involution (GO:0008258);; Molecular Function: electron carrier activity (GO:0009055);; Cellular Component: mitochondrial electro…	--	--	[C]	Energy production and conversion	Electron transfer flavoprotein domain	Electron transfer flavoprotein subunit alpha, mitochondrial (Precursor) GN=etfa OS=Dictyostelium discoideum (Slime mold) PE=3 SV=1	C	Energy production and conversion	PREDICTED: uncharacterized protein LOC101746810 [Bombyx mori]
Silkworm_newGene_3308	--	--	--	--	--	--	--	--	--	R	General function prediction only	PREDICTED: uncharacterized protein LOC101740008 [Bombyx mori]
Silkworm_newGene_3692	--	--	Molecular Function: selenium binding (GO:0008430);; Biological Process: cell redox homeostasis (GO:0045454);;	--	--	[R]	General function prediction only	Rdx family	SelT-like protein (Precursor) GN=CG3887 OS=Drosophila melanogaster (Fruit fly) PE=2 SV=1	R	General function prediction only	PREDICTED: selT-like protein-like, partial [Bombyx mori]
Silkworm_newGene_4265	--	--	Cellular Component: nucleus (GO:0005634);; Biological Process: transport (GO:0006810);;	K15436|3.60108e-145|tca:658786|transportin-3; K15436 transportin-3 (A)	--	[U]	Intracellular trafficking, secretion, and vesicular transport	Exportin 1-like protein	--	U	Intracellular trafficking, secretion, and vesicular transport	putative transportin [Danaus plexippus]
Silkworm_newGene_1759	--	--	--	--	--	--	--	--	--	T	Signal transduction mechanisms	PREDICTED: uncharacterized protein LOC103522958 [Diaphorina citri]
Silkworm_newGene_4660	--	--	--	--	--	--	--	--	--	--	--	PREDICTED: uncharacterized protein LOC101744204 [Bombyx mori]
Silkworm_newGene_5570	--	--	Cellular Component: membrane (GO:0016020);; Biological Process: intracellular signal transduction (GO:0035556);;	--	--	[OUT]	--	Cornichon protein	Protein cornichon GN=cni OS=Drosophila melanogaster (Fruit fly) PE=1 SV=1	OTU	-	PREDICTED: protein cornichon-like [Bombyx mori]
Silkworm_newGene_44	--	--	--	K15208|1.3245e-25|bmor:101736217|uncharacterized LOC101736217; K15208 snRNA-activating protein complex subunit 1 (A)	--	--	--	Small nuclear RNA activating complex (SNAPc), subunit SNAP43	--	R	General function prediction only	PREDICTED: uncharacterized protein LOC101736217, partial [Bombyx mori]
Silkworm_newGene_294	--	--	Molecular Function: hydrogen ion transmembrane transporter activity (GO:0015078);; Biological Process: ATP hydrolysis coupled proton transport (GO:0015991);; Molecular Function: hydrolase activity (GO:0016787);; Cellular Component: proton-transporting V-type ATPase, V0 domain (GO:0033179);;	K02153|2.58993e-23|bmor:101738323|V-type proton ATPase subunit e 2-like; K02153 V-type H+-transporting ATPase subunit e (A)	ko00190:Oxidative phosphorylation;ko04145:Phagosome	[C]	Energy production and conversion	ATP synthase subunit H	V-type proton ATPase subunit e GN=vha-17 OS=Caenorhabditis elegans PE=3 SV=2	S	Function unknown	PREDICTED: V-type proton ATPase subunit e 2-like, partial [Bombyx mori]
Silkworm_newGene_2934	[R]	General function prediction only	--	--	--	[Q]	Secondary metabolites biosynthesis, transport and catabolism	short chain dehydrogenase;; Enoyl-(Acyl carrier protein) reductase	3-hydroxyacyl-CoA dehydrogenase GN=mfeA OS=Dictyostelium discoideum (Slime mold) PE=2 SV=1	R	General function prediction only	PREDICTED: dehydrogenase/reductase SDR family member 11-like isoform X1 [Bombyx mori]
Silkworm_newGene_783	--	--	Molecular Function: dopamine beta-monooxygenase activity (GO:0004500);; Molecular Function: copper ion binding (GO:0005507);; Biological Process: catecholamine metabolic process (GO:0006584);; Biological Process: oxidation-reduction process (GO:0055114);;	--	--	[E]	Amino acid transport and metabolism	Copper type II ascorbate-dependent monooxygenase, N-terminal domain	MOXD1 homolog 1 (Precursor) GN=CG5235 OS=Drosophila melanogaster (Fruit fly) PE=2 SV=2	E	Amino acid transport and metabolism	PREDICTED: MOXD1 homolog 1-like, partial [Bombyx mori]
Silkworm_newGene_2943	--	--	--	--	--	[T]	Signal transduction mechanisms	Neurotransmitter-gated ion-channel ligand binding domain;; Neurotransmitter-gated ion-channel ligand binding domain	--	R	General function prediction only	PREDICTED: uncharacterized protein LOC101737252 isoform X1 [Bombyx mori]
Silkworm_newGene_6529	--	--	Molecular Function: hexokinase activity (GO:0004396);; Molecular Function: voltage-gated potassium channel activity (GO:0005249);; Cellular Component: endosome (GO:0005768);; Biological Process: carbohydrate metabolic process (GO:0005975);; Biological Process: potassium ion transport (GO:0006813);; Biological Process: phagocytosis (GO:0006909);; Biological Process: flight behavior (GO:0007629);; …	K16536|9.2311e-114|bmor:101735946|protein Hook homolog 3-like; K16536 protein HOOK3 (A)	--	--	--	HOOK protein	Protein hook GN=hk OS=Aedes aegypti (Yellowfever mosquito) PE=3 SV=1	Z	Cytoskeleton	hook protein [Danaus plexippus]
Silkworm_newGene_3940	--	--	--	--	--	--	--	--	--	S	Function unknown	--
Silkworm_newGene_2840	[L]	Replication, recombination and repair	Molecular Function: binding (GO:0005488);; Biological Process: macromolecule metabolic process (GO:0043170);; Biological Process: primary metabolic process (GO:0044238);;	--	--	[R]	General function prediction only	--	Uncharacterized protein K02A2.6 GN=K02A2.6 OS=Caenorhabditis elegans PE=3 SV=1	R	General function prediction only	PREDICTED: uncharacterized protein LOC101743076 [Bombyx mori]
Silkworm_newGene_6249	--	--	--	--	--	--	--	Alcohol dehydrogenase transcription factor Myb/SANT-like	--	S	Function unknown	PREDICTED: uncharacterized protein LOC103310296 [Acyrthosiphon pisum]
Silkworm_newGene_3614	--	--	--	--	--	--	--	Death domain	--	R	General function prediction only	PREDICTED: uncharacterized protein LOC101741884, partial [Bombyx mori]
Silkworm_newGene_5238	[R]	General function prediction only	--	--	--	[K]	Transcription	Zinc-finger double domain;; Zinc finger, C2H2 type;; C2H2-type zinc finger;; C2H2-type zinc finger	B lymphocyte-induced maturation protein 1 homolog {ECO:0000312|WormBase:F25D7.3a} OS=Caenorhabditis elegans PE=1 SV=1	R	General function prediction only	PREDICTED: endothelial zinc finger protein induced by tumor necrosis factor alpha-like [Bombyx mori]
Silkworm_newGene_3582	--	--	--	--	--	--	--	--	--	S	Function unknown	PREDICTED: uncharacterized protein LOC101737800, partial [Bombyx mori]
Silkworm_newGene_4216	--	--	--	--	--	--	--	--	--	--	--	PREDICTED: uncharacterized protein LOC101741935 [Bombyx mori]
Silkworm_newGene_4195	--	--	Molecular Function: nucleic acid binding (GO:0003676);; Molecular Function: hydrolase activity (GO:0016787);;	--	--	[R]	General function prediction only	RNase H;; Reverse transcriptase (RNA-dependent DNA polymerase)	RNA-directed DNA polymerase from mobile element jockey GN=pol OS=Drosophila melanogaster (Fruit fly) PE=1 SV=1	R	General function prediction only	ORF2 [Bombyx mori]
Silkworm_newGene_2312	--	--	--	--	--	--	--	Mitochondrial import receptor subunit TOM5 homolog	--	R	General function prediction only	hypothetical protein KGM_13285 [Danaus plexippus]
Silkworm_newGene_2340	--	--	Cellular Component: intracellular (GO:0005622);; Biological Process: positive regulation of biosynthetic process of antibacterial peptides active against Gram-negative bacteria (GO:0006964);; Biological Process: nervous system development (GO:0007399);; Biological Process: intracellular signal transduction (GO:0035556);; Biological Process: positive regulation of innate immune response (GO:004508…	--	--	--	--	Death domain	--	S	Function unknown	IMD-like protein [Spodoptera exigua]
Silkworm_newGene_16	--	--	Biological Process: transport (GO:0006810);; Molecular Function: metal ion binding (GO:0046872);;	--	--	[U]	Intracellular trafficking, secretion, and vesicular transport	Region in Clathrin and VPS	Vacuolar protein sorting-associated protein 11 homolog GN=vps11 OS=Dictyostelium discoideum (Slime mold) PE=3 SV=1	U	Intracellular trafficking, secretion, and vesicular transport	putative Vacuolar protein sorting 11 [Danaus plexippus]
Silkworm_newGene_2879	--	--	Molecular Function: RNA binding (GO:0003723);; Molecular Function: RNA-directed DNA polymerase activity (GO:0003964);; Molecular Function: endonuclease activity (GO:0004519);; Biological Process: RNA-dependent DNA replication (GO:0006278);;	--	--	--	--	--	--	--	--	cytochrome P450, partial [Bombyx mori]
Silkworm_newGene_6183	--	--	--	--	--	--	--	--	--	--	--	cytochrome P450, partial [Bombyx mori]
Silkworm_newGene_5701	--	--	--	--	--	--	--	--	--	--	--	hypothetical protein KGM_11102 [Danaus plexippus]
Silkworm_newGene_4805	--	--	--	--	--	--	--	Cyclin-dependent kinase inhibitor	--	R	General function prediction only	PREDICTED: uncharacterized protein LOC101739571 [Bombyx mori]
Silkworm_newGene_517	--	--	Molecular Function: nucleotide binding (GO:0000166);; Molecular Function: nucleic acid binding (GO:0003676);;	--	--	[A]	RNA processing and modification	--	--	A	RNA processing and modification	hypothetical protein KGM_20249 [Danaus plexippus]
Silkworm_newGene_3126	--	--	--	--	--	--	--	Protein of unknown function (DUF2454)	--	--	--	PREDICTED: TELO2-interacting protein 2-like [Bombyx mori]
Silkworm_newGene_686	[H]	Coenzyme transport and metabolism	Molecular Function: phosphopantothenate--cysteine ligase activity (GO:0004632);; Biological Process: ovarian follicle cell migration (GO:0007297);; Biological Process: cytoplasmic transport, nurse cell to oocyte (GO:0007303);; Biological Process: imaginal disc-derived wing morphogenesis (GO:0007476);; Biological Process: coenzyme A biosynthetic process (GO:0015937);; Biological Process: chaeta de…	--	--	[R]	General function prediction only	--	--	R	General function prediction only	hypothetical protein KGM_09955 [Danaus plexippus]
Silkworm_newGene_3214	[L]	Replication, recombination and repair	Cellular Component: synaptonemal complex (GO:0000795);; Molecular Function: single-stranded DNA binding (GO:0003697);; Molecular Function: ATP binding (GO:0005524);; Cellular Component: chiasma (GO:0005712);; Biological Process: mismatch repair (GO:0006298);; Biological Process: reciprocal meiotic recombination (GO:0007131);; Molecular Function: ATPase activity (GO:0016887);; Molecular Function: …	--	--	[L]	Replication, recombination and repair	--	DNA mismatch repair protein Mlh1 GN=mlh1 OS=Dictyostelium discoideum (Slime mold) PE=3 SV=1	L	Replication, recombination and repair	PREDICTED: DNA mismatch repair protein Mlh1-like [Bombyx mori]
Silkworm_newGene_3720	[O]	Posttranslational modification, protein turnover, chaperones	Molecular Function: threonine-type endopeptidase activity (GO:0004298);; Cellular Component: nucleus (GO:0005634);; Cellular Component: cytoplasm (GO:0005737);; Biological Process: ubiquitin-dependent protein catabolic process (GO:0006511);; Cellular Component: proteasome core complex, alpha-subunit complex (GO:0019773);;	K02727|0|bmor:732922|proteasome alpha 3 subunit (EC:3.4.25.1); K02727 20S proteasome subunit alpha 7 [EC:3.4.25.1] (A)	ko03050:Proteasome	[O]	Posttranslational modification, protein turnover, chaperones	Proteasome subunit;; Proteasome subunit A N-terminal signature	Proteasome subunit alpha type-3 GN=Prosalpha7 OS=Drosophila melanogaster (Fruit fly) PE=1 SV=1	O	Posttranslational modification, protein turnover, chaperones	proteasome alpha 3 subunit [Bombyx mori]
Silkworm_newGene_6336	--	--	Biological Process: tRNA processing (GO:0008033);;	K14169|0|bmor:101747220|cytoplasmic tRNA 2-thiolation protein 2-like; K14169 cytoplasmic tRNA 2-thiolation protein 2 (A)	ko04122:Sulfur relay system	[S]	Function unknown	Protein of unknown function (DUF2392)	Cytoplasmic tRNA 2-thiolation protein 2 {ECO:0000255|HAMAP-Rule:MF_03054} GN=AAEL002056 OS=Aedes aegypti (Yellowfever mosquito) PE=3 SV=1	S	Function unknown	PREDICTED: cytoplasmic tRNA 2-thiolation protein 2-like [Bombyx mori]
Silkworm_newGene_2815	--	--	--	--	--	--	--	--	--	I	Lipid transport and metabolism	PREDICTED: THAP domain-containing protein 1-like [Bombyx mori]
Silkworm_newGene_5938	--	--	--	--	--	--	--	THAP domain	--	S	Function unknown	PREDICTED: THAP domain-containing protein 1-like isoform X1 [Bombyx mori]
Silkworm_newGene_2996	--	--	--	--	--	--	--	THAP domain	--	S	Function unknown	PREDICTED: THAP domain-containing protein 1 B-like [Bombyx mori]
Silkworm_newGene_3360	--	--	--	--	--	--	--	--	--	--	--	PREDICTED: transmembrane protein 42-like [Bombyx mori]
Silkworm_newGene_5395	--	--	Biological Process: actomyosin contractile ring contraction (GO:0000916);; Biological Process: meiosis I cytokinesis (GO:0007110);; Biological Process: meiosis II cytokinesis (GO:0007111);; Biological Process: imaginal disc-derived wing morphogenesis (GO:0007476);; Biological Process: sphingolipid biosynthetic process (GO:0030148);; Biological Process: meiotic spindle stabilization (GO:0043147);;	--	--	--	--	Protein of unknown function (DUF3317)	--	S	Function unknown	PREDICTED: uncharacterized protein LOC101740127 [Bombyx mori]
Silkworm_newGene_5920	--	--	Cellular Component: membrane (GO:0016020);;	--	--	--	--	--	--	S	Function unknown	PREDICTED: uncharacterized protein LOC101742442 [Bombyx mori]
Silkworm_newGene_4385	--	--	--	--	--	--	--	Daxx Family	--	K	Transcription	PREDICTED: inner centromere protein A-like [Bombyx mori]
Silkworm_newGene_5539	--	--	--	--	--	--	--	Protein of unknown function (DUF3609)	--	S	Function unknown	hypothetical protein KGM_12495 [Danaus plexippus]
Silkworm_newGene_5575	--	--	--	--	--	[T]	Signal transduction mechanisms	Frag1/DRAM/Sfk1 family;; Frag1/DRAM/Sfk1 family	Post-GPI attachment to proteins factor 2 GN=CG3876 OS=Drosophila melanogaster (Fruit fly) PE=1 SV=2	T	Signal transduction mechanisms	PREDICTED: post-GPI attachment to proteins factor 2-like [Bombyx mori]
Silkworm_newGene_6514	--	--	Molecular Function: ATP binding (GO:0005524);; Molecular Function: oxidoreductase activity, acting on the CH-OH group of donors, NAD or NADP as acceptor (GO:0016616);; Molecular Function: metal ion binding (GO:0046872);; Molecular Function: cofactor binding (GO:0048037);; Biological Process: oxidation-reduction process (GO:0055114);;	K12164|1.3599e-111|bmor:100270786|ubiquitin-activating enzyme E1-like protein; K12164 ubiquitin-like modifier-activating enzyme 5 (A)	--	[H]	Coenzyme transport and metabolism	--	Ubiquitin-like modifier-activating enzyme 5 OS=Bombyx mori (Silk moth) PE=2 SV=1	H	Coenzyme transport and metabolism	ubiquitin-like modifier-activating enzyme 5 [Bombyx mori]
Silkworm_newGene_622	[L]	Replication, recombination and repair	Molecular Function: nucleic acid binding (GO:0003676);; Biological Process: DNA metabolic process (GO:0006259);; Molecular Function: nucleotidyltransferase activity (GO:0016779);;	--	--	[R]	General function prediction only	--	Endonuclease GN=pol OS=Drosophila melanogaster (Fruit fly) PE=3 SV=1	S	Function unknown	PREDICTED: uncharacterized protein LOC101737182 [Bombyx mori]
Silkworm_newGene_80	--	--	--	--	--	--	--	--	--	R	General function prediction only	hypothetical protein KGM_15390 [Danaus plexippus]
Silkworm_newGene_3305	--	--	Cellular Component: nucleus (GO:0005634);; Biological Process: intracellular protein transport (GO:0006886);; Molecular Function: Ran GTPase binding (GO:0008536);;	K18460|3.43254e-84|tca:655656|exportin-7; K18460 exportin-7 (A)	--	[YU]	--	--	Ran-binding protein 16 GN=Ranbp16 OS=Drosophila melanogaster (Fruit fly) PE=2 SV=1	U	Intracellular trafficking, secretion, and vesicular transport	PREDICTED: exportin-7 isoform X2 [Tribolium castaneum]
Silkworm_newGene_6414	--	--	Molecular Function: DNA binding (GO:0003677);; Molecular Function: helicase activity (GO:0004386);; Molecular Function: ATP binding (GO:0005524);;	--	--	[R]	General function prediction only	--	--	K	Transcription	putative steroid receptor-interacting snf2 domain protein [Danaus plexippus]
Silkworm_newGene_2328	--	--	--	K16679|1.44084e-123|bmor:101743831|uncharacterized LOC101743831; K16679 wengen (A)	ko04391:Hippo signaling pathway - fly	--	--	TNFR/NGFR cysteine-rich region	--	R	General function prediction only	PREDICTED: uncharacterized protein LOC101743831 [Bombyx mori]
Silkworm_newGene_4613	--	--	--	--	--	[R]	General function prediction only	Integrase core domain;; GAG-pre-integrase domain;; gag-polypeptide of LTR copia-type;; gag-polypeptide of LTR copia-type	Copia protease GN=GIP OS=Drosophila melanogaster (Fruit fly) PE=1 SV=3	R	General function prediction only	retrovirus-related Pol polyprotein from transposon TNT 1-94 [Trichinella spiralis]
Silkworm_newGene_2885	--	--	--	--	--	--	--	--	--	S	Function unknown	--
Silkworm_newGene_4122	--	--	--	--	--	--	--	--	--	--	--	hypothetical protein KGM_11250 [Danaus plexippus]
Silkworm_newGene_42	--	--	Molecular Function: transferase activity, transferring phosphorus-containing groups (GO:0016772);; Molecular Function: ion binding (GO:0043167);;	--	--	[R]	General function prediction only	BTB/POZ domain	--	R	General function prediction only	PREDICTED: ankyrin repeat and FYVE domain-containing protein 1-like, partial [Bombyx mori]
Silkworm_newGene_13	--	--	--	K15637|0|bmor:101741275|serine/threonine-protein phosphatase Pgam5, mitochondrial-like; K15637 serine/threonine-protein phosphatase PGAM5 [EC:3.1.3.16] (A)	--	[R]	General function prediction only	Histidine phosphatase superfamily (branch 1)	Serine/threonine-protein phosphatase Pgam5, mitochondrial {ECO:0000250|UniProtKB:O46084} OS=Drosophila virilis (Fruit fly) PE=3 SV=1	G	Carbohydrate transport and metabolism	PREDICTED: serine/threonine-protein phosphatase Pgam5, mitochondrial-like isoform X1 [Bombyx mori]
Silkworm_newGene_2932	--	--	Cellular Component: integral component of membrane (GO:0016021);;	--	--	[I]	Lipid transport and metabolism	GNS1/SUR4 family	Elongation of very long chain fatty acids protein AAEL008004 GN=AAEL008004 OS=Aedes aegypti (Yellowfever mosquito) PE=2 SV=2	I	Lipid transport and metabolism	PREDICTED: elongation of very long chain fatty acids protein AAEL008004-like [Bombyx mori]
Silkworm_newGene_298	[FE]	--	Molecular Function: magnesium ion binding (GO:0000287);; Molecular Function: ribose phosphate diphosphokinase activity (GO:0004749);; Biological Process: nucleotide biosynthetic process (GO:0009165);; Molecular Function: kinase activity (GO:0016301);; Biological Process: phosphorylation (GO:0016310);;	--	--	[EF]	--	N-terminal domain of ribose phosphate pyrophosphokinase	Ribose-phosphate pyrophosphokinase A GN=prsA OS=Dictyostelium discoideum (Slime mold) PE=1 SV=1	EF	-	PREDICTED: phosphoribosyl pyrophosphate synthase-associated protein 2-like [Bombyx mori]
Silkworm_newGene_2679	[R]	General function prediction only	--	--	--	--	--	Putative cyclase	--	R	General function prediction only	PREDICTED: uncharacterized protein LOC101742070 [Bombyx mori]
Silkworm_newGene_3983	--	--	--	--	--	--	--	--	--	R	General function prediction only	PREDICTED: protein MNN4-like [Bombyx mori]
Silkworm_newGene_279	[J]	Translation, ribosomal structure and biogenesis	Cellular Component: cytosol (GO:0005829);; Biological Process: translational termination (GO:0006415);; Biological Process: protein targeting (GO:0006605);; Biological Process: smoothened signaling pathway (GO:0007224);; Molecular Function: translation release factor activity, codon specific (GO:0016149);; Cellular Component: translation release factor complex (GO:0018444);; Biological Process: s…	K03265|1.11225e-83|ame:725555|GB20018; eukaryotic peptide chain release factor subunit 1-like; K03265 peptide chain release factor subunit 1 (A)	ko03015:mRNA surveillance pathway	[J]	Translation, ribosomal structure and biogenesis	eRF1 domain 1	Eukaryotic peptide chain release factor subunit 1 GN=eRF1 OS=Drosophila melanogaster (Fruit fly) PE=1 SV=2	J	Translation, ribosomal structure and biogenesis	eukaryotic peptide chain release factor subunit [Anopheles merus]
Silkworm_newGene_5759	--	--	--	K13443|9.67126e-57|bmor:101736837|epididymal secretory protein E1-like; K13443 Niemann-Pick C2 protein (A)	ko04142:Lysosome	[S]	Function unknown	ML domain	Ecdysteroid-regulated 16 kDa protein (Precursor) GN=ESR16 OS=Manduca sexta (Tobacco hawkmoth) PE=2 SV=1	R	General function prediction only	PREDICTED: LOW QUALITY PROTEIN: epididymal secretory protein E1-like [Bombyx mori]
Silkworm_newGene_125	[I]	Lipid transport and metabolism	Molecular Function: acetyl-CoA C-acetyltransferase activity (GO:0003985);; Biological Process: metabolic process (GO:0008152);;	K07508|2.16378e-74|bmor:100500748|at1, Bmat1; putative acetyl transferase; K07508 acetyl-CoA acyltransferase 2 [EC:2.3.1.16] (A)	ko00062:Fatty acid elongation;ko00071:Fatty acid degradation;ko00280:Valine, leucine and isoleucine degradation;ko01212:Fatty acid metabolism	[I]	Lipid transport and metabolism	Thiolase, C-terminal domain	Probable acetyl-CoA acetyltransferase GN=DDB_G0271544 OS=Dictyostelium discoideum (Slime mold) PE=2 SV=1	I	Lipid transport and metabolism	putative acetyl transferase [Bombyx mori]
Silkworm_newGene_4934	--	--	--	--	--	--	--	--	--	K	Transcription	PREDICTED: broad-complex core protein isoform 6-like [Bombyx mori]
Silkworm_newGene_3926	--	--	--	--	--	--	--	--	--	S	Function unknown	hypothetical protein X777_01373 [Cerapachys biroi]
Silkworm_newGene_380	--	--	Molecular Function: peroxidase activity (GO:0004601);; Biological Process: response to oxidative stress (GO:0006979);; Molecular Function: heme binding (GO:0020037);; Biological Process: oxidation-reduction process (GO:0055114);;	--	--	--	--	--	--	R	General function prediction only	PREDICTED: peroxidase-like [Bombyx mori]
Silkworm_newGene_6477	--	--	--	--	--	--	--	--	--	O	Posttranslational modification, protein turnover, chaperones	putative cullin isoform 1 [Danaus plexippus]
Silkworm_newGene_4380	[Q]	Secondary metabolites biosynthesis, transport and catabolism	Molecular Function: monooxygenase activity (GO:0004497);; Molecular Function: iron ion binding (GO:0005506);; Molecular Function: electron carrier activity (GO:0009055);; Molecular Function: oxidoreductase activity, acting on paired donors, with incorporation or reduction of molecular oxygen (GO:0016705);; Molecular Function: heme binding (GO:0020037);; Biological Process: oxidation-reduction pro…	K14999|0|bmor:100141432|Cyp332a1; cytochrome P450 CYP332A1; K14999 cytochrome P450, family 6 [EC:1.14.-.-] (A)	--	[Q]	Secondary metabolites biosynthesis, transport and catabolism	Cytochrome P450	Probable cytochrome P450 6g2 GN=Cyp6g2 OS=Drosophila melanogaster (Fruit fly) PE=2 SV=1	Q	Secondary metabolites biosynthesis, transport and catabolism	cytochrome P450 CYP332A1 [Bombyx mori]
Silkworm_newGene_4807	--	--	--	--	--	--	--	--	Transposable element P transposase OS=Drosophila melanogaster (Fruit fly) PE=1 SV=2	S	Function unknown	THAP domain-containing protein 9 [Camponotus floridanus]
Silkworm_newGene_5569	--	--	--	--	--	--	--	--	--	T	Signal transduction mechanisms	PREDICTED: uncharacterized protein LOC103522958 [Diaphorina citri]
Silkworm_newGene_3265	--	--	Molecular Function: binding (GO:0005488);;	--	--	[R]	General function prediction only	--	--	R	General function prediction only	PREDICTED: uncharacterized protein LOC101740595 [Bombyx mori]
Silkworm_newGene_4379	[E]	Amino acid transport and metabolism	Biological Process: alcohol metabolic process (GO:0006066);; Molecular Function: choline dehydrogenase activity (GO:0008812);; Molecular Function: flavin adenine dinucleotide binding (GO:0050660);; Biological Process: oxidation-reduction process (GO:0055114);;	--	--	[R]	General function prediction only	GMC oxidoreductase;; GMC oxidoreductase	Glucose dehydrogenase [FAD, quinone] short protein (Precursor) GN=Gld OS=Drosophila melanogaster (Fruit fly) PE=3 SV=3	R	General function prediction only	PREDICTED: glucose dehydrogenase [acceptor]-like [Bombyx mori]
Silkworm_newGene_5099	--	--	--	--	--	[R]	General function prediction only	CD80-like C2-set immunoglobulin domain	--	T	Signal transduction mechanisms	hypothetical protein KGM_18714 [Danaus plexippus]
Silkworm_newGene_2444	--	--	--	--	--	--	--	--	--	R	General function prediction only	PREDICTED: uncharacterized protein LOC101744282 [Bombyx mori]
Silkworm_newGene_4859	[R]	General function prediction only	--	K09228|2.25099e-108|bmor:101745700|zinc finger protein 235-like; K09228 KRAB domain-containing zinc finger protein (A)	--	[R]	General function prediction only	Zinc-finger double domain;; Zinc finger, C2H2 type;; C2H2-type zinc finger;; Zinc-finger of C2H2 type;; Zinc-finger double-stranded RNA-binding;; Zinc-binding;; Homeodomain-like domain;; Zinc-finger double domain;; Transposase (partial DDE domain);; Zinc-finger double domain;; Zinc finger, C2H2 type	Krueppel homolog 1 GN=Kr-h1 OS=Drosophila melanogaster (Fruit fly) PE=2 SV=2	R	General function prediction only	PREDICTED: zinc finger protein 235-like [Bombyx mori]
Silkworm_newGene_6432	--	--	Molecular Function: nucleotide binding (GO:0000166);; Molecular Function: ATPase activity (GO:0016887);;	K05643|0|bmor:101740098|ATP-binding cassette sub-family A member 3-like; K05643 ATP-binding cassette, subfamily A (ABC1), member 3 (A)	ko02010:ABC transporters	[IR]	--	ABC-2 family transporter protein	ABC transporter A family member 3 GN=abcA3 OS=Dictyostelium discoideum (Slime mold) PE=3 SV=1	Q	Secondary metabolites biosynthesis, transport and catabolism	hypothetical protein KGM_11965 [Danaus plexippus]
Silkworm_newGene_226	[Q]	Secondary metabolites biosynthesis, transport and catabolism	Molecular Function: monooxygenase activity (GO:0004497);; Molecular Function: iron ion binding (GO:0005506);; Molecular Function: electron carrier activity (GO:0009055);; Molecular Function: oxidoreductase activity, acting on paired donors, with incorporation or reduction of molecular oxygen (GO:0016705);; Molecular Function: heme binding (GO:0020037);; Biological Process: oxidation-reduction pro…	--	--	[QI]	--	Cytochrome P450	Probable cytochrome P450 4aa1 GN=Cyp4aa1 OS=Drosophila melanogaster (Fruit fly) PE=2 SV=2	Q	Secondary metabolites biosynthesis, transport and catabolism	PREDICTED: cytochrome P450 4B1-like, partial [Bombyx mori]
Silkworm_newGene_6268	--	--	Molecular Function: RNA binding (GO:0003723);; Molecular Function: RNA-directed DNA polymerase activity (GO:0003964);; Molecular Function: endonuclease activity (GO:0004519);; Biological Process: RNA-dependent DNA replication (GO:0006278);;	--	--	--	--	--	--	--	--	cytochrome P450, partial [Bombyx mori]
Silkworm_newGene_214	--	--	Biological Process: determination of adult lifespan (GO:0008340);; Molecular Function: phosphatidylinositol binding (GO:0035091);; Biological Process: termination of G-protein coupled receptor signaling pathway (GO:0038032);;	--	--	[ZUD]	--	PXA domain	--	S	Function unknown	PREDICTED: uncharacterized protein LOC101744300, partial [Bombyx mori]
Silkworm_newGene_5091	--	--	--	--	--	--	--	--	--	--	--	PREDICTED: putative uncharacterized protein DDB_G0286901-like [Bombyx mori]
Silkworm_newGene_4304	--	--	Molecular Function: RNA binding (GO:0003723);; Molecular Function: RNA-directed DNA polymerase activity (GO:0003964);; Molecular Function: endonuclease activity (GO:0004519);; Biological Process: RNA-dependent DNA replication (GO:0006278);;	--	--	--	--	--	--	--	--	cytochrome P450, partial [Bombyx mori]
Silkworm_newGene_4810	--	--	Molecular Function: electron carrier activity (GO:0009055);; Molecular Function: protein disulfide oxidoreductase activity (GO:0015035);; Biological Process: cell redox homeostasis (GO:0045454);;	K17479|0|bmor:101745273|glutaredoxin domain-containing cysteine-rich protein CG31559-like; K17479 glutaredoxin domain-containing cysteine-rich protein 1 (A)	--	[O]	Posttranslational modification, protein turnover, chaperones	Glutaredoxin;; SH3-binding, glutamic acid-rich protein	Glutaredoxin domain-containing cysteine-rich protein CG31559 GN=CG31559 OS=Drosophila melanogaster (Fruit fly) PE=1 SV=2	O	Posttranslational modification, protein turnover, chaperones	PREDICTED: glutaredoxin domain-containing cysteine-rich protein CG31559-like [Bombyx mori]
Silkworm_newGene_219	--	--	--	--	--	--	--	--	--	R	General function prediction only	PREDICTED: membrane-associated guanylate kinase, WW and PDZ domain-containing protein 1-like, partial [Bombyx mori]
Silkworm_newGene_3116	[GEPR]	--	Cellular Component: integral component of membrane (GO:0016021);; Molecular Function: transmembrane transporter activity (GO:0022857);; Biological Process: transmembrane transport (GO:0055085);;	K08202|1.23839e-147|bmor:101742259|organic cation transporter protein-like (A)	--	[R]	General function prediction only	Sugar (and other) transporter	Organic cation transporter protein GN=Orct OS=Drosophila melanogaster (Fruit fly) PE=1 SV=1	R	General function prediction only	organic cation transporter [Danaus plexippus]
Silkworm_newGene_5657	--	--	--	--	--	--	--	--	--	--	--	PREDICTED: uncharacterized protein LOC101746179 [Bombyx mori]
Silkworm_newGene_5681	--	--	--	--	--	--	--	--	--	R	General function prediction only	--
Silkworm_newGene_405	--	--	--	--	--	--	--	--	--	P	Inorganic ion transport and metabolism	titin1 [Bombyx mori]
Silkworm_newGene_5150	--	--	--	K07920|3.01646e-08|bmor:101739850|ras-related protein Rab-33B-like; K07920 Ras-related protein Rab-33B (A)	--	--	--	--	--	--	--	PREDICTED: ras-related protein Rab-33B-like [Bombyx mori]
Silkworm_newGene_2578	--	--	Molecular Function: hydrogen ion transmembrane transporter activity (GO:0015078);; Biological Process: ATP hydrolysis coupled proton transport (GO:0015991);; Molecular Function: hydrolase activity (GO:0016787);; Cellular Component: proton-transporting V-type ATPase, V0 domain (GO:0033179);;	K02153|2.12239e-17|bmor:101735463|V-type proton ATPase subunit e-like; K02153 V-type H+-transporting ATPase subunit e (A)	ko00190:Oxidative phosphorylation;ko04145:Phagosome	[C]	Energy production and conversion	--	--	C	Energy production and conversion	PREDICTED: V-type proton ATPase subunit e-like [Bombyx mori]
Silkworm_newGene_3893	[R]	General function prediction only	Molecular Function: RNA binding (GO:0003723);; Molecular Function: RNA-directed DNA polymerase activity (GO:0003964);; Molecular Function: endonuclease activity (GO:0004519);; Biological Process: RNA-dependent DNA replication (GO:0006278);;	--	--	[I]	Lipid transport and metabolism	Partial alpha/beta-hydrolase lipase region;; alpha/beta hydrolase fold;; Alpha/beta hydrolase family;; Alpha/beta hydrolase family;; Reverse transcriptase (RNA-dependent DNA polymerase)	Lipase 1 (Precursor) GN=Lip1 OS=Drosophila melanogaster (Fruit fly) PE=2 SV=2	I	Lipid transport and metabolism	PREDICTED: lipase 1-like [Bombyx mori]
Silkworm_newGene_3745	[J]	Translation, ribosomal structure and biogenesis	Molecular Function: structural constituent of ribosome (GO:0003735);; Cellular Component: ribosome (GO:0005840);; Biological Process: translation (GO:0006412);;	K02966|1.03489e-91|bmor:692721|RpS19; ribosomal protein S19; K02966 small subunit ribosomal protein S19e (A)	ko03010:Ribosome	[J]	Translation, ribosomal structure and biogenesis	Ribosomal protein S19e	40S ribosomal protein S19a GN=RpS19a OS=Drosophila melanogaster (Fruit fly) PE=1 SV=3	J	Translation, ribosomal structure and biogenesis	ribosomal protein S19 [Bombyx mori]
Silkworm_newGene_4544	--	--	Molecular Function: nucleic acid binding (GO:0003676);; Molecular Function: zinc ion binding (GO:0008270);;	--	--	--	--	--	--	S	Function unknown	PREDICTED: hairy/enhancer-of-split related with YRPW motif protein-like isoform X1 [Musca domestica]
Silkworm_newGene_3944	--	--	--	--	--	--	--	--	--	--	--	olfactory receptor [Bombyx mori]
Silkworm_newGene_5033	--	--	Biological Process: transport (GO:0006810);;	K03440|1.52007e-74|tca:661065|pickpocket protein 28-like; K03440 amiloride-sensitive sodium channel, other (A)	--	[PT]	--	Amiloride-sensitive sodium channel	Pickpocket protein 28 {ECO:0000303|PubMed:12571352} GN=ppk28 OS=Drosophila melanogaster (Fruit fly) PE=1 SV=2	PT	-	putative pickpocket [Danaus plexippus]
Silkworm_newGene_2427	--	--	--	--	--	--	--	--	--	R	General function prediction only	hypothetical protein KGM_00385 [Danaus plexippus]
Silkworm_newGene_4541	--	--	Biological Process: axonal defasciculation (GO:0007414);; Biological Process: peripheral nervous system development (GO:0007422);; Biological Process: flight behavior (GO:0007629);; Biological Process: synaptic target recognition (GO:0008039);; Biological Process: axon midline choice point recognition (GO:0016199);; Biological Process: larval behavior (GO:0030537);; Biological Process: lateral in…	--	--	--	--	Fibronectin type III domain	Protein turtle GN=tutl OS=Drosophila melanogaster (Fruit fly) PE=1 SV=2	T	Signal transduction mechanisms	hypothetical protein KGM_15726 [Danaus plexippus]
Silkworm_newGene_5559	--	--	Molecular Function: G-protein coupled receptor activity (GO:0004930);; Cellular Component: plasma membrane (GO:0005886);; Biological Process: neuropeptide signaling pathway (GO:0007218);; Cellular Component: integral component of membrane (GO:0016021);; Molecular Function: carbohydrate binding (GO:0030246);;	K04593|5.56459e-170|bmor:101743574|latrophilin-2-like; K04593 latrophilin 2 (A)	--	[T]	Signal transduction mechanisms	Latrophilin/CL-1-like GPS domain;; Domain of unknown function (DUF3497);; 7 transmembrane receptor (Secretin family)	Latrophilin Cirl {ECO:0000250|UniProtKB:A1Z7G7} OS=Drosophila ananassae (Fruit fly) PE=3 SV=1	T	Signal transduction mechanisms	PREDICTED: latrophilin-2-like, partial [Bombyx mori]
Silkworm_newGene_4067	--	--	Biological Process: regulation of alternative mRNA splicing, via spliceosome (GO:0000381);; Biological Process: inter-male aggressive behavior (GO:0002121);; Molecular Function: nucleic acid binding (GO:0003676);; Molecular Function: ATP-dependent RNA helicase activity (GO:0004004);; Molecular Function: ATP binding (GO:0005524);; Cellular Component: spliceosomal complex (GO:0005681);; Biological …	K12815|0|bmor:101737321|pre-mRNA-splicing factor ATP-dependent RNA helicase PRP16-like; K12815 pre-mRNA-splicing factor ATP-dependent RNA helicase DHX38/PRP16 [EC:3.6.4.13] (A)	ko03040:Spliceosome	[A]	RNA processing and modification	Helicase associated domain (HA2);; Helicase conserved C-terminal domain	Probable pre-mRNA-splicing factor ATP-dependent RNA helicase mog-1 GN=mog-1 OS=Caenorhabditis elegans PE=1 SV=2	A	RNA processing and modification	PREDICTED: pre-mRNA-splicing factor ATP-dependent RNA helicase PRP16-like [Bombyx mori]
Silkworm_newGene_5748	--	--	Molecular Function: binding (GO:0005488);;	--	--	--	--	--	--	A	RNA processing and modification	PREDICTED: uncharacterized protein LOC101745931, partial [Bombyx mori]
Silkworm_newGene_3889	--	--	--	--	--	[TI]	--	Transmembrane adaptor Erv26	--	IT	-	hypothetical protein KGM_19960 [Danaus plexippus]
Silkworm_newGene_3617	--	--	--	--	--	[R]	General function prediction only	Pao retrotransposon peptidase;; Protein of unknown function (DUF1759);; Putative peptidase (DUF1758)	--	S	Function unknown	hypothetical protein TcasGA2_TC010686 [Tribolium castaneum]
Silkworm_newGene_5871	--	--	Cellular Component: integral component of membrane (GO:0016021);;	--	--	[S]	Function unknown	Protein of unknown function (DUF1242)	Protein kish (Precursor) GN=ksh OS=Drosophila melanogaster (Fruit fly) PE=3 SV=2	S	Function unknown	PREDICTED: protein kish-A-like [Bombyx mori]
Silkworm_newGene_2785	--	--	--	--	--	--	--	--	--	--	--	boule protein [Danaus plexippus]
Silkworm_newGene_3482	--	--	--	--	--	--	--	--	--	R	General function prediction only	GE17563 [Drosophila yakuba]
Silkworm_newGene_6333	--	--	--	--	--	--	--	4F5 protein family	--	S	Function unknown	PREDICTED: putative SERF-like protein-like [Bombyx mori]
Silkworm_newGene_103	--	--	--	K03348|4.34668e-29|lgi:LOTGIDRAFT_232653|hypothetical protein; K03348 anaphase-promoting complex subunit 1 (A)	ko04120:Ubiquitin mediated proteolysis	[DO]	--	--	--	DO	-	putative anaphase promoting complex subunit 1 [Danaus plexippus]
Silkworm_newGene_2579	--	--	--	--	--	--	--	Domain of unknown function (DUF3885)	--	--	--	PREDICTED: uncharacterized protein LOC101736660 [Bombyx mori]
Silkworm_newGene_4361	[R]	General function prediction only	--	--	--	[R]	General function prediction only	Zinc finger, C2H2 type;; Zinc-finger double domain;; C2H2-type zinc finger;; Zinc-finger associated domain (zf-AD)	Krueppel homolog 1 GN=Kr-h1 OS=Drosophila melanogaster (Fruit fly) PE=2 SV=2	K	Transcription	PREDICTED: zinc finger and SCAN domain containing protein 4D-like isoform X1 [Bombyx mori]
Silkworm_newGene_4735	--	--	--	K15439|6.43824e-127|bmor:101745316|eukaryotic translation elongation factor 1 epsilon-1-like; K15439 eukaryotic translation elongation factor 1 epsilon-1 (A)	--	[O]	Posttranslational modification, protein turnover, chaperones	Glutathione S-transferase, C-terminal domain	--	R	General function prediction only	PREDICTED: eukaryotic translation elongation factor 1 epsilon-1-like isoform X1 [Bombyx mori]
Silkworm_newGene_4731	--	--	Molecular Function: nucleotide binding (GO:0000166);; Molecular Function: nucleic acid binding (GO:0003676);;	--	--	[S]	Function unknown	RNA recognition motif. (a.k.a. RRM, RBD, or RNP domain);; RNA recognition motif (a.k.a. RRM, RBD, or RNP domain)	Probable RNA-binding protein CG14230 GN=CG14230 OS=Drosophila melanogaster (Fruit fly) PE=1 SV=2	R	General function prediction only	PREDICTED: probable RNA-binding protein CG14230-like isoform X1 [Bombyx mori]
Silkworm_newGene_3928	--	--	--	--	--	--	--	--	--	R	General function prediction only	PREDICTED: uncharacterized protein LOC101741249 [Bombyx mori]
Silkworm_newGene_3362	--	--	--	--	--	--	--	FAM195 family	--	S	Function unknown	PREDICTED: protein FAM195A-like [Bombyx mori]
Silkworm_newGene_5057	--	--	Molecular Function: nucleic acid binding (GO:0003676);; Biological Process: cell adhesion (GO:0007155);; Molecular Function: zinc ion binding (GO:0008270);;	K03900|0|bmor:692743|hemocytin; K03900 von Willebrand factor (A)	ko04512:ECM-receptor interaction	[WV]	--	F5/8 type C domain;; Trypsin Inhibitor like cysteine rich domain;; Chitin binding Peritrophin-A domain	Hemocytin (Precursor) OS=Bombyx mori (Silk moth) PE=2 SV=1	W	Extracellular structures	hemocytin [Bombyx mori]
Silkworm_newGene_3071	--	--	--	--	--	[R]	General function prediction only	Reverse transcriptase (RNA-dependent DNA polymerase)	Probable RNA-directed DNA polymerase from transposon X-element GN=X-element\ORF2 OS=Drosophila melanogaster (Fruit fly) PE=3 SV=1	R	General function prediction only	putative pol-like protein [Danaus plexippus]
Silkworm_newGene_732	--	--	Molecular Function: nucleic acid binding (GO:0003676);; Molecular Function: catalytic activity (GO:0003824);;	--	--	[R]	General function prediction only	--	Probable RNA-directed DNA polymerase from transposon X-element GN=X-element\ORF2 OS=Drosophila melanogaster (Fruit fly) PE=3 SV=1	R	General function prediction only	PREDICTED: RNA-directed DNA polymerase from mobile element jockey-like [Bombyx mori]
Silkworm_newGene_321	--	--	--	--	--	--	--	Moricin	--	--	--	moricin-like peptide C2 [Galleria mellonella]
Silkworm_newGene_151	--	--	Biological Process: regulation of transcription, DNA-templated (GO:0006355);; Molecular Function: protein dimerization activity (GO:0046983);;	--	--	[K]	Transcription	Helix-loop-helix DNA-binding domain	--	K	Transcription	PREDICTED: transcription factor EC-like, partial [Bombyx mori]
Silkworm_newGene_4812	--	--	--	--	--	--	--	Cyclin-dependent kinase inhibitor	--	--	--	PREDICTED: uncharacterized protein LOC101739714 [Bombyx mori]
Silkworm_newGene_24	--	--	--	--	--	[R]	General function prediction only	--	--	R	General function prediction only	hypothetical protein KGM_18183 [Danaus plexippus]
Silkworm_newGene_472	--	--	--	--	--	--	--	--	--	S	Function unknown	PREDICTED: uncharacterized protein LOC101744159, partial [Bombyx mori]
Silkworm_newGene_4737	--	--	--	--	--	--	--	--	--	--	--	olfactory receptor [Bombyx mori]
Silkworm_newGene_5960	--	--	Molecular Function: RNA binding (GO:0003723);; Molecular Function: RNA-directed DNA polymerase activity (GO:0003964);; Molecular Function: endonuclease activity (GO:0004519);; Biological Process: RNA-dependent DNA replication (GO:0006278);;	--	--	--	--	--	--	--	--	endonuclease-reverse transcriptase [Bombyx mori]
Silkworm_newGene_189	[G]	Carbohydrate transport and metabolism	--	K18622|3.28582e-132|bmor:101745934|protein hu-li tai shao-like; K18622 adducin (A)	--	[TZ]	--	Class II Aldolase and Adducin N-terminal domain	Protein hu-li tai shao GN=hts OS=Drosophila melanogaster (Fruit fly) PE=1 SV=2	TZ	-	PREDICTED: protein hu-li tai shao-like, partial [Bombyx mori]
Silkworm_newGene_606	--	--	Molecular Function: DNA binding (GO:0003677);; Biological Process: proteolysis (GO:0006508);; Molecular Function: metallopeptidase activity (GO:0008237);;	--	--	--	--	BTB/POZ domain	Broad-complex core protein isoforms 1/2/3/4/5 GN=br OS=Drosophila melanogaster (Fruit fly) PE=1 SV=2	R	General function prediction only	mod(mdg4) protein [Helicoverpa armigera]
Silkworm_newGene_3599	--	--	--	--	--	--	--	--	--	--	--	PREDICTED: uncharacterized protein LOC101738169 [Bombyx mori]
Silkworm_newGene_4155	--	--	Biological Process: cell morphogenesis (GO:0000902);; Molecular Function: GTPase activity (GO:0003924);; Molecular Function: calcium ion binding (GO:0005509);; Molecular Function: GTP binding (GO:0005525);; Cellular Component: dynactin complex (GO:0005869);; Biological Process: GTP catabolic process (GO:0006184);; Biological Process: phagocytosis (GO:0006909);; Biological Process: small GTPase me…	--	--	[V]	Defense mechanisms	--	Mitochondrial Rho GTPase GN=Miro OS=Drosophila pseudoobscura pseudoobscura (Fruit fly) PE=3 SV=1	V	Defense mechanisms	hypothetical protein KGM_22526 [Danaus plexippus]
Silkworm_newGene_3483	[L]	Replication, recombination and repair	Molecular Function: DNA binding (GO:0003677);; Molecular Function: DNA helicase activity (GO:0003678);; Molecular Function: ATP binding (GO:0005524);; Biological Process: DNA replication initiation (GO:0006270);; Biological Process: DNA duplex unwinding (GO:0032508);; Cellular Component: MCM complex (GO:0042555);;	K02212|4.6906e-148|bmor:101738124|DNA replication licensing factor MCM4-like; K02212 DNA replication licensing factor MCM4 [EC:3.6.4.12] (A)	ko03030:DNA replication	[L]	Replication, recombination and repair	MCM2/3/5 family	DNA replication licensing factor MCM4 GN=dpa OS=Drosophila melanogaster (Fruit fly) PE=1 SV=2	L	Replication, recombination and repair	PREDICTED: DNA replication licensing factor MCM4-like, partial [Bombyx mori]
Silkworm_newGene_4609	--	--	Molecular Function: actin binding (GO:0003779);; Biological Process: actin filament organization (GO:0007015);; Biological Process: ovarian nurse cell to oocyte transport (GO:0007300);; Cellular Component: intracellular part (GO:0044424);;	--	--	[Z]	Cytoskeleton	Gelsolin repeat	Villin-like protein quail GN=qua OS=Drosophila melanogaster (Fruit fly) PE=2 SV=2	Z	Cytoskeleton	PREDICTED: villin-like protein quail-like, partial [Bombyx mori]
Silkworm_newGene_5700	[L]	Replication, recombination and repair	Molecular Function: binding (GO:0005488);; Biological Process: cellular process (GO:0009987);; Biological Process: macromolecule metabolic process (GO:0043170);; Biological Process: primary metabolic process (GO:0044238);;	--	--	[R]	General function prediction only	Reverse transcriptase (RNA-dependent DNA polymerase)	Endonuclease GN=pol OS=Drosophila melanogaster (Fruit fly) PE=3 SV=1	R	General function prediction only	PREDICTED: uncharacterized protein LOC105148815 [Acromyrmex echinatior]
Silkworm_newGene_2567	--	--	--	--	--	--	--	--	cAMP-specific 3&apos;,5&apos;-cyclic phosphodiesterase, isoform I OS=Drosophila melanogaster (Fruit fly) PE=1 SV=2	S	Function unknown	hypothetical protein KGM_01234 [Danaus plexippus]
Silkworm_newGene_4806	--	--	Molecular Function: RNA binding (GO:0003723);; Molecular Function: RNA-directed DNA polymerase activity (GO:0003964);; Molecular Function: endonuclease activity (GO:0004519);; Biological Process: RNA-dependent DNA replication (GO:0006278);;	--	--	--	--	--	--	R	General function prediction only	endonuclease-reverse transcriptase [Bombyx mori]
Silkworm_newGene_5384	--	--	--	--	--	--	--	--	--	R	General function prediction only	hypothetical protein KGM_05213 [Danaus plexippus]
Silkworm_newGene_131	--	--	Molecular Function: actin binding (GO:0003779);; Molecular Function: protein tyrosine phosphatase activity (GO:0004725);; Molecular Function: structural constituent of cytoskeleton (GO:0005200);; Molecular Function: phospholipid binding (GO:0005543);; Cellular Component: spectrin (GO:0008091);; Biological Process: peptidyl-tyrosine dephosphorylation (GO:0035335);;	K06115|0|phu:Phum_PHUM287180|Spectrin beta chain, putative (EC:3.1.3.48); K06115 spectrin beta (A)	--	[Z]	Cytoskeleton	Spectrin repeat	Spectrin beta chain GN=beta-Spec OS=Drosophila melanogaster (Fruit fly) PE=1 SV=2	Z	Cytoskeleton	putative Spectrin beta chain [Danaus plexippus]
Silkworm_newGene_4373	--	--	Molecular Function: metalloendopeptidase activity (GO:0004222);; Biological Process: proteolysis (GO:0006508);; Molecular Function: zinc ion binding (GO:0008270);; Biological Process: neurogenesis (GO:0022008);;	--	--	[O]	Posttranslational modification, protein turnover, chaperones	Astacin (Peptidase family M12A)	Zinc metalloproteinase nas-4 (Precursor) GN=nas-4 OS=Caenorhabditis elegans PE=2 SV=4	O	Posttranslational modification, protein turnover, chaperones	PREDICTED: uncharacterized protein LOC101739271 [Bombyx mori]
Silkworm_newGene_2988	--	--	--	K17570|4.72229e-50|bmor:101742171|hydrocephalus-inducing protein-like; K17570 hydrocephalus-inducing protein (A)	--	--	--	--	--	S	Function unknown	PREDICTED: LOW QUALITY PROTEIN: hydrocephalus-inducing protein-like [Bombyx mori]
Silkworm_newGene_2876	--	--	Biological Process: protein import into nucleus, docking (GO:0000059);; Molecular Function: endopeptidase activity (GO:0004175);; Cellular Component: nuclear pore (GO:0005643);; Cellular Component: lipid particle (GO:0005811);; Cellular Component: microtubule associated complex (GO:0005875);; Cellular Component: plasma membrane (GO:0005886);; Biological Process: NLS-bearing protein import into nu…	K06170|2.7119e-61|bmor:692897|presenilin enhancer; K06170 presenilin enhancer 2 (A)	ko04330:Notch signaling pathway	[S]	Function unknown	Presenilin enhancer-2 subunit of gamma secretase	Gamma-secretase subunit pen-2 GN=pen-2 OS=Drosophila melanogaster (Fruit fly) PE=1 SV=3	S	Function unknown	presenilin enhancer [Bombyx mori]
Silkworm_newGene_3285	--	--	--	--	--	--	--	--	--	R	General function prediction only	olfactory receptor [Bombyx mori]
Silkworm_newGene_6021	--	--	Molecular Function: aminoacyl-tRNA hydrolase activity (GO:0004045);; Cellular Component: mitochondrial intermembrane space (GO:0005758);; Biological Process: mitochondrial respiratory chain complex assembly (GO:0033108);;	K18177|3.3826e-42|bmor:101738248|cytochrome c oxidase assembly factor 4 homolog, mitochondrial-like; K18177 cytochrome c oxidase assembly factor 4 (A)	--	[R]	General function prediction only	--	--	S	Function unknown	PREDICTED: cytochrome c oxidase assembly factor 4 homolog, mitochondrial-like [Bombyx mori]
Silkworm_newGene_5563	[C]	Energy production and conversion	Molecular Function: acylphosphatase activity (GO:0003998);;	K01512|3.79188e-69|bmor:101735338|acylphosphatase-2-like; K01512 acylphosphatase [EC:3.6.1.7] (A)	ko00620:Pyruvate metabolism	[C]	Energy production and conversion	Acylphosphatase	Acylphosphatase-1 GN=Acyp OS=Drosophila melanogaster (Fruit fly) PE=1 SV=3	C	Energy production and conversion	PREDICTED: acylphosphatase-2-like [Bombyx mori]
Silkworm_newGene_2867	--	--	--	--	--	--	--	DDE superfamily endonuclease;; Helix-turn-helix of DDE superfamily endonuclease	--	S	Function unknown	THAP domain-containing protein 9 [Crassostrea gigas]
Silkworm_newGene_4372	--	--	--	--	--	--	--	SEA domain	--	S	Function unknown	PREDICTED: flocculation protein FLO11-like [Bombyx mori]
Silkworm_newGene_2984	[O]	Posttranslational modification, protein turnover, chaperones	Molecular Function: nucleotide binding (GO:0000166);; Cellular Component: peroxisome (GO:0005777);; Biological Process: peroxisome organization (GO:0007031);; Molecular Function: nucleoside-triphosphatase activity (GO:0017111);;	--	--	--	--	--	--	O	Posttranslational modification, protein turnover, chaperones	PREDICTED: peroxisome biogenesis protein 1-like, partial [Bombyx mori]
Silkworm_newGene_5392	--	--	--	--	--	--	--	--	--	--	--	PREDICTED: uncharacterized protein LOC101740397 [Bombyx mori]
Silkworm_newGene_3713	--	--	--	--	--	--	--	--	--	S	Function unknown	PREDICTED: uncharacterized protein LOC101746111 [Bombyx mori]
Silkworm_newGene_2957	[MG]	--	Biological Process: GDP-L-fucose biosynthetic process (GO:0042350);; Molecular Function: GDP-L-fucose synthase activity (GO:0050577);; Molecular Function: coenzyme binding (GO:0050662);; Biological Process: oxidation-reduction process (GO:0055114);;	K02377|2.52432e-145|bmor:101736955|GDP-L-fucose synthase-like; K02377 GDP-L-fucose synthase [EC:1.1.1.271] (A)	ko00051:Fructose and mannose metabolism;ko00520:Amino sugar and nucleotide sugar metabolism	[GO]	--	NAD dependent epimerase/dehydratase family;; 3-beta hydroxysteroid dehydrogenase/isomerase family;; Polysaccharide biosynthesis protein;; RmlD substrate binding domain	Probable GDP-L-fucose synthase GN=Gmer OS=Drosophila melanogaster (Fruit fly) PE=2 SV=1	G	Carbohydrate transport and metabolism	PREDICTED: GDP-L-fucose synthase-like [Bombyx mori]
Silkworm_newGene_4663	--	--	Molecular Function: nucleic acid binding (GO:0003676);; Molecular Function: catalytic activity (GO:0003824);;	--	--	[R]	General function prediction only	Reverse transcriptase (RNA-dependent DNA polymerase)	Probable RNA-directed DNA polymerase from transposon X-element GN=X-element\ORF2 OS=Drosophila melanogaster (Fruit fly) PE=3 SV=1	R	General function prediction only	putative pol-like protein [Danaus plexippus]
Silkworm_newGene_3709	--	--	--	--	--	--	--	Single domain von Willebrand factor type C	--	R	General function prediction only	PREDICTED: uncharacterized protein LOC101735388 [Bombyx mori]
Silkworm_newGene_4550	--	--	Cellular Component: membrane (GO:0016020);; Biological Process: metal ion transport (GO:0030001);; Molecular Function: metal ion transmembrane transporter activity (GO:0046873);; Biological Process: transmembrane transport (GO:0055085);;	K14709|7.41087e-18|bmor:101739059|zinc transporter ZIP1-like; K14709 solute carrier family 39 (zinc transporter), member 1/2/3 (A)	--	[P]	Inorganic ion transport and metabolism	ZIP Zinc transporter	--	P	Inorganic ion transport and metabolism	zinc/iron transporter [Danaus plexippus]
Silkworm_newGene_3861	[O]	Posttranslational modification, protein turnover, chaperones	Molecular Function: ATP binding (GO:0005524);; Biological Process: protein folding (GO:0006457);; Biological Process: response to stress (GO:0006950);; Molecular Function: unfolded protein binding (GO:0051082);;	K04043|0|bmor:101746197|heat shock 70 kDa protein cognate 5-like; K04043 molecular chaperone DnaK (A)	ko03018:RNA degradation	[O]	Posttranslational modification, protein turnover, chaperones	Hsp70 protein;; NAD-specific glutamate dehydrogenase	Heat shock 70 kDa protein cognate 5 GN=Hsc70-5 OS=Drosophila melanogaster (Fruit fly) PE=1 SV=2	O	Posttranslational modification, protein turnover, chaperones	heat shock protein 70-5 [Bombyx mori]
Silkworm_newGene_5066	--	--	--	--	--	--	--	--	--	R	General function prediction only	PREDICTED: uncharacterized protein LOC101746277 [Bombyx mori]
Silkworm_newGene_2969	--	--	Molecular Function: sequence-specific DNA binding transcription factor activity (GO:0003700);; Molecular Function: signal transducer activity (GO:0004871);; Molecular Function: calcium ion binding (GO:0005509);; Cellular Component: nucleus (GO:0005634);; Biological Process: regulation of transcription, DNA-templated (GO:0006355);; Biological Process: signal transduction (GO:0007165);;	K11224|4.79148e-23|bmor:100302627|Stat, BmSTAT; signal transducer and activator of transcription; K11224 signal transducer and activator of transcription 5B (A)	ko04630:Jak-STAT signaling pathway	[KT]	--	--	--	K	Transcription	signal transducer and activator of transcription long isoform [Bombyx mori]
Silkworm_newGene_4038	[Z]	Cytoskeleton	Molecular Function: motor activity (GO:0003774);; Molecular Function: actin binding (GO:0003779);; Molecular Function: ATP binding (GO:0005524);; Cellular Component: cell cortex (GO:0005938);; Biological Process: mesoderm development (GO:0007498);; Cellular Component: myosin complex (GO:0016459);; Molecular Function: ATPase activity, coupled (GO:0042623);; Biological Process: imaginal disc-derive…	K10356|7.29514e-66|bmor:101741996|myosin-IA-like; K10356 myosin I (A)	--	[Z]	Cytoskeleton	Myosin head (motor domain)	Myosin-IA GN=Myo31DF OS=Drosophila melanogaster (Fruit fly) PE=2 SV=1	Z	Cytoskeleton	PREDICTED: myosin-IA-like, partial [Bombyx mori]
Silkworm_newGene_3696	--	--	--	--	--	--	--	--	--	S	Function unknown	PREDICTED: uncharacterized protein LOC101737067 [Bombyx mori]
Silkworm_newGene_4151	--	--	Cellular Component: membrane (GO:0016020);;	--	--	[D]	Cell cycle control, cell division, chromosome partitioning	Calcium-activated chloride channel	--	D	Cell cycle control, cell division, chromosome partitioning	PREDICTED: anoctamin-8-like, partial [Bombyx mori]
Silkworm_newGene_4854	--	--	Cellular Component: integral component of membrane (GO:0016021);;	K10249|1.21545e-179|bmor:101743614|elongation of very long chain fatty acids protein 4-like; K10249 elongation of very long chain fatty acids protein 4 [EC:2.3.1.199] (A)	ko00062:Fatty acid elongation	[I]	Lipid transport and metabolism	GNS1/SUR4 family	Elongation of very long chain fatty acids protein AAEL008004 GN=AAEL008004 OS=Aedes aegypti (Yellowfever mosquito) PE=2 SV=2	I	Lipid transport and metabolism	PREDICTED: elongation of very long chain fatty acids protein 4-like, partial [Bombyx mori]
Silkworm_newGene_2318	--	--	--	--	--	--	--	RAP domain	--	R	General function prediction only	PREDICTED: FAST kinase domain-containing protein 5-like [Bombyx mori]
Silkworm_newGene_3898	--	--	--	--	--	--	--	--	--	R	General function prediction only	PREDICTED: uncharacterized protein LOC101745053 [Bombyx mori]
Silkworm_newGene_6503	[GEPR]	--	Molecular Function: transporter activity (GO:0005215);; Biological Process: transport (GO:0006810);;	--	--	[R]	General function prediction only	Sugar (and other) transporter;; Major Facilitator Superfamily;; Fungal trichothecene efflux pump (TRI12)	Facilitated trehalose transporter Tret1 {ECO:0000250|UniProtKB:Q7PIR5} OS=Culex quinquefasciatus (Southern house mosquito) PE=3 SV=1	R	General function prediction only	PREDICTED: facilitated trehalose transporter Tret1-like [Bombyx mori]
Silkworm_newGene_5757	--	--	--	K13443|3.96236e-97|bmor:732993|ML-domain containing secreted protein; K13443 Niemann-Pick C2 protein (A)	ko04142:Lysosome	[S]	Function unknown	ML domain;; ML domain	Ecdysteroid-regulated 16 kDa protein (Precursor) GN=ESR16 OS=Manduca sexta (Tobacco hawkmoth) PE=2 SV=1	R	General function prediction only	ML-domain containing secreted protein precursor [Bombyx mori]
Silkworm_newGene_2767	--	--	Molecular Function: peptidase activity (GO:0008233);;	--	--	[E]	Amino acid transport and metabolism	Trypsin	Serine protease persephone (Precursor) OS=Drosophila melanogaster (Fruit fly) PE=1 SV=1	O	Posttranslational modification, protein turnover, chaperones	PREDICTED: serine protease snake-like, partial [Bombyx mori]
Silkworm_newGene_3495	--	--	Molecular Function: metal ion binding (GO:0046872);;	--	--	--	--	--	--	B	Chromatin structure and dynamics	PREDICTED: protein msta, isoform A-like [Bombyx mori]
Silkworm_newGene_836	--	--	Cellular Component: membrane (GO:0016020);;	K04550|2.86352e-30|phu:Phum_PHUM449100|low-density lipoprotein receptor, putative; K04550 low-density lipoprotein receptor-related protein 1 (alpha-2-macroglobulin receptor) (A)	--	[T]	Signal transduction mechanisms	Coagulation Factor Xa inhibitory site;; Low-density lipoprotein receptor domain class A;; EGF-like domain	Vitellogenin receptor {ECO:0000312|EMBL:AAP92450.1} (Precursor) OS=Solenopsis invicta (Red imported fire ant) PE=2 SV=1	T	Signal transduction mechanisms	hypothetical protein KGM_05659 [Danaus plexippus]
Silkworm_newGene_6339	--	--	--	--	--	--	--	--	--	S	Function unknown	PREDICTED: uncharacterized protein LOC103310370 [Acyrthosiphon pisum]
Silkworm_newGene_3489	--	--	Biological Process: activation of MAPK activity (GO:0000187);; Molecular Function: fibroblast growth factor receptor binding (GO:0005104);; Biological Process: tracheal outgrowth, open tracheal system (GO:0007426);; Biological Process: epithelial cell migration, open tracheal system (GO:0007427);; Biological Process: primary branching, open tracheal system (GO:0007428);; Biological Process: secon…	--	--	[T]	Signal transduction mechanisms	Fibroblast growth factor	Protein let-756 GN=let-756 OS=Caenorhabditis elegans PE=1 SV=2	T	Signal transduction mechanisms	hypothetical protein KGM_03594 [Danaus plexippus]
Silkworm_newGene_6246	--	--	--	--	--	--	--	Alcohol dehydrogenase transcription factor Myb/SANT-like	--	S	Function unknown	PREDICTED: uncharacterized protein LOC101740234 [Bombyx mori]
Silkworm_newGene_5098	--	--	--	--	--	--	--	--	--	T	Signal transduction mechanisms	PREDICTED: uncharacterized protein LOC101737333 [Bombyx mori]
Silkworm_newGene_3605	--	--	Biological Process: regulation of DNA replication (GO:0006275);;	K10749|3.60466e-60|bmor:100873155|BmGEMININ; geminin; K10749 geminin (A)	--	--	--	Geminin	--	K	Transcription	geminin [Bombyx mori]
Silkworm_newGene_2431	--	--	--	--	--	--	--	RNase H	--	R	General function prediction only	putative pol-like protein [Danaus plexippus]
Silkworm_newGene_5738	--	--	Molecular Function: carboxypeptidase activity (GO:0004180);;	--	--	--	--	--	--	R	General function prediction only	carboxypeptidase inhibitor precursor [Bombyx mori]
Silkworm_newGene_6070	[S]	Function unknown	--	--	--	[R]	General function prediction only	Leucine rich repeat;; Leucine rich repeats (6 copies);; Leucine Rich repeats (2 copies);; Leucine Rich Repeat;; Leucine rich repeat;; Leucine Rich repeats (2 copies);; Leucine rich repeat;; Leucine Rich Repeat	Leucine-rich repeat-containing protein egg-6 (Precursor) OS=Caenorhabditis elegans PE=2 SV=2	R	General function prediction only	hypothetical protein KGM_21732 [Danaus plexippus]
Silkworm_newGene_703	--	--	Molecular Function: triglyceride lipase activity (GO:0004806);; Cellular Component: extracellular region (GO:0005576);; Biological Process: lipid metabolic process (GO:0006629);; Biological Process: imaginal disc-derived wing morphogenesis (GO:0007476);;	--	--	--	--	Lipase	Phospholipase A1 OS=Vespula squamosa (Southern yellow jacket) PE=1 SV=1	G	Carbohydrate transport and metabolism	PREDICTED: lipase member I-like, partial [Bombyx mori]
Silkworm_newGene_3894	--	--	--	K13135|7.18059e-48|bmor:101745008|uncharacterized LOC101745008; K13135 gem associated protein 7 (A)	ko03013:RNA transport	--	--	Gem-associated protein 7 (Gemin7)	--	S	Function unknown	PREDICTED: uncharacterized protein LOC101745008 [Bombyx mori]
Silkworm_newGene_4392	[E]	Amino acid transport and metabolism	Biological Process: urea cycle (GO:0000050);; Molecular Function: argininosuccinate synthase activity (GO:0004055);; Molecular Function: ATP binding (GO:0005524);; Biological Process: arginine biosynthetic process (GO:0006526);;	K01940|0|bmor:101737917|argininosuccinate synthase-like; K01940 argininosuccinate synthase [EC:6.3.4.5] (A)	ko00250:Alanine, aspartate and glutamate metabolism;ko00330:Arginine and proline metabolism;ko01230:Biosynthesis of amino acids	[E]	Amino acid transport and metabolism	Arginosuccinate synthase	Argininosuccinate synthase GN=AGAP003015 OS=Anopheles gambiae (African malaria mosquito) PE=3 SV=3	E	Amino acid transport and metabolism	PREDICTED: argininosuccinate synthase-like isoform X1 [Bombyx mori]
Silkworm_newGene_4308	--	--	--	--	--	--	--	--	--	K	Transcription	PREDICTED: uncharacterized protein LOC101744914 [Bombyx mori]
Silkworm_newGene_3313	--	--	--	K13102|9.72524e-122|bmor:101741065|DNA/RNA-binding protein KIN17-like; K13102 DNA/RNA-binding protein KIN17 (A)	--	[A]	RNA processing and modification	--	KIN17-like protein GN=DDB_G0269816 OS=Dictyostelium discoideum (Slime mold) PE=3 SV=1	A	RNA processing and modification	PREDICTED: DNA/RNA-binding protein KIN17-like, partial [Bombyx mori]
Silkworm_newGene_3165	--	--	--	--	--	--	--	Wax ester synthase-like Acyl-CoA acyltransferase domain	--	S	Function unknown	PREDICTED: uncharacterized protein LOC101744812 [Bombyx mori]
Silkworm_newGene_3185	[OU]	--	--	--	--	[O]	Posttranslational modification, protein turnover, chaperones	Retroviral aspartyl protease;; Zinc knuckle	--	L	Replication, recombination and repair	PREDICTED: uncharacterized protein LOC105233599, partial [Bactrocera dorsalis]
Silkworm_newGene_5237	--	--	--	--	--	--	--	--	--	T	Signal transduction mechanisms	PREDICTED: fibrillin-2-like [Bombyx mori]
Silkworm_newGene_2435	--	--	Molecular Function: extracellular ligand-gated ion channel activity (GO:0005230);; Biological Process: fatty acid metabolic process (GO:0006631);; Molecular Function: oxidoreductase activity, acting on the CH-CH group of donors (GO:0016627);; Biological Process: oxidation-reduction process (GO:0055114);;	K00232|6.20036e-51|bmor:101746776|peroxisomal acyl-coenzyme A oxidase 3-like; K00232 acyl-CoA oxidase [EC:1.3.3.6] (A)	ko00071:Fatty acid degradation;ko00592:alpha-Linolenic acid metabolism;ko01040:Biosynthesis of unsaturated fatty acids;ko01212:Fatty acid metabolism;ko04146:Peroxisome	[IQ]	--	Acyl-CoA oxidase	--	I	Lipid transport and metabolism	PREDICTED: peroxisomal acyl-coenzyme A oxidase 3-like [Bombyx mori]
Silkworm_newGene_86	--	--	Molecular Function: catalytic activity (GO:0003824);; Molecular Function: ATP binding (GO:0005524);;	K01648|4.42466e-17|bmor:101743200|ATP-citrate synthase-like; K01648 ATP citrate (pro-S)-lyase [EC:2.3.3.8] (A)	ko00020:Citrate cycle (TCA cycle)	[C]	Energy production and conversion	--	--	C	Energy production and conversion	hypothetical protein KGM_20759 [Danaus plexippus]
Silkworm_newGene_5685	--	--	Molecular Function: nucleic acid binding (GO:0003676);; Cellular Component: nucleus (GO:0005634);;	K14401|6.48067e-24|bmor:101745127|cleavage and polyadenylation specificity factor subunit 1-like; K14401 cleavage and polyadenylation specificity factor subunit 1 (A)	ko03015:mRNA surveillance pathway	[A]	RNA processing and modification	--	Cleavage and polyadenylation specificity factor subunit 1 GN=Cpsf160 OS=Drosophila melanogaster (Fruit fly) PE=1 SV=1	A	RNA processing and modification	PREDICTED: LOW QUALITY PROTEIN: cleavage and polyadenylation specificity factor subunit 1-like [Bombyx mori]
Silkworm_newGene_4203	--	--	Molecular Function: oxidoreductase activity (GO:0016491);; Molecular Function: metal ion binding (GO:0046872);;	K15001|0|bmor:101741696|cytochrome P450 4C1-like; K15001 cytochrome P450, family 4 [EC:1.14.-.-] (A)	--	[QI]	--	Cytochrome P450	Cytochrome P450 4C1 GN=CYP4C1 OS=Blaberus discoidalis (Tropical cockroach) PE=2 SV=1	Q	Secondary metabolites biosynthesis, transport and catabolism	PREDICTED: cytochrome P450 4C1-like, partial [Bombyx mori]
Silkworm_newGene_5567	--	--	--	--	--	--	--	Complex 1 protein (LYR family);; Complex1_LYR-like;; Complex1_LYR-like	LYR motif-containing protein 5 GN=lyrm5 OS=Dictyostelium discoideum (Slime mold) PE=3 SV=1	S	Function unknown	PREDICTED: LYR motif-containing protein 5-like [Bombyx mori]
Silkworm_newGene_5085	[E]	Amino acid transport and metabolism	--	K00108|0|bmor:101736999|glucose dehydrogenase [acceptor]-like; K00108 choline dehydrogenase [EC:1.1.99.1] (A)	ko00260:Glycine, serine and threonine metabolism	[R]	General function prediction only	GMC oxidoreductase;; GMC oxidoreductase;; FAD dependent oxidoreductase	Glucose dehydrogenase [FAD, quinone] short protein (Precursor) GN=Gld OS=Drosophila pseudoobscura pseudoobscura (Fruit fly) PE=3 SV=4	E	Amino acid transport and metabolism	PREDICTED: glucose dehydrogenase [acceptor]-like, partial [Bombyx mori]
Silkworm_newGene_5131	--	--	Molecular Function: metallocarboxypeptidase activity (GO:0004181);; Cellular Component: extracellular region (GO:0005576);; Cellular Component: plasma membrane (GO:0005886);; Biological Process: DNA recombination (GO:0006310);; Biological Process: phagocytosis (GO:0006909);; Biological Process: salivary gland development (GO:0007431);; Biological Process: imaginal disc-derived wing morphogenesis …	K15382|2.50767e-37|tca:663546|sugar transporter SWEET1; K15382 solute carrier family 50 (sugar transporter) (A)	--	[R]	General function prediction only	Sugar efflux transporter for intercellular exchange;; Sugar efflux transporter for intercellular exchange	Sugar transporter SWEET1 GN=slv OS=Drosophila melanogaster (Fruit fly) PE=1 SV=1	P	Inorganic ion transport and metabolism	recombination activating protein 1 [Danaus plexippus]
Silkworm_newGene_4109	[F]	Nucleotide transport and metabolism	Molecular Function: nucleotide binding (GO:0000166);; Molecular Function: hydrolase activity, acting on ester bonds (GO:0016788);; Molecular Function: ion binding (GO:0043167);;	--	--	[F]	Nucleotide transport and metabolism	--	Apyrase {ECO:0000303|PubMed:21848516} (Precursor) OS=Tabanus yao (Horsefly) PE=1 SV=1	F	Nucleotide transport and metabolism	PREDICTED: apyrase-like [Bombyx mori]
Silkworm_newGene_6244	--	--	--	--	--	--	--	--	--	R	General function prediction only	PREDICTED: uncharacterized protein LOC100500745 [Bombyx mori]
Silkworm_newGene_2632	--	--	Molecular Function: olfactory receptor activity (GO:0004984);; Molecular Function: odorant binding (GO:0005549);; Cellular Component: membrane (GO:0016020);; Biological Process: detection of chemical stimulus involved in sensory perception of smell (GO:0050911);;	--	--	--	--	FLYWCH zinc finger domain	--	R	General function prediction only	olfactory receptor [Bombyx mori]
Silkworm_newGene_3666	[I]	Lipid transport and metabolism	--	--	--	[I]	Lipid transport and metabolism	AMP-binding enzyme	Probable 4-coumarate--CoA ligase 2 GN=4cl2 OS=Dictyostelium discoideum (Slime mold) PE=3 SV=1	I	Lipid transport and metabolism	PREDICTED: luciferin 4-monooxygenase-like [Bombyx mori]
Silkworm_newGene_122	--	--	Molecular Function: DNA binding (GO:0003677);;	--	--	--	--	Transposase IS4	--	S	Function unknown	transposase [Bombyx mori]
Silkworm_newGene_796	--	--	--	--	--	--	--	--	--	--	--	PREDICTED: putative nuclease HARBI1-like [Bombyx mori]
Silkworm_newGene_133	--	--	Molecular Function: nucleic acid binding (GO:0003676);; Cellular Component: extracellular region (GO:0005576);; Biological Process: chitin metabolic process (GO:0006030);; Biological Process: cell adhesion (GO:0007155);; Molecular Function: chitin binding (GO:0008061);; Molecular Function: zinc ion binding (GO:0008270);;	K03900|4.80004e-56|bmor:692743|hemocytin; K03900 von Willebrand factor (A)	ko04512:ECM-receptor interaction	[WV]	--	von Willebrand factor type D domain	Hemocytin (Precursor) OS=Bombyx mori (Silk moth) PE=2 SV=1	W	Extracellular structures	hemocytin [Bombyx mori]
Silkworm_newGene_3677	--	--	Molecular Function: sequence-specific DNA binding transcription factor activity (GO:0003700);; Biological Process: regulation of transcription, DNA-templated (GO:0006355);; Cellular Component: CCAAT-binding factor complex (GO:0016602);; Molecular Function: sequence-specific DNA binding (GO:0043565);; Molecular Function: protein heterodimerization activity (GO:0046982);;	K08066|5.10195e-63|bmor:100101155|nuclear Y/CCAAT-box binding factor C subunit NF/YC; K08066 nuclear transcription factor Y, gamma (A)	--	[K]	Transcription	Histone-like transcription factor (CBF/NF-Y) and archaeal histone;; Core histone H2A/H2B/H3/H4	Nuclear transcription factor Y subunit gamma GN=nfyc-2 OS=Dictyostelium discoideum (Slime mold) PE=3 SV=1	K	Transcription	nuclear Y/CCAAT-box binding factor C subunit NF/YC [Bombyx mori]
Silkworm_newGene_4677	--	--	Molecular Function: RNA binding (GO:0003723);; Molecular Function: RNA-directed DNA polymerase activity (GO:0003964);; Molecular Function: olfactory receptor activity (GO:0004984);; Molecular Function: odorant binding (GO:0005549);; Biological Process: RNA-dependent DNA replication (GO:0006278);; Cellular Component: membrane (GO:0016020);; Molecular Function: metal ion binding (GO:0046872);; Biol…	--	--	--	--	--	Endonuclease (Fragment) OS=Nasonia vitripennis (Parasitic wasp) PE=3 SV=2	DZ	-	reverse transcriptase [Bombyx mori]
Silkworm_newGene_6225	--	--	--	--	--	--	--	--	--	R	General function prediction only	unknown [Bombyx mori]
Silkworm_newGene_4901	--	--	--	K11886|4.85109e-29|tca:100142216|proteasome-associated protein ECM29 homolog; K11886 proteasome component ECM29 (A)	--	[S]	Function unknown	--	Proteasome-associated protein ECM29 homolog GN=CG8858 OS=Drosophila melanogaster (Fruit fly) PE=1 SV=1	S	Function unknown	hypothetical protein KGM_16637 [Danaus plexippus]
Silkworm_newGene_4211	--	--	--	--	--	[S]	Function unknown	--	--	S	Function unknown	PREDICTED: protein lunapark-B-like [Bombyx mori]
Silkworm_newGene_4656	--	--	--	--	--	--	--	--	--	R	General function prediction only	--
Silkworm_newGene_6227	--	--	--	K18178|3.333e-18|bmor:101742251|cytochrome c oxidase assembly factor 5-like; K18178 cytochrome c oxidase assembly factor 5 (A)	--	[O]	Posttranslational modification, protein turnover, chaperones	--	--	O	Posttranslational modification, protein turnover, chaperones	hypothetical protein KGM_12107 [Danaus plexippus]
Silkworm_newGene_3694	--	--	--	--	--	--	--	--	--	--	--	PREDICTED: skin secretory protein xP2-like [Bombyx mori]
Silkworm_newGene_5209	--	--	Biological Process: proteolysis (GO:0006508);; Molecular Function: peptidase activity (GO:0008233);;	--	--	--	--	--	--	S	Function unknown	juvenile hormone esterase binding protein [Bombyx mori]
Silkworm_newGene_3127	--	--	Molecular Function: transporter activity (GO:0005215);; Cellular Component: intracellular (GO:0005622);; Biological Process: transport (GO:0006810);;	--	--	--	--	--	--	I	Lipid transport and metabolism	PREDICTED: uncharacterized protein LOC101736494 [Bombyx mori]
Silkworm_newGene_4224	--	--	--	--	--	--	--	--	--	--	--	PREDICTED: uncharacterized protein LOC101737750 [Bombyx mori]
Silkworm_newGene_4986	--	--	--	K15630|0|bmor:101737046|GDP-D-glucose phosphorylase 1-like; K15630 GDP-D-glucose phosphorylase [EC:2.7.7.78] (A)	--	[R]	General function prediction only	--	GDP-D-glucose phosphorylase 1 GN=gdpgp1 OS=Caenorhabditis elegans PE=1 SV=1	R	General function prediction only	PREDICTED: GDP-D-glucose phosphorylase 1-like [Bombyx mori]
Silkworm_newGene_5490	--	--	Molecular Function: N-acetylgalactosamine-4-sulfatase activity (GO:0003943);; Biological Process: metabolic process (GO:0008152);;	--	--	[R]	General function prediction only	--	--	R	General function prediction only	PREDICTED: arylsulfatase B-like [Bombyx mori]
Silkworm_newGene_6332	--	--	--	--	--	--	--	--	--	--	--	hypothetical protein KGM_08419 [Danaus plexippus]
Silkworm_newGene_2682	--	--	Molecular Function: transporter activity (GO:0005215);; Biological Process: transport (GO:0006810);;	--	--	[R]	General function prediction only	Sugar (and other) transporter;; Major Facilitator Superfamily	Facilitated trehalose transporter Tret1-2 homolog {ECO:0000250|UniProtKB:Q8MKK4} OS=Drosophila sechellia (Fruit fly) PE=3 SV=1	R	General function prediction only	PREDICTED: facilitated trehalose transporter Tret1-1-like [Bombyx mori]
Silkworm_newGene_3541	--	--	Molecular Function: structural constituent of cuticle (GO:0042302);;	--	--	--	--	--	--	S	Function unknown	PREDICTED: uncharacterized protein LOC101738360 [Bombyx mori]
Silkworm_newGene_5915	--	--	Biological Process: myoblast fusion (GO:0007520);; Cellular Component: membrane (GO:0016020);;	--	--	--	--	Membrane-associating domain	--	S	Function unknown	PREDICTED: uncharacterized protein LOC101742442 [Bombyx mori]
Silkworm_newGene_127	--	--	Cellular Component: membrane (GO:0016020);; Biological Process: metal ion transport (GO:0030001);; Molecular Function: metal ion transmembrane transporter activity (GO:0046873);; Biological Process: transmembrane transport (GO:0055085);;	K14716|0|bmor:101738511|zinc transporter foi-like; K14716 solute carrier family 39 (zinc transporter), member 10 (A)	--	[P]	Inorganic ion transport and metabolism	ZIP Zinc transporter	Zinc transporter foi (Precursor) OS=Drosophila melanogaster (Fruit fly) PE=1 SV=3	P	Inorganic ion transport and metabolism	PREDICTED: zinc transporter foi-like, partial [Bombyx mori]
Silkworm_newGene_2274	--	--	Molecular Function: zinc ion binding (GO:0008270);; Molecular Function: oxidoreductase activity (GO:0016491);;	--	--	[R]	General function prediction only	--	--	R	General function prediction only	PREDICTED: probable palmitoyltransferase ZDHHC14-like, partial [Bombyx mori]
Silkworm_newGene_6444	--	--	--	--	--	[S]	Function unknown	--	UPF0518 protein GF15501 GN=GF15501 OS=Drosophila ananassae (Fruit fly) PE=3 SV=1	U	Intracellular trafficking, secretion, and vesicular transport	PREDICTED: protein FAM160A1-like, partial [Bombyx mori]
Silkworm_newGene_3363	--	--	--	--	--	--	--	--	--	R	General function prediction only	unknown [Bombyx mori]
Silkworm_newGene_6226	--	--	--	--	--	--	--	Peptidase family M50;; Complex 1 protein (LYR family);; Complex1_LYR-like	--	O	Posttranslational modification, protein turnover, chaperones	PREDICTED: LYR motif-containing protein 2-like [Bombyx mori]
Silkworm_newGene_4672	--	--	--	--	--	--	--	--	--	S	Function unknown	PREDICTED: uncharacterized protein LOC101742918 [Bombyx mori]
Silkworm_newGene_4309	--	--	--	--	--	--	--	--	--	A	RNA processing and modification	PREDICTED: protein PRRC2A-like [Bombyx mori]
Silkworm_newGene_210	--	--	--	--	--	--	--	--	--	--	--	PREDICTED: uncharacterized protein LOC101744443, partial [Bombyx mori]
Silkworm_newGene_5654	--	--	--	K13142|0|bmor:101744312|integrator complex subunit 5-like; K13142 integrator complex subunit 5 (A)	--	--	--	Integrator complex subunit 5 C-terminus;; Integrator complex subunit 5 N-terminus	--	S	Function unknown	PREDICTED: integrator complex subunit 5-like [Bombyx mori]
Silkworm_newGene_6276	--	--	--	--	--	--	--	Protein of unknown function (DUF1759)	--	S	Function unknown	PREDICTED: uncharacterized protein LOC101745563 [Bombyx mori]
Silkworm_newGene_4291	--	--	Molecular Function: RNA binding (GO:0003723);; Molecular Function: RNA-directed DNA polymerase activity (GO:0003964);; Molecular Function: endonuclease activity (GO:0004519);; Biological Process: RNA-dependent DNA replication (GO:0006278);;	--	--	--	--	--	--	--	--	endonuclease-reverse transcriptase [Bombyx mori]
Silkworm_newGene_4377	[BK]	--	Molecular Function: transferase activity, transferring acyl groups (GO:0016746);;	--	--	[K]	Transcription	Bromodomain	Homeotic protein female sterile GN=fs(1)h OS=Drosophila melanogaster (Fruit fly) PE=1 SV=2	K	Transcription	PREDICTED: LOW QUALITY PROTEIN: homeotic protein female sterile-like [Bombyx mori]
Silkworm_newGene_3077	--	--	--	--	--	--	--	BED zinc finger	--	R	General function prediction only	PREDICTED: uncharacterized protein LOC101735513 [Bombyx mori]
Silkworm_newGene_6209	[ER]	--	Molecular Function: L-iditol 2-dehydrogenase activity (GO:0003939);; Biological Process: response to stress (GO:0006950);; Molecular Function: zinc ion binding (GO:0008270);; Biological Process: oxidation-reduction process (GO:0055114);;	K00008|3.8811e-158|bmor:101738079|sorbitol dehydrogenase-like; K00008 L-iditol 2-dehydrogenase [EC:1.1.1.14] (A)	ko00040:Pentose and glucuronate interconversions;ko00051:Fructose and mannose metabolism	[Q]	Secondary metabolites biosynthesis, transport and catabolism	Alcohol dehydrogenase GroES-like domain;; Zinc-binding dehydrogenase	Sorbitol dehydrogenase GN=SDH OS=Bombyx mori (Silk moth) PE=2 SV=1	C	Energy production and conversion	PREDICTED: sorbitol dehydrogenase-like [Bombyx mori]
Silkworm_newGene_2317	--	--	Molecular Function: DNA binding (GO:0003677);; Molecular Function: RNA binding (GO:0003723);; Molecular Function: RNA-directed DNA polymerase activity (GO:0003964);; Molecular Function: endonuclease activity (GO:0004519);; Biological Process: RNA-dependent DNA replication (GO:0006278);;	K09330|1.02743e-24|bmor:101735883|paired mesoderm homeobox protein 2A-like; K09330 paired mesoderm homeobox protein 2 (A)	--	--	--	--	--	R	General function prediction only	PREDICTED: paired mesoderm homeobox protein 2A-like [Bombyx mori]
Silkworm_newGene_3169	--	--	--	--	--	--	--	--	--	--	--	PREDICTED: uncharacterized protein LOC101738169 [Bombyx mori]
Silkworm_newGene_2871	--	--	--	--	--	[S]	Function unknown	--	Protein MON2 homolog GN=mon2 OS=Drosophila pseudoobscura pseudoobscura (Fruit fly) PE=3 SV=2	S	Function unknown	putative MON2-like protein [Danaus plexippus]
Silkworm_newGene_3369	--	--	Cellular Component: integral component of membrane (GO:0016021);;	--	--	[T]	Signal transduction mechanisms	Organic solute transporter Ostalpha	Transmembrane protein 184 homolog DDB_G0284525 GN=tmem184A OS=Dictyostelium discoideum (Slime mold) PE=3 SV=1	T	Signal transduction mechanisms	PREDICTED: transmembrane protein 184B-like isoform X1 [Bombyx mori]
Silkworm_newGene_3124	--	--	Molecular Function: metalloendopeptidase activity (GO:0004222);; Cellular Component: extracellular region (GO:0005576);; Biological Process: proteolysis (GO:0006508);; Biological Process: integrin-mediated signaling pathway (GO:0007229);; Molecular Function: zinc ion binding (GO:0008270);;	K08619|6.14804e-58|bmor:692529|Adamts-1, BmADAMTS-1; A disintegrin and metalloproteinase with thrombospondin motifs 1; K08619 a disintegrin and metalloproteinase with thrombospondin motifs 3 [EC:3.4.24.-] (A)	--	--	--	--	--	R	General function prediction only	A disintegrin and metalloproteinase with thrombospondin motifs 1 precursor [Bombyx mori]
Silkworm_newGene_4527	--	--	Cellular Component: nucleus (GO:0005634);; Biological Process: intracellular protein transport (GO:0006886);; Molecular Function: Ran GTPase binding (GO:0008536);;	K18460|0|bmor:101743523|exportin-7-B-like; K18460 exportin-7 (A)	--	[YU]	--	--	Ran-binding protein 16 GN=Ranbp16 OS=Drosophila melanogaster (Fruit fly) PE=2 SV=1	U	Intracellular trafficking, secretion, and vesicular transport	PREDICTED: exportin-7-B-like, partial [Bombyx mori]
Silkworm_newGene_625	--	--	Molecular Function: DNA binding (GO:0003677);; Molecular Function: helicase activity (GO:0004386);; Molecular Function: ATP binding (GO:0005524);;	K10876|5.55064e-25|bmor:101747062|helicase ARIP4-like; K10876 RAD54-like protein 2 [EC:3.6.4.12] (A)	--	--	--	--	--	K	Transcription	PREDICTED: helicase ARIP4-like [Bombyx mori]
Silkworm_newGene_2334	[J]	Translation, ribosomal structure and biogenesis	Molecular Function: structural constituent of ribosome (GO:0003735);; Cellular Component: ribosome (GO:0005840);; Biological Process: translation (GO:0006412);;	K02924|1.04603e-27|tca:100190999|Rpl39; ribosomal protein L39; K02924 large subunit ribosomal protein L39e (A)	ko03010:Ribosome	[J]	Translation, ribosomal structure and biogenesis	Ribosomal L39 protein	60S ribosomal protein L39 GN=RpL39 OS=Spodoptera frugiperda (Fall armyworm) PE=3 SV=1	J	Translation, ribosomal structure and biogenesis	ribosomal protein L39 [Danaus plexippus]
Silkworm_newGene_3724	[RTKL]	--	Molecular Function: protein serine/threonine kinase activity (GO:0004674);; Molecular Function: ATP binding (GO:0005524);; Biological Process: protein phosphorylation (GO:0006468);; Biological Process: response to starvation (GO:0042594);;	K16311|8.11929e-71|bmor:101745721|serine/threonine-protein kinase SIK2-like; K16311 serine/threonine-protein kinase SIK2 [EC:2.7.11.1] (A)	--	[R]	General function prediction only	Protein kinase domain;; Protein tyrosine kinase	Serine/threonine-protein kinase par-1 {ECO:0000250|UniProtKB:Q9TW45, ECO:0000312|EMBL:CAP25402.1} GN=par-1 OS=Caenorhabditis briggsae PE=3 SV=1	T	Signal transduction mechanisms	PREDICTED: LOW QUALITY PROTEIN: serine/threonine-protein kinase SIK2-like [Bombyx mori]
Silkworm_newGene_4736	--	--	--	--	--	--	--	--	--	I	Lipid transport and metabolism	PREDICTED: uncharacterized protein C1orf112 homolog [Bombyx mori]
Silkworm_newGene_4393	[U]	Intracellular trafficking, secretion, and vesicular transport	Biological Process: vesicle docking involved in exocytosis (GO:0006904);;	K15292|0|bmor:101738129|protein ROP-like; K15292 syntaxin-binding protein 1 (A)	--	[U]	Intracellular trafficking, secretion, and vesicular transport	Sec1 family	Protein ROP GN=Rop OS=Drosophila melanogaster (Fruit fly) PE=2 SV=2	U	Intracellular trafficking, secretion, and vesicular transport	PREDICTED: protein ROP-like isoform X1 [Bombyx mori]
Silkworm_newGene_2883	--	--	Molecular Function: protein dimerization activity (GO:0046983);;	K09114|3.74559e-15|nvi:100113917|max dimerization protein 1-like; K09114 MAX dimerization protein (A)	--	[K]	Transcription	--	--	K	Transcription	unnamed protein product [Heliconius melpomene]
Silkworm_newGene_5159	--	--	--	--	--	--	--	--	--	S	Function unknown	IAP-binding motif 1 [Bombyx mori]
Silkworm_newGene_3227	--	--	Molecular Function: phospholipid binding (GO:0005543);;	--	--	--	--	--	--	R	General function prediction only	hypothetical protein KGM_00342 [Danaus plexippus]
Silkworm_newGene_3824	--	--	--	--	--	--	--	--	--	--	--	seroin 2 precursor [Bombyx mori]
Silkworm_newGene_2537	--	--	Molecular Function: triglyceride lipase activity (GO:0004806);; Cellular Component: extracellular region (GO:0005576);; Biological Process: lipid metabolic process (GO:0006629);;	--	--	--	--	Lipase	Phospholipase A1 4 (Precursor; Fragment) OS=Polistes dominula (European paper wasp) PE=2 SV=1	G	Carbohydrate transport and metabolism	PREDICTED: pancreatic triacylglycerol lipase-like, partial [Bombyx mori]
Silkworm_newGene_3496	--	--	--	--	--	--	--	--	--	G	Carbohydrate transport and metabolism	--
Silkworm_newGene_4611	--	--	Cellular Component: membrane (GO:0016020);; Molecular Function: transferase activity (GO:0016740);;	--	--	--	--	Glycosyltransferase family 10 (fucosyltransferase)	--	EG	-	PREDICTED: uncharacterized protein LOC101736343 [Bombyx mori]
Silkworm_newGene_3739	--	--	--	--	--	--	--	--	--	S	Function unknown	hypothetical protein KGM_09931 [Danaus plexippus]
Silkworm_newGene_5434	--	--	Cellular Component: mitochondrial respiratory chain complex I (GO:0005747);;	K03945|4.1713e-44|bmor:101743106|NADH dehydrogenase [ubiquinone] 1 alpha subcomplex subunit 1-like; K03945 NADH dehydrogenase (ubiquinone) 1 alpha subcomplex subunit 1 (A)	ko00190:Oxidative phosphorylation	--	--	--	--	C	Energy production and conversion	PREDICTED: NADH dehydrogenase [ubiquinone] 1 alpha subcomplex subunit 1-like isoform X1 [Bombyx mori]
Silkworm_newGene_4896	--	--	--	--	--	[T]	Signal transduction mechanisms	Fibronectin type III domain;; Immunoglobulin I-set domain;; Immunoglobulin domain;; Immunoglobulin domain	Down syndrome cell adhesion molecule-like protein Dscam2 (Precursor) GN=Dscam2 OS=Drosophila melanogaster (Fruit fly) PE=2 SV=3	T	Signal transduction mechanisms	PREDICTED: Down syndrome cell adhesion molecule-like protein Dscam2-like [Bombyx mori]
Silkworm_newGene_3263	--	--	--	--	--	[R]	General function prediction only	gag-polypeptide of LTR copia-type;; gag-polypeptide of LTR copia-type;; gag-polypeptide of LTR copia-type;; GAG-pre-integrase domain	Copia protease GN=GIP OS=Drosophila melanogaster (Fruit fly) PE=1 SV=3	R	General function prediction only	PREDICTED: uncharacterized protein LOC101739737 [Bombyx mori]
Silkworm_newGene_2520	--	--	Molecular Function: nucleotide binding (GO:0000166);; Biological Process: formation of translation preinitiation complex (GO:0001731);; Molecular Function: translation initiation factor activity (GO:0003743);; Cellular Component: eukaryotic translation initiation factor 3 complex (GO:0005852);; Biological Process: regulation of translational initiation (GO:0006446);; Cellular Component: eukaryoti…	K03253|6.95082e-70|bmor:733052|eIF3-S9, eIF3b; eukaryotic translation initiation factor 3 subunit 9; K03253 translation initiation factor 3 subunit B (A)	ko03013:RNA transport	[J]	Translation, ribosomal structure and biogenesis	Eukaryotic translation initiation factor eIF2A	Eukaryotic translation initiation factor 3 subunit B {ECO:0000255|HAMAP-Rule:MF_03001} OS=Bombyx mori (Silk moth) PE=2 SV=1	J	Translation, ribosomal structure and biogenesis	eukaryotic translation initiation factor 3 subunit B [Bombyx mori]
Silkworm_newGene_3719	--	--	--	--	--	--	--	--	--	Z	Cytoskeleton	hypothetical protein KGM_06521 [Danaus plexippus]
Silkworm_newGene_6051	[C]	Energy production and conversion	Molecular Function: aldehyde dehydrogenase (NAD) activity (GO:0004029);; Cellular Component: mitochondrial matrix (GO:0005759);; Cellular Component: lipid particle (GO:0005811);; Biological Process: pyruvate metabolic process (GO:0006090);; Biological Process: acetaldehyde metabolic process (GO:0006117);; Molecular Function: acetaldehyde dehydrogenase (acetylating) activity (GO:0008774);; Biologi…	K00128|6.68058e-92|bmor:733015|mitochondrial aldehyde dehydrogenase; K00128 aldehyde dehydrogenase (NAD+) [EC:1.2.1.3] (A)	ko00010:Glycolysis / Gluconeogenesis;ko00040:Pentose and glucuronate interconversions;ko00053:Ascorbate and aldarate metabolism;ko00071:Fatty acid degradation;ko00280:Valine, leucine and isoleucine degradation;ko00310:Lysine degradation;ko00330:Arginine and proline metabolism;ko00340:Histidine metabolism;ko00380:Tryptophan metabolism;ko00410:beta-Alanine metabolism;ko00561:Glycerolipid metabolism…	[C]	Energy production and conversion	Aldehyde dehydrogenase family;; gag-polypeptide of LTR copia-type;; Domain of unknown function (DUF4219)	Omega-crystallin OS=Enteroctopus dofleini (Giant octopus) PE=1 SV=3	C	Energy production and conversion	mitochondrial aldehyde dehydrogenase [Bombyx mori]
Silkworm_newGene_3725	[J]	Translation, ribosomal structure and biogenesis	Molecular Function: methyltransferase activity (GO:0008168);;	K00566|1.74713e-128|bmor:101746009|mitochondrial tRNA-specific 2-thiouridylase 1-like; K00566 tRNA-specific 2-thiouridylase [EC:2.8.1.-] (A)	ko04122:Sulfur relay system	[J]	Translation, ribosomal structure and biogenesis	tRNA methyl transferase	Mitochondrial tRNA-specific 2-thiouridylase 1 GN=CG3021 OS=Drosophila melanogaster (Fruit fly) PE=2 SV=3	J	Translation, ribosomal structure and biogenesis	PREDICTED: mitochondrial tRNA-specific 2-thiouridylase 1-like [Bombyx mori]
Silkworm_newGene_5391	--	--	Molecular Function: RNA binding (GO:0003723);; Molecular Function: zinc ion binding (GO:0008270);;	--	--	[R]	General function prediction only	Nanos RNA binding domain	Protein nanos GN=nos OS=Drosophila melanogaster (Fruit fly) PE=1 SV=1	R	General function prediction only	PREDICTED: uncharacterized protein LOC101738116 [Bombyx mori]
Silkworm_newGene_4643	--	--	Molecular Function: RNA binding (GO:0003723);;	K15516|3.24958e-160|bmor:101737089|fragile X mental retardation syndrome-related protein 1 homolog; K15516 fragile X mental retardation protein (A)	ko03013:RNA transport	--	--	KH domain;; KH domain	Fragile X mental retardation syndrome-related protein 1 OS=Drosophila melanogaster (Fruit fly) PE=1 SV=1	A	RNA processing and modification	PREDICTED: fragile X mental retardation syndrome-related protein 1 homolog [Bombyx mori]
Silkworm_newGene_5149	--	--	Molecular Function: ubiquitin-protein transferase activity (GO:0004842);; Molecular Function: zinc ion binding (GO:0008270);; Biological Process: protein ubiquitination (GO:0016567);; Biological Process: protein catabolic process (GO:0030163);;	--	--	[O]	Posttranslational modification, protein turnover, chaperones	--	E3 ubiquitin-protein ligase ubr-1 GN=ubr-1 OS=Caenorhabditis elegans PE=1 SV=2	O	Posttranslational modification, protein turnover, chaperones	PREDICTED: E3 ubiquitin-protein ligase UBR1-like, partial [Bombyx mori]
Silkworm_newGene_3061	--	--	--	--	--	--	--	--	--	R	General function prediction only	--
Silkworm_newGene_3701	--	--	--	--	--	--	--	--	--	R	General function prediction only	PREDICTED: uncharacterized protein DDB_G0283357-like [Bombyx mori]
Silkworm_newGene_5867	--	--	--	--	--	--	--	--	--	--	--	olfactory receptor [Bombyx mori]
Silkworm_newGene_6243	--	--	Molecular Function: RNA binding (GO:0003723);; Molecular Function: RNA-directed DNA polymerase activity (GO:0003964);; Molecular Function: endonuclease activity (GO:0004519);; Biological Process: RNA-dependent DNA replication (GO:0006278);;	--	--	--	--	--	--	R	General function prediction only	endonuclease-reverse transcriptase [Bombyx mori]
Silkworm_newGene_5863	--	--	Cellular Component: mitochondrial membrane (GO:0031966);;	K18182|2.6541e-67|bmor:101740830|cytochrome c oxidase assembly protein COX16 homolog, mitochondrial-like; K18182 cytochrome c oxidase assembly protein subunit 16 (A)	--	--	--	Cytochrome c oxidase assembly protein COX16	--	S	Function unknown	PREDICTED: cytochrome c oxidase assembly protein COX16 homolog, mitochondrial-like isoform X1 [Bombyx mori]
Silkworm_newGene_2958	--	--	Molecular Function: olfactory receptor activity (GO:0004984);; Molecular Function: odorant binding (GO:0005549);; Cellular Component: membrane (GO:0016020);; Biological Process: detection of chemical stimulus involved in sensory perception of smell (GO:0050911);;	--	--	--	--	--	--	R	General function prediction only	PREDICTED: uncharacterized protein LOC101743785 [Bombyx mori]
Silkworm_newGene_5874	--	--	--	--	--	--	--	--	--	R	General function prediction only	PREDICTED: uncharacterized protein LOC101746950 [Bombyx mori]
Silkworm_newGene_6104	--	--	--	--	--	--	--	--	--	--	--	olfactory receptor [Bombyx mori]
Silkworm_newGene_3923	--	--	Cellular Component: endoplasmic reticulum membrane (GO:0005789);; Molecular Function: O-acyltransferase activity (GO:0008374);; Cellular Component: integral component of membrane (GO:0016021);;	K00637|0|bmor:101740142|sterol O-acyltransferase 2-like; K00637 sterol O-acyltransferase [EC:2.3.1.26] (A)	ko00100:Steroid biosynthesis	[I]	Lipid transport and metabolism	MBOAT, membrane-bound O-acyltransferase family	Diacylglycerol O-acyltransferase 1 GN=dgat1 OS=Dictyostelium discoideum (Slime mold) PE=3 SV=2	I	Lipid transport and metabolism	PREDICTED: sterol O-acyltransferase 2-like, partial [Bombyx mori]
Silkworm_newGene_2854	--	--	--	--	--	[A]	RNA processing and modification	Complex1_LYR-like;; Complex 1 protein (LYR family)	Protein bcn92 GN=bcn92 OS=Drosophila subobscura (Fruit fly) PE=3 SV=1	A	RNA processing and modification	PREDICTED: LYR motif-containing protein 4-like [Bombyx mori]
Silkworm_newGene_4866	--	--	--	--	--	[R]	General function prediction only	RNase H;; Reverse transcriptase-like;; Reverse transcriptase (RNA-dependent DNA polymerase)	Probable RNA-directed DNA polymerase from transposon X-element GN=X-element\ORF2 OS=Drosophila melanogaster (Fruit fly) PE=3 SV=1	R	General function prediction only	putative pol-like protein [Danaus plexippus]
Silkworm_newGene_1332	--	--	Molecular Function: RNA binding (GO:0003723);; Molecular Function: RNA-directed DNA polymerase activity (GO:0003964);; Molecular Function: RNA-DNA hybrid ribonuclease activity (GO:0004523);; Biological Process: RNA-dependent DNA replication (GO:0006278);;	--	--	[R]	General function prediction only	--	--	R	General function prediction only	PREDICTED: RNA-directed DNA polymerase from mobile element jockey-like [Bombyx mori]
Silkworm_newGene_5711	--	--	--	--	--	--	--	--	--	R	General function prediction only	predicted protein [Culex quinquefasciatus]
Silkworm_newGene_455	--	--	--	--	--	--	--	--	--	S	Function unknown	PREDICTED: pollen-specific leucine-rich repeat extensin-like protein 1-like, partial [Bombyx mori]
Silkworm_newGene_2439	--	--	Molecular Function: ribonuclease P activity (GO:0004526);; Cellular Component: nucleus (GO:0005634);; Biological Process: tRNA processing (GO:0008033);;	K03537|1.3403e-107|bmor:101745251|ribonuclease P/MRP protein subunit POP5-like; K03537 ribonuclease P/MRP protein subunit POP5 [EC:3.1.26.5] (A)	ko03008:Ribosome biogenesis in eukaryotes;ko03013:RNA transport	[J]	Translation, ribosomal structure and biogenesis	Rpp14/Pop5 family	--	A	RNA processing and modification	PREDICTED: ribonuclease P/MRP protein subunit POP5-like [Bombyx mori]
Silkworm_newGene_3874	--	--	Biological Process: embryonic development via the syncytial blastoderm (GO:0001700);; Molecular Function: signal transducer activity (GO:0004871);; Molecular Function: SH3/SH2 adaptor activity (GO:0005070);; Molecular Function: sevenless binding (GO:0005118);; Cellular Component: plasma membrane (GO:0005886);; Biological Process: actin filament organization (GO:0007015);; Biological Process: nega…	K04364|2.16545e-69|bmor:100862763|DRK; DRK protein; K04364 growth factor receptor-binding protein 2 (A)	ko04013:MAPK signaling pathway - fly;ko04068:FoxO signaling pathway;ko04320:Dorso-ventral axis formation;ko04630:Jak-STAT signaling pathway	[T]	Signal transduction mechanisms	Variant SH3 domain;; SH3 domain;; Variant SH3 domain	Protein E(sev)2B GN=drk OS=Drosophila simulans (Fruit fly) PE=3 SV=1	T	Signal transduction mechanisms	DRK protein [Bombyx mori]
Silkworm_newGene_5808	--	--	Biological Process: metabolic process (GO:0008152);; Molecular Function: transferase activity, transferring hexosyl groups (GO:0016758);;	K00699|2.12028e-43|bmor:100862822|UGT46C2; UDP-glycosyltransferase UGT46C2; K00699 glucuronosyltransferase [EC:2.4.1.17] (A)	ko00040:Pentose and glucuronate interconversions;ko00053:Ascorbate and aldarate metabolism;ko00500:Starch and sucrose metabolism;ko00830:Retinol metabolism;ko00860:Porphyrin and chlorophyll metabolism;ko00980:Metabolism of xenobiotics by cytochrome P450;ko00982:Drug metabolism - cytochrome P450;ko00983:Drug metabolism - other enzymes	[GC]	--	UDP-glucoronosyl and UDP-glucosyl transferase	--	G	Carbohydrate transport and metabolism	UDP-glycosyltransferase UGT46C2, partial [Bombyx mori]
Silkworm_newGene_5572	--	--	--	--	--	--	--	--	--	S	Function unknown	PREDICTED: uncharacterized protein LOC101742357 [Bombyx mori]
Silkworm_newGene_3166	--	--	--	--	--	--	--	--	--	S	Function unknown	hypothetical protein KGM_03541 [Danaus plexippus]
Silkworm_newGene_3991	--	--	Molecular Function: oxidoreductase activity (GO:0016491);; Biological Process: oxidation-reduction process (GO:0055114);;	--	--	[QR]	--	--	3 beta-hydroxysteroid dehydrogenase dhs-16 GN=dhs-16 OS=Caenorhabditis elegans PE=2 SV=1	Q	Secondary metabolites biosynthesis, transport and catabolism	PREDICTED: estradiol 17-beta-dehydrogenase 2-like [Bombyx mori]
Silkworm_newGene_3946	--	--	Molecular Function: protein tyrosine phosphatase activity (GO:0004725);; Molecular Function: protein tyrosine/serine/threonine phosphatase activity (GO:0008138);; Biological Process: peptidyl-tyrosine dephosphorylation (GO:0035335);;	K14165|7.30989e-130|bmor:692515|Ptp-h, Bmptp-h; protein tyrosine phosphatase; K14165 atypical dual specificity phosphatase [EC:3.1.3.16 3.1.3.48] (A)	--	[A]	RNA processing and modification	Dual specificity phosphatase, catalytic domain	Probable tyrosine-protein phosphatase F54C8.4 GN=F54C8.4 OS=Caenorhabditis elegans PE=3 SV=1	V	Defense mechanisms	protein tyrosine phosphatase [Bombyx mori]
Silkworm_newGene_2608	--	--	--	--	--	--	--	--	--	R	General function prediction only	PREDICTED: probable serine/threonine-protein kinase DDB_G0267686-like, partial [Bombyx mori]
Silkworm_newGene_6105	--	--	--	--	--	--	--	OTU-like cysteine protease	--	R	General function prediction only	PREDICTED: uncharacterized protein LOC103317561 [Nasonia vitripennis]
Silkworm_newGene_6270	--	--	--	--	--	--	--	--	--	--	--	PREDICTED: uncharacterized protein LOC101745498 [Bombyx mori]
Silkworm_newGene_5789	[V]	Defense mechanisms	Molecular Function: ATP binding (GO:0005524);; Biological Process: ATP catabolic process (GO:0006200);; Molecular Function: ATPase activity (GO:0016887);;	K05643|6.78587e-90|bmor:101740098|ATP-binding cassette sub-family A member 3-like; K05643 ATP-binding cassette, subfamily A (ABC1), member 3 (A)	ko02010:ABC transporters	[IR]	--	ABC transporter;; AAA domain	ABC transporter A family member 2 GN=abcA2 OS=Dictyostelium discoideum (Slime mold) PE=3 SV=1	Q	Secondary metabolites biosynthesis, transport and catabolism	PREDICTED: ATP-binding cassette sub-family A member 3-like [Bombyx mori]
Silkworm_newGene_5056	--	--	Molecular Function: binding (GO:0005488);; Biological Process: transcription, DNA-templated (GO:0006351);;	--	--	[R]	General function prediction only	--	Transcription factor che-1 GN=che-1 OS=Caenorhabditis elegans PE=1 SV=3	R	General function prediction only	PREDICTED: zinc finger protein 845-like, partial [Bombyx mori]
Silkworm_newGene_2316	[S]	Function unknown	--	--	--	[S]	Function unknown	SNARE associated Golgi protein	Transmembrane protein 41 homolog GN=stas OS=Drosophila melanogaster (Fruit fly) PE=2 SV=2	S	Function unknown	PREDICTED: transmembrane protein 41 homolog [Bombyx mori]
Silkworm_newGene_546	--	--	--	--	--	--	--	--	--	S	Function unknown	PREDICTED: uncharacterized protein LOC100574253 [Acyrthosiphon pisum]
Silkworm_newGene_5202	--	--	--	--	--	--	--	--	--	S	Function unknown	PREDICTED: uncharacterized protein LOC101742038, partial [Bombyx mori]
Silkworm_newGene_4125	--	--	Biological Process: cellular amino acid metabolic process (GO:0006520);; Molecular Function: carboxyl- or carbamoyltransferase activity (GO:0016743);;	K00611|1.83568e-105|bmor:101738188|uncharacterized LOC101738188; K00611 ornithine carbamoyltransferase [EC:2.1.3.3] (A)	ko00330:Arginine and proline metabolism;ko01230:Biosynthesis of amino acids	--	--	Aspartate/ornithine carbamoyltransferase, Asp/Orn binding domain	--	E	Amino acid transport and metabolism	PREDICTED: uncharacterized protein LOC101738188 [Bombyx mori]
Silkworm_newGene_3600	--	--	--	--	--	--	--	--	--	--	--	PREDICTED: uncharacterized protein LOC101738169 [Bombyx mori]
Silkworm_newGene_4058	--	--	Molecular Function: DNA binding (GO:0003677);;	K04467|7.82118e-16|hmg:100207607|uncharacterized LOC100207607; K04467 inhibitor of nuclear factor kappa-B kinase subunit alpha [EC:2.7.11.10] (A)	ko04068:FoxO signaling pathway	--	--	--	--	T	Signal transduction mechanisms	transposase [Bombyx mori]
Silkworm_newGene_5313	--	--	--	--	--	[L]	Replication, recombination and repair	DDE superfamily endonuclease	--	L	Replication, recombination and repair	PREDICTED: putative nuclease HARBI1-like [Bombyx mori]
Silkworm_newGene_3681	--	--	--	--	--	--	--	--	--	K	Transcription	PREDICTED: uncharacterized protein LOC101740924 [Bombyx mori]
Silkworm_newGene_5302	--	--	--	--	--	--	--	DDE superfamily endonuclease	--	S	Function unknown	transposase [Bombyx mori]
Silkworm_newGene_6016	[IQR]	--	Molecular Function: oxidoreductase activity, acting on CH-OH group of donors (GO:0016614);; Biological Process: oxidation-reduction process (GO:0055114);;	--	--	[QR]	--	short chain dehydrogenase;; Fungal family of unknown function (DUF1776)	3 beta-hydroxysteroid dehydrogenase dhs-16 GN=dhs-16 OS=Caenorhabditis elegans PE=2 SV=1	Q	Secondary metabolites biosynthesis, transport and catabolism	PREDICTED: D-beta-hydroxybutyrate dehydrogenase, mitochondrial-like, partial [Bombyx mori]
Silkworm_newGene_5304	--	--	--	--	--	--	--	--	--	--	--	PREDICTED: calcium channel flower-like [Bombyx mori]
Silkworm_newGene_3727	[C]	Energy production and conversion	Molecular Function: methylmalonate-semialdehyde dehydrogenase (acylating) activity (GO:0004491);; Cellular Component: mitochondrion (GO:0005739);; Biological Process: valine metabolic process (GO:0006573);; Molecular Function: malonate-semialdehyde dehydrogenase (acetylating) activity (GO:0018478);; Biological Process: thymine metabolic process (GO:0019859);; Biological Process: oxidation-reducti…	K00140|0|bmor:101737113|probable methylmalonate-semialdehyde dehydrogenase [acylating], mitochondrial-like; K00140 malonate-semialdehyde dehydrogenase (acetylating) / methylmalonate-semialdehyde dehydrogenase [EC:1.2.1.18 1.2.1.27] (A)	ko00280:Valine, leucine and isoleucine degradation;ko00410:beta-Alanine metabolism;ko00562:Inositol phosphate metabolism;ko00640:Propanoate metabolism;ko01200:Carbon metabolism	[EG]	--	Aldehyde dehydrogenase family	Probable methylmalonate-semialdehyde dehydrogenase [acylating], mitochondrial (Precursor) GN=AAEL001134 OS=Aedes aegypti (Yellowfever mosquito) PE=3 SV=1	C	Energy production and conversion	PREDICTED: probable methylmalonate-semialdehyde dehydrogenase [acylating], mitochondrial-like [Bombyx mori]
Silkworm_newGene_6459	--	--	Molecular Function: olfactory receptor activity (GO:0004984);; Molecular Function: odorant binding (GO:0005549);; Cellular Component: membrane (GO:0016020);; Biological Process: detection of chemical stimulus involved in sensory perception of smell (GO:0050911);;	--	--	--	--	--	--	--	--	olfactory receptor [Bombyx mori]
Silkworm_newGene_3366	--	--	--	--	--	--	--	--	Mariner Mos1 transposase GN=mariner\T OS=Drosophila mauritiana (Fruit fly) PE=1 SV=1	S	Function unknown	transposase [Attacus atlas]
Silkworm_newGene_2678	--	--	--	--	--	--	--	FLYWCH zinc finger domain	--	--	--	--
Silkworm_newGene_5050	--	--	Biological Process: multicellular organismal process (GO:0032501);; Biological Process: cellular component morphogenesis (GO:0032989);; Biological Process: cell development (GO:0048468);; Cellular Component: presynaptic active zone (GO:0048786);; Biological Process: organelle localization (GO:0051640);;	--	--	--	--	Immunoglobulin I-set domain;; Immunoglobulin domain;; Immunoglobulin V-set domain;; Immunoglobulin domain	Fasciclin-2 (Precursor) GN=Fas2 OS=Drosophila melanogaster (Fruit fly) PE=1 SV=1	T	Signal transduction mechanisms	PREDICTED: basigin-like, partial [Bombyx mori]
Silkworm_newGene_5204	--	--	Biological Process: lipid metabolic process (GO:0006629);;	K01047|4.25618e-92|bmor:101743096|uncharacterized LOC101743096; K01047 secretory phospholipase A2 [EC:3.1.1.4] (A)	ko00564:Glycerophospholipid metabolism;ko00565:Ether lipid metabolism;ko00590:Arachidonic acid metabolism;ko00592:alpha-Linolenic acid metabolism	[I]	Lipid transport and metabolism	Phospholipase A2	Phospholipase A2 (Precursor) OS=Adamsia palliata (Cloak anemone) PE=2 SV=1	I	Lipid transport and metabolism	PREDICTED: uncharacterized protein LOC101743096, partial [Bombyx mori]
Silkworm_newGene_3228	--	--	--	--	--	--	--	Rad51	--	L	Replication, recombination and repair	--
Silkworm_newGene_4799	--	--	--	--	--	--	--	--	--	--	--	unknown [Bombyx mori]
Silkworm_newGene_2572	--	--	--	--	--	--	--	--	--	--	--	PREDICTED: uncharacterized protein LOC101737521, partial [Bombyx mori]
Silkworm_newGene_5997	--	--	Molecular Function: protein kinase activity (GO:0004672);;	--	--	[T]	Signal transduction mechanisms	--	Tyrosine-protein kinase PR2 GN=PR2 OS=Drosophila melanogaster (Fruit fly) PE=1 SV=3	T	Signal transduction mechanisms	PREDICTED: tyrosine-protein kinase PR2-like, partial [Bombyx mori]
Silkworm_newGene_2425	--	--	--	K15164|1.84902e-67|bmor:101747187|mediator of RNA polymerase II transcription subunit 13-like; K15164 mediator of RNA polymerase II transcription subunit 13 (A)	--	--	--	--	--	K	Transcription	PREDICTED: mediator of RNA polymerase II transcription subunit 13-like [Bombyx mori]
Silkworm_newGene_4391	--	--	Molecular Function: transferase activity, transferring phosphorus-containing groups (GO:0016772);;	K17542|0|bmor:101737643|protein-associating with the carboxyl-terminal domain of ezrin-like; K17542 SCY1-like protein 3 (A)	--	[R]	General function prediction only	Protein kinase domain	Probable inactive serine/threonine-protein kinase scy1 GN=scy1 OS=Dictyostelium discoideum (Slime mold) PE=3 SV=1	R	General function prediction only	PREDICTED: protein-associating with the carboxyl-terminal domain of ezrin-like [Bombyx mori]
Silkworm_newGene_5577	--	--	Molecular Function: DNA binding (GO:0003677);; Molecular Function: ubiquitin-protein transferase activity (GO:0004842);; Cellular Component: nucleus (GO:0005634);; Biological Process: DNA repair (GO:0006281);; Molecular Function: zinc ion binding (GO:0008270);; Biological Process: protein ubiquitination (GO:0016567);;	--	--	--	--	--	--	R	General function prediction only	PREDICTED: uncharacterized protein LOC101735478 [Bombyx mori]
Silkworm_newGene_3738	--	--	--	--	--	--	--	--	--	S	Function unknown	PREDICTED: titin-like [Bombyx mori]
Silkworm_newGene_2850	--	--	--	K10293|0|bmor:101744842|F-box only protein 7-like; K10293 F-box protein 7 (A)	--	--	--	F-box-like;; F-box domain;; PI31 proteasome regulator N-terminal	--	R	General function prediction only	PREDICTED: F-box only protein 7-like [Bombyx mori]
Silkworm_newGene_4654	--	--	Molecular Function: dopachrome isomerase activity (GO:0004167);; Cellular Component: extracellular region (GO:0005576);; Biological Process: indole-containing compound biosynthetic process (GO:0042435);; Biological Process: melanin biosynthetic process (GO:0042438);; Biological Process: developmental pigmentation (GO:0048066);;	--	--	--	--	Major royal jelly protein	Protein yellow (Precursor) GN=y OS=Drosophila guanche (Fruit fly) PE=3 SV=1	R	General function prediction only	PREDICTED: protein yellow-like [Bombyx mori]
Silkworm_newGene_4657	--	--	--	K17576|0|bmor:101740083|uncharacterized LOC101740083; K17576 protein phosphatase 1 regulatory subunit 37 (A)	--	--	--	--	--	A	RNA processing and modification	PREDICTED: uncharacterized protein LOC101740083 [Bombyx mori]
Silkworm_newGene_727	[OD]	--	Molecular Function: zinc ion binding (GO:0008270);;	K10611|2.50449e-37|tca:663304|RING-box protein 2; K10611 RING-box protein 2 (A)	ko04120:Ubiquitin mediated proteolysis	[O]	Posttranslational modification, protein turnover, chaperones	RING-H2 zinc finger;; Anaphase-promoting complex subunit 11 RING-H2 finger;; Ring finger domain	RING-box protein 1A GN=Roc1a OS=Drosophila melanogaster (Fruit fly) PE=1 SV=1	O	Posttranslational modification, protein turnover, chaperones	hypothetical protein KGM_11045 [Danaus plexippus]
Silkworm_newGene_5705	--	--	--	--	--	--	--	Myb/SANT-like DNA-binding domain	--	R	General function prediction only	PREDICTED: uncharacterized protein LOC101742335 [Bombyx mori]
Silkworm_newGene_2611	--	--	--	--	--	--	--	--	--	G	Carbohydrate transport and metabolism	PREDICTED: uncharacterized protein LOC101742736 [Bombyx mori]
Silkworm_newGene_2341	--	--	Cellular Component: integral component of membrane (GO:0016021);;	K14209|6.61978e-80|bmor:101747040|proton-coupled amino acid transporter 4-like; K14209 solute carrier family 36 (proton-coupled amino acid transporter) (A)	--	[E]	Amino acid transport and metabolism	Transmembrane amino acid transporter protein	--	E	Amino acid transport and metabolism	PREDICTED: proton-coupled amino acid transporter 4-like [Bombyx mori]
Silkworm_newGene_5790	--	--	Molecular Function: actin binding (GO:0003779);; Biological Process: response to mechanical stimulus (GO:0009612);; Biological Process: establishment of body hair or bristle planar orientation (GO:0048104);;	K04437|1.2046e-26|bmor:101739163|filamin-C-like; K04437 filamin (A)	--	[Z]	Cytoskeleton	Filamin/ABP280 repeat	--	Z	Cytoskeleton	hypothetical protein KGM_22395 [Danaus plexippus]
Silkworm_newGene_5307	[I]	Lipid transport and metabolism	Biological Process: metabolic process (GO:0008152);; Cellular Component: membrane (GO:0016020);; Molecular Function: hydrolase activity (GO:0016787);;	K07252|5.75068e-166|bmor:101743553|dolichyldiphosphatase 1-like; K07252 dolichyldiphosphatase [EC:3.6.1.43] (A)	ko00510:N-Glycan biosynthesis	[I]	Lipid transport and metabolism	PAP2 superfamily	Dolichyldiphosphatase 1 GN=dolpp1 OS=Dictyostelium discoideum (Slime mold) PE=3 SV=1	I	Lipid transport and metabolism	PREDICTED: dolichyldiphosphatase 1-like [Bombyx mori]
Silkworm_newGene_2980	--	--	Biological Process: regulation of cell shape (GO:0008360);; Biological Process: regulation of synaptic growth at neuromuscular junction (GO:0008582);; Biological Process: positive regulation of lamellipodium assembly (GO:0010592);; Biological Process: central nervous system morphogenesis (GO:0021551);; Biological Process: positive regulation of filopodium assembly (GO:0051491);;	K05752|1.74835e-42|bmor:101738392|probable protein BRICK1-B-like; K05752 chromosome 3 open reading frame 10 (A)	--	--	--	--	Protein BRICK1 GN=brk1 OS=Dictyostelium discoideum (Slime mold) PE=1 SV=1	S	Function unknown	PREDICTED: probable protein BRICK1-B-like [Bombyx mori]
Silkworm_newGene_5455	--	--	Cellular Component: integral component of membrane (GO:0016021);;	--	--	--	--	Domain of unknown function (DUF4519)	Single-pass membrane and coiled-coil domain-containing protein 4 homolog GN=AGAP003534 OS=Anopheles gambiae (African malaria mosquito) PE=3 SV=3	S	Function unknown	PREDICTED: UPF0443 protein C11orf75 homolog [Bombyx mori]
Silkworm_newGene_3453	--	--	--	--	--	[S]	Function unknown	Guanine nucleotide exchange factor in Golgi transport N-terminal	Protein MON2 homolog GN=mon2 OS=Drosophila melanogaster (Fruit fly) PE=2 SV=4	S	Function unknown	putative MON2-like protein [Danaus plexippus]
Silkworm_newGene_5804	[DZ]	--	Molecular Function: ubiquitin-protein transferase activity (GO:0004842);; Molecular Function: zinc ion binding (GO:0008270);; Biological Process: protein ubiquitination (GO:0016567);; Molecular Function: heme binding (GO:0020037);;	K10595|0|bmor:101735945|E3 ubiquitin-protein ligase HERC2-like; K10595 E3 ubiquitin-protein ligase HERC2 [EC:6.3.2.19] (A)	ko04120:Ubiquitin mediated proteolysis	[S]	Function unknown	Regulator of chromosome condensation (RCC1) repeat;; Regulator of chromosome condensation (RCC1) repeat	Probable E3 ubiquitin-protein ligase HERC2 GN=HERC2 OS=Drosophila melanogaster (Fruit fly) PE=1 SV=3	O	Posttranslational modification, protein turnover, chaperones	PREDICTED: E3 ubiquitin-protein ligase HERC2-like, partial [Bombyx mori]
Silkworm_newGene_2811	--	--	--	--	--	--	--	LITAF-like zinc ribbon domain	--	S	Function unknown	PREDICTED: lipopolysaccharide-induced tumor necrosis factor-alpha factor homolog [Bombyx mori]
Silkworm_newGene_3985	--	--	Molecular Function: RNA binding (GO:0003723);; Molecular Function: RNA-directed DNA polymerase activity (GO:0003964);; Molecular Function: endonuclease activity (GO:0004519);; Biological Process: RNA-dependent DNA replication (GO:0006278);;	--	--	[R]	General function prediction only	Leucine rich repeat;; Leucine Rich repeats (2 copies);; Leucine rich repeats (6 copies);; Leucine Rich Repeat;; Leucine Rich repeat;; Leucine-rich repeat	Chaoptin (Fragment) GN=CHP OS=Tribolium castaneum (Red flour beetle) PE=2 SV=1	T	Signal transduction mechanisms	PREDICTED: chaoptin-like, partial [Bombyx mori]
Silkworm_newGene_2580	--	--	Molecular Function: catalytic activity (GO:0003824);;	--	--	--	--	--	--	S	Function unknown	PREDICTED: uncharacterized protein LOC101746705 isoform X1 [Bombyx mori]
Silkworm_newGene_3731	--	--	--	--	--	--	--	--	--	R	General function prediction only	putative polyA-binding protein [Danaus plexippus]
Silkworm_newGene_4768	--	--	--	K00747|0|bmor:101741187|chondroitin sulfate synthase 2-like; K00747 chondroitin polymerizing factor [EC:2.4.1.175 2.4.1.226] (A)	ko00532:Glycosaminoglycan biosynthesis - chondroitin sulfate / dermatan sulfate	[S]	Function unknown	Chondroitin N-acetylgalactosaminyltransferase	Chondroitin sulfate synthase 2 GN=mig-22 OS=Caenorhabditis elegans PE=2 SV=1	G	Carbohydrate transport and metabolism	PREDICTED: chondroitin sulfate synthase 2-like [Bombyx mori]
Silkworm_newGene_3737	--	--	--	--	--	--	--	--	--	S	Function unknown	PREDICTED: uncharacterized protein DDB_G0286591-like [Bombyx mori]
Silkworm_newGene_4532	--	--	--	--	--	--	--	--	--	R	General function prediction only	plexus, isoform B [Danaus plexippus]
Silkworm_newGene_3886	--	--	Molecular Function: sequence-specific DNA binding transcription factor activity (GO:0003700);; Molecular Function: signal transducer activity (GO:0004871);; Molecular Function: calcium ion binding (GO:0005509);; Cellular Component: nucleus (GO:0005634);; Biological Process: regulation of transcription, DNA-templated (GO:0006355);; Biological Process: signal transduction (GO:0007165);;	--	--	[KT]	--	SH2 domain	Signal transducer and transcription activator GN=Stat OS=Anopheles gambiae (African malaria mosquito) PE=2 SV=1	K	Transcription	PREDICTED: uncharacterized protein LOC101740436, partial [Bombyx mori]
Silkworm_newGene_6352	--	--	--	--	--	--	--	--	--	O	Posttranslational modification, protein turnover, chaperones	PREDICTED: uncharacterized protein LOC101739929 [Bombyx mori]
Silkworm_newGene_183	[F]	Nucleotide transport and metabolism	Molecular Function: hydrolase activity (GO:0016787);;	K01477|3.90292e-76|bmor:101746502|allantoicase-like; K01477 allantoicase [EC:3.5.3.4] (A)	ko00230:Purine metabolism	[F]	Nucleotide transport and metabolism	Allantoicase repeat	Allantoicase GN=allC OS=Dictyostelium discoideum (Slime mold) PE=1 SV=1	F	Nucleotide transport and metabolism	PREDICTED: allantoicase-like, partial [Bombyx mori]
Silkworm_newGene_2314	[R]	General function prediction only	--	--	--	[R]	General function prediction only	Zinc finger, C2H2 type;; C2H2-type zinc finger;; Zinc-finger double domain	Zinc finger protein rotund GN=rn OS=Drosophila melanogaster (Fruit fly) PE=1 SV=2	K	Transcription	PREDICTED: zinc finger protein 568-like [Bombyx mori]
Silkworm_newGene_142	--	--	--	--	--	--	--	--	--	R	General function prediction only	PREDICTED: myb/SANT-like DNA-binding domain-containing protein 3-like, partial [Bombyx mori]
Silkworm_newGene_4730	--	--	--	--	--	--	--	--	--	--	--	PREDICTED: uncharacterized protein LOC101746791 [Bombyx mori]
Silkworm_newGene_2575	--	--	--	--	--	--	--	--	--	S	Function unknown	PREDICTED: uncharacterized protein LOC101745331 [Bombyx mori]
Silkworm_newGene_4738	--	--	Cellular Component: integral component of peroxisomal membrane (GO:0005779);; Biological Process: peroxisome fission (GO:0016559);;	K13352|6.07354e-166|bmor:101737384|peroxisomal membrane protein 11B-like; K13352 peroxin-11B (A)	ko04146:Peroxisome	[U]	Intracellular trafficking, secretion, and vesicular transport	Peroxisomal biogenesis factor 11 (PEX11)	Peroxisomal membrane protein 11 homolog GN=pex11 OS=Dictyostelium discoideum (Slime mold) PE=3 SV=1	U	Intracellular trafficking, secretion, and vesicular transport	PREDICTED: peroxisomal membrane protein 11B-like [Bombyx mori]
Silkworm_newGene_5293	[C]	Energy production and conversion	Molecular Function: electron carrier activity (GO:0009055);; Molecular Function: flavin adenine dinucleotide binding (GO:0050660);;	K03522|7.03623e-177|bmor:101746171|electron transfer flavoprotein subunit alpha, mitochondrial-like; K03522 electron transfer flavoprotein alpha subunit (A)	--	[C]	Energy production and conversion	--	Probable electron transfer flavoprotein subunit alpha, mitochondrial (Precursor) GN=F27D4.1 OS=Caenorhabditis elegans PE=3 SV=2	C	Energy production and conversion	PREDICTED: electron transfer flavoprotein subunit alpha, mitochondrial-like, partial [Bombyx mori]
Silkworm_newGene_2816	--	--	Molecular Function: nucleic acid binding (GO:0003676);; Cellular Component: nucleus (GO:0005634);; Molecular Function: zinc ion binding (GO:0008270);;	--	--	--	--	Zinc-finger associated domain (zf-AD)	--	R	General function prediction only	PREDICTED: zinc finger protein 728-like [Bombyx mori]
Silkworm_newGene_4921	--	--	--	--	--	--	--	Transcription factor IIIC subunit delta N-term	--	--	--	--
Silkworm_newGene_2841	[L]	Replication, recombination and repair	Molecular Function: binding (GO:0005488);; Biological Process: macromolecule metabolic process (GO:0043170);; Biological Process: primary metabolic process (GO:0044238);;	--	--	[R]	General function prediction only	--	Uncharacterized protein K02A2.6 GN=K02A2.6 OS=Caenorhabditis elegans PE=3 SV=1	R	General function prediction only	PREDICTED: uncharacterized protein LOC101743076 [Bombyx mori]
Silkworm_newGene_6067	--	--	--	--	--	--	--	Protein of unknown function (DUF1075)	UPF0389 protein CG9231 GN=CG9231 OS=Drosophila melanogaster (Fruit fly) PE=1 SV=1	J	Translation, ribosomal structure and biogenesis	PREDICTED: UPF0389 protein CG9231-like [Bombyx mori]
Silkworm_newGene_5806	--	--	--	--	--	--	--	BTB/POZ domain;; FLYWCH zinc finger domain	Broad-complex core protein isoforms 1/2/3/4/5 GN=br OS=Drosophila melanogaster (Fruit fly) PE=1 SV=2	R	General function prediction only	PREDICTED: broad-complex core protein isoforms 1/2/3/4/5-like [Bombyx mori]
Silkworm_newGene_3456	--	--	--	--	--	--	--	--	--	S	Function unknown	PREDICTED: uncharacterized protein LOC101742852 [Bombyx mori]
Silkworm_newGene_5130	--	--	Biological Process: amino acid transmembrane transport (GO:0003333);; Molecular Function: amino acid transmembrane transporter activity (GO:0015171);; Cellular Component: integral component of membrane (GO:0016021);;	--	--	--	--	--	--	S	Function unknown	PREDICTED: uncharacterized protein LOC101741283 [Bombyx mori]
Silkworm_newGene_4549	--	--	--	--	--	--	--	--	--	--	--	PREDICTED: synaptonemal complex protein ZIP1-like [Bombyx mori]
Silkworm_newGene_3608	--	--	--	K05357|9.70164e-94|bmor:101746818|vitamin K epoxide reductase complex subunit 1-like protein 1-like; K05357 vitamin-K-epoxide reductase (warfarin-sensitive) [EC:1.17.4.4] (A)	ko00130:Ubiquinone and other terpenoid-quinone biosynthesis	--	--	Vitamin K epoxide reductase family	--	R	General function prediction only	PREDICTED: vitamin K epoxide reductase complex subunit 1-like protein 1-like [Bombyx mori]
Silkworm_newGene_5207	--	--	Molecular Function: zinc ion binding (GO:0008270);; Cellular Component: nuclear body (GO:0016604);;	K11468|4.28407e-75|bmor:100301503|Rybp; ring and YY1 binding protein; K11468 YY1-associated factor 2 (A)	--	[K]	Transcription	Zn-finger in Ran binding protein and others	--	K	Transcription	ring and YY1 binding protein [Bombyx mori]
Silkworm_newGene_3370	--	--	--	--	--	--	--	--	--	R	General function prediction only	hypothetical protein KGM_12934 [Danaus plexippus]
Silkworm_newGene_6356	--	--	--	--	--	[S]	Function unknown	Keratinocyte-associated protein 2;; FIP domain	Protein KRTCAP2 homolog GN=AAEL007634 OS=Aedes aegypti (Yellowfever mosquito) PE=2 SV=1	R	General function prediction only	keratinocyte-associated protein 2 [Bombyx mori]
Silkworm_newGene_5620	--	--	Molecular Function: RNA binding (GO:0003723);; Molecular Function: RNA-directed DNA polymerase activity (GO:0003964);; Molecular Function: endonuclease activity (GO:0004519);; Biological Process: RNA-dependent DNA replication (GO:0006278);; Molecular Function: zinc ion binding (GO:0008270);;	--	--	--	--	Endonuclease/Exonuclease/phosphatase family	--	R	General function prediction only	reverse transcriptase [Bombyx mori]
Silkworm_newGene_82	--	--	--	--	--	[S]	Function unknown	--	--	S	Function unknown	PREDICTED: protein FAM91A1-like [Bombyx mori]
Silkworm_newGene_3741	--	--	--	--	--	[S]	Function unknown	Nitrogen Permease regulator of amino acid transport activity 3	Nitrogen permease regulator 3-like protein GN=CG8783 OS=Drosophila melanogaster (Fruit fly) PE=1 SV=1	S	Function unknown	PREDICTED: nitrogen permease regulator 3-like protein-like [Bombyx mori]
Silkworm_newGene_3743	--	--	Biological Process: single-organism process (GO:0044699);;	K06491|0|bmor:101743546|fasciclin-2-like; K06491 neural cell adhesion molecule (A)	--	[T]	Signal transduction mechanisms	Immunoglobulin I-set domain;; Immunoglobulin domain;; Fibronectin type III domain;; Immunoglobulin domain;; Immunoglobulin domain;; Immunoglobulin V-set domain;; CD80-like C2-set immunoglobulin domain	Fasciclin-2 (Precursor) GN=FAS2 OS=Schistocerca americana (American grasshopper) PE=1 SV=2	T	Signal transduction mechanisms	PREDICTED: fasciclin-2-like [Bombyx mori]
Silkworm_newGene_62	--	--	Molecular Function: zinc ion binding (GO:0008270);;	--	--	[R]	General function prediction only	--	--	R	General function prediction only	PREDICTED: uncharacterized protein LOC101745019, partial [Bombyx mori]
Silkworm_newGene_83	--	--	Molecular Function: insulin receptor binding (GO:0005158);;	--	--	--	--	PTB domain (IRS-1 type)	--	R	General function prediction only	PREDICTED: uncharacterized protein LOC101742867, partial [Bombyx mori]
Silkworm_newGene_3710	[L]	Replication, recombination and repair	--	--	--	[D]	Cell cycle control, cell division, chromosome partitioning	Cid1 family poly A polymerase	Poly(A) RNA polymerase gld-2 homolog B GN=wisp OS=Drosophila melanogaster (Fruit fly) PE=1 SV=1	D	Cell cycle control, cell division, chromosome partitioning	PREDICTED: speckle targeted PIP5K1A-regulated poly(A) polymerase-like isoform X1 [Bombyx mori]
Silkworm_newGene_6548	--	--	Molecular Function: nucleic acid binding (GO:0003676);; Molecular Function: zinc ion binding (GO:0008270);;	--	--	--	--	--	Nucleic-acid-binding protein from mobile element jockey GN=gag OS=Drosophila melanogaster (Fruit fly) PE=4 SV=1	S	Function unknown	Gag-like protein [Bombyx mori]
Silkworm_newGene_3733	[O]	Posttranslational modification, protein turnover, chaperones	Cellular Component: proteasome complex (GO:0000502);; Molecular Function: ATP binding (GO:0005524);; Cellular Component: nucleus (GO:0005634);; Cellular Component: cytoplasm (GO:0005737);; Biological Process: proteolysis (GO:0006508);; Molecular Function: peptidase activity (GO:0008233);; Molecular Function: microtubule-severing ATPase activity (GO:0008568);; Biological Process: protein catabolic…	K03063|0|bmor:732870|26S protease regulatory subunit 6B; K03063 26S proteasome regulatory subunit T3 (A)	ko03050:Proteasome	[O]	Posttranslational modification, protein turnover, chaperones	ATPase family associated with various cellular activities (AAA);; AAA domain (dynein-related subfamily);; AAA domain (Cdc48 subfamily);; AAA domain;; Protein of unknown function (DUF815);; RNA helicase;; Holliday junction DNA helicase ruvB N-terminus	26S protease regulatory subunit 6B OS=Manduca sexta (Tobacco hawkmoth) PE=2 SV=1	O	Posttranslational modification, protein turnover, chaperones	26S protease regulatory subunit 6B [Bombyx mori]
Silkworm_newGene_4356	--	--	Molecular Function: RNA binding (GO:0003723);; Molecular Function: RNA-directed DNA polymerase activity (GO:0003964);; Molecular Function: endonuclease activity (GO:0004519);; Biological Process: RNA-dependent DNA replication (GO:0006278);;	--	--	--	--	Zinc-finger associated domain (zf-AD)	--	R	General function prediction only	PREDICTED: uncharacterized protein LOC101744707 [Bombyx mori]
Silkworm_newGene_5760	--	--	--	K11433|3.88766e-58|pps:100986203|SETMAR; histone-lysine N-methyltransferase SETMAR; K11433 histone-lysine N-methyltransferase SETMAR [EC:2.1.1.43] (A)	ko00310:Lysine degradation	--	--	Transposase (partial DDE domain);; Zinc-finger associated domain (zf-AD)	Mariner Mos1 transposase GN=mariner\T OS=Drosophila mauritiana (Fruit fly) PE=1 SV=1	S	Function unknown	transposase [Attacus atlas]
Silkworm_newGene_5684	--	--	Molecular Function: ubiquitin thiolesterase activity (GO:0004221);; Biological Process: ubiquitin-dependent protein catabolic process (GO:0006511);; Molecular Function: cysteine-type peptidase activity (GO:0008234);;	--	--	--	--	--	--	O	Posttranslational modification, protein turnover, chaperones	PREDICTED: ubiquitin carboxyl-terminal hydrolase 34-like, partial [Bombyx mori]
Silkworm_newGene_4895	--	--	--	--	--	--	--	--	--	--	--	PREDICTED: uncharacterized protein LOC101745594 [Bombyx mori]
Silkworm_newGene_3695	--	--	--	--	--	--	--	--	--	--	--	PREDICTED: cuticle protein 16.5, isoform A-like [Bombyx mori]
Silkworm_newGene_3927	[L]	Replication, recombination and repair	--	K08734|0|bmor:101740968|DNA mismatch repair protein Mlh1-like; K08734 DNA mismatch repair protein MLH1 (A)	ko03430:Mismatch repair;ko03460:Fanconi anemia pathway	[L]	Replication, recombination and repair	DNA mismatch repair protein, C-terminal domain	DNA mismatch repair protein Mlh1 GN=mlh1 OS=Dictyostelium discoideum (Slime mold) PE=3 SV=1	L	Replication, recombination and repair	PREDICTED: DNA mismatch repair protein Mlh1-like, partial [Bombyx mori]
Silkworm_newGene_2631	--	--	--	--	--	--	--	FLYWCH zinc finger domain	--	R	General function prediction only	hypothetical protein KGM_05403 [Danaus plexippus]
Silkworm_newGene_5749	--	--	Molecular Function: zinc ion binding (GO:0008270);;	--	--	[A]	RNA processing and modification	--	--	A	RNA processing and modification	PREDICTED: uncharacterized protein LOC101745931, partial [Bombyx mori]
Silkworm_newGene_4276	--	--	--	--	--	--	--	--	--	S	Function unknown	PREDICTED: uncharacterized protein LOC101742132 [Bombyx mori]
Silkworm_newGene_2445	--	--	Cellular Component: integral component of membrane (GO:0016021);;	K08470|0|bmor:101744762|G-protein coupled receptor 143-like; K08470 Ocular albinism type 1 protein (A)	--	--	--	Ocular albinism type 1 protein	--	T	Signal transduction mechanisms	PREDICTED: G-protein coupled receptor 143-like [Bombyx mori]
Silkworm_newGene_2628	--	--	--	--	--	--	--	FLYWCH zinc finger domain	--	R	General function prediction only	PREDICTED: uncharacterized protein LOC101738453 [Bombyx mori]
Silkworm_newGene_505	--	--	--	--	--	--	--	Animal haem peroxidase	--	R	General function prediction only	PREDICTED: uncharacterized protein LOC101742666, partial [Bombyx mori]
Silkworm_newGene_2436	--	--	--	--	--	--	--	Alcohol dehydrogenase transcription factor Myb/SANT-like;; Myb/SANT-like DNA-binding domain	--	R	General function prediction only	PREDICTED: uncharacterized protein LOC101738540 [Bombyx mori]
Silkworm_newGene_6069	[P]	Inorganic ion transport and metabolism	--	--	--	[R]	General function prediction only	Eukaryotic-type carbonic anhydrase	Putative carbonic anhydrase 3 GN=cah-3 OS=Caenorhabditis elegans PE=3 SV=1	R	General function prediction only	PREDICTED: carbonic anhydrase 6-like [Bombyx mori]
Silkworm_newGene_5862	--	--	Molecular Function: olfactory receptor activity (GO:0004984);; Molecular Function: odorant binding (GO:0005549);; Cellular Component: membrane (GO:0016020);; Biological Process: detection of chemical stimulus involved in sensory perception of smell (GO:0050911);;	K08471|3.77647e-144|bmor:100302574|Or-8, Bmor-8; olfactory receptor 8; K08471 gustatory receptor (A)	--	--	--	7tm Odorant receptor	--	R	General function prediction only	olfactory receptor 8 [Bombyx mori]
Silkworm_newGene_4306	[K]	Transcription	Biological Process: mRNA splicing, via spliceosome (GO:0000398);; Cellular Component: spliceosomal complex (GO:0005681);; Cellular Component: U6 snRNP (GO:0005688);;	K12625|4.04027e-47|bmor:101746879|U6 snRNA-associated Sm-like protein LSm6-like; K12625 U6 snRNA-associated Sm-like protein LSm6 (A)	ko03018:RNA degradation;ko03040:Spliceosome	[A]	RNA processing and modification	LSM domain	Probable U6 snRNA-associated Sm-like protein LSm6 GN=lsm6 OS=Dictyostelium discoideum (Slime mold) PE=3 SV=1	A	RNA processing and modification	PREDICTED: U6 snRNA-associated Sm-like protein LSm6-like [Bombyx mori]
Silkworm_newGene_5051	--	--	--	--	--	--	--	--	--	S	Function unknown	PREDICTED: uncharacterized protein LOC101747014 [Bombyx mori]
Silkworm_newGene_3205	--	--	--	K18726|2.0527e-13|tca:664346|Faf1; Fas (TNFRSF6) associated factor 1; K18726 FAS-associated factor 2 (A)	--	[T]	Signal transduction mechanisms	UBX domain	--	T	Signal transduction mechanisms	Fas associated factor 1 [Danaus plexippus]
Silkworm_newGene_4795	--	--	--	--	--	[S]	Function unknown	--	--	S	Function unknown	PREDICTED: protein FAM160B1-like, partial [Bombyx mori]
Silkworm_newGene_4932	--	--	--	--	--	--	--	--	--	O	Posttranslational modification, protein turnover, chaperones	PREDICTED: ovochymase-1-like [Bombyx mori]
Silkworm_newGene_3752	--	--	Molecular Function: RNA binding (GO:0003723);; Molecular Function: RNA-directed DNA polymerase activity (GO:0003964);; Molecular Function: endonuclease activity (GO:0004519);; Biological Process: RNA-dependent DNA replication (GO:0006278);;	--	--	[R]	General function prediction only	--	RNA-directed DNA polymerase from mobile element jockey GN=jockey\pol OS=Drosophila funebris (Fruit fly) PE=1 SV=1	R	General function prediction only	endonuclease-reverse transcriptase [Bombyx mori]
Silkworm_newGene_2797	--	--	--	--	--	--	--	--	--	R	General function prediction only	PREDICTED: uncharacterized protein LOC101740591 [Bombyx mori]
Silkworm_newGene_2874	--	--	Molecular Function: RNA binding (GO:0003723);; Molecular Function: RNA-directed DNA polymerase activity (GO:0003964);; Molecular Function: endonuclease activity (GO:0004519);; Biological Process: RNA-dependent DNA replication (GO:0006278);;	--	--	[R]	General function prediction only	Reverse transcriptase (RNA-dependent DNA polymerase)	Putative uncharacterized transposon-derived protein F52C9.6 GN=F52C9.6 OS=Caenorhabditis elegans PE=5 SV=1	R	General function prediction only	endonuclease-reverse transcriptase [Bombyx mori]
Silkworm_newGene_224	[K]	Transcription	Molecular Function: RNA binding (GO:0003723);; Molecular Function: ribonuclease activity (GO:0004540);;	K12585|1.20116e-86|bmor:101743866|exosome complex exonuclease RRP44-like; K12585 exosome complex exonuclease DIS3/RRP44 [EC:3.1.13.-] (A)	ko03018:RNA degradation	[J]	Translation, ribosomal structure and biogenesis	PIN domain	Probable exosome complex exonuclease RRP44 GN=dis-3 OS=Caenorhabditis elegans PE=3 SV=2	J	Translation, ribosomal structure and biogenesis	PREDICTED: exosome complex exonuclease RRP44-like, partial [Bombyx mori]
Silkworm_newGene_3444	[C]	Energy production and conversion	Molecular Function: electron carrier activity (GO:0009055);; Molecular Function: metal ion binding (GO:0046872);; Molecular Function: 2 iron, 2 sulfur cluster binding (GO:0051537);;	--	--	[C]	Energy production and conversion	2Fe-2S iron-sulfur cluster binding domain	Adrenodoxin-like protein, mitochondrial (Precursor) GN=Fdxh OS=Drosophila melanogaster (Fruit fly) PE=2 SV=3	C	Energy production and conversion	PREDICTED: adrenodoxin, mitochondrial-like [Bombyx mori]
Silkworm_newGene_3819	--	--	--	K14815|9.53752e-07|aga:AgaP_AGAP007644|AGAP007644-PA; K14815 mRNA turnover protein 4 (A)	--	[A]	RNA processing and modification	--	--	A	RNA processing and modification	PREDICTED: mRNA turnover protein 4 homolog [Camponotus floridanus]
Silkworm_newGene_5823	--	--	--	--	--	--	--	--	--	--	--	PREDICTED: uncharacterized protein LOC101738564 [Bombyx mori]
Silkworm_newGene_2542	[GEPR]	--	--	--	--	[R]	General function prediction only	Sugar (and other) transporter;; Major Facilitator Superfamily	--	R	General function prediction only	PREDICTED: solute carrier family 22 member 4-like [Bombyx mori]
Silkworm_newGene_3704	--	--	Molecular Function: protein serine/threonine kinase activity (GO:0004674);; Molecular Function: ATP binding (GO:0005524);; Biological Process: protein phosphorylation (GO:0006468);;	K16311|0|bmor:101745721|serine/threonine-protein kinase SIK2-like; K16311 serine/threonine-protein kinase SIK2 [EC:2.7.11.1] (A)	--	[R]	General function prediction only	--	--	T	Signal transduction mechanisms	PREDICTED: LOW QUALITY PROTEIN: serine/threonine-protein kinase SIK2-like [Bombyx mori]
Silkworm_newGene_5822	--	--	--	--	--	--	--	Major royal jelly protein	Protein yellow (Precursor) GN=y OS=Drosophila yakuba (Fruit fly) PE=3 SV=1	R	General function prediction only	PREDICTED: protein yellow-like [Bombyx mori]
Silkworm_newGene_5183	[J]	Translation, ribosomal structure and biogenesis	--	K03540|1.40859e-70|bmor:101735312|ribonuclease P protein subunit rpr2-like; K03540 ribonuclease P protein subunit RPR2 [EC:3.1.26.5] (A)	ko03013:RNA transport	[A]	RNA processing and modification	RNAse P Rpr2/Rpp21/SNM1 subunit domain	--	A	RNA processing and modification	PREDICTED: ribonuclease P protein subunit rpr2-like isoform X1 [Bombyx mori]
Silkworm_newGene_6319	--	--	--	--	--	--	--	--	--	R	General function prediction only	putative pol-like protein [Danaus plexippus]
Silkworm_newGene_2670	--	--	Molecular Function: olfactory receptor activity (GO:0004984);; Molecular Function: odorant binding (GO:0005549);; Cellular Component: membrane (GO:0016020);; Biological Process: detection of chemical stimulus involved in sensory perception of smell (GO:0050911);;	--	--	--	--	--	--	V	Defense mechanisms	olfactory receptor [Bombyx mori]
Silkworm_newGene_6024	--	--	--	--	--	[S]	Function unknown	--	--	S	Function unknown	putative ribonuclease p/mrp subunit [Danaus plexippus]
Silkworm_newGene_4985	--	--	--	--	--	--	--	Domain of unknown function (DUF4538)	--	S	Function unknown	PREDICTED: small integral membrane protein 20-like [Bombyx mori]
Silkworm_newGene_204	[Z]	Cytoskeleton	Molecular Function: nucleotide binding (GO:0000166);; Molecular Function: ion binding (GO:0043167);;	--	--	[N]	Cell motility	--	Unconventional myosin heavy chain 6 OS=Caenorhabditis briggsae PE=3 SV=1	Z	Cytoskeleton	hypothetical protein KGM_13986 [Danaus plexippus]
Silkworm_newGene_2817	--	--	--	--	--	--	--	--	--	--	--	PREDICTED: uncharacterized protein LOC101735994 [Bombyx mori]
Silkworm_newGene_67	--	--	Biological Process: neurogenesis (GO:0022008);; Cellular Component: nonmotile primary cilium (GO:0031513);; Biological Process: cilium assembly (GO:0042384);;	--	--	[R]	General function prediction only	--	--	R	General function prediction only	PREDICTED: WD repeat-containing protein 35-like, partial [Bombyx mori]
Silkworm_newGene_334	--	--	Biological Process: regulation of transcription, DNA-templated (GO:0006355);;	--	--	[KT]	--	Helicase_C-like	Protein strawberry notch OS=Drosophila melanogaster (Fruit fly) PE=1 SV=1	S	Function unknown	PREDICTED: protein strawberry notch-like, partial [Bombyx mori]
Silkworm_newGene_4040	--	--	Molecular Function: RNA binding (GO:0003723);; Molecular Function: RNA-directed DNA polymerase activity (GO:0003964);; Molecular Function: endonuclease activity (GO:0004519);; Biological Process: RNA-dependent DNA replication (GO:0006278);;	K10310|0|bmor:101739175|uncharacterized LOC101739175; K10310 F-box protein 33 (A)	--	--	--	--	--	O	Posttranslational modification, protein turnover, chaperones	PREDICTED: uncharacterized protein LOC101739175, partial [Bombyx mori]
Silkworm_newGene_3728	--	--	--	K11671|0|bmor:101746855|nuclear factor related to kappa-B-binding protein-like; K11671 nuclear factor related to kappa-B-binding protein (A)	--	[K]	Transcription	NFRKB Winged Helix-like;; Asx homology domain	--	K	Transcription	PREDICTED: LOW QUALITY PROTEIN: nuclear factor related to kappa-B-binding protein-like [Bombyx mori]
Silkworm_newGene_391	--	--	--	K07526|5.19982e-125|bmor:101745749|SLIT-ROBO Rho GTPase-activating protein 3-like; K07526 SLIT-ROBO Rho GTPase activating protein (A)	--	[Z]	Cytoskeleton	RhoGAP domain	Rho GTPase-activating protein gacFF GN=gacFF OS=Dictyostelium discoideum (Slime mold) PE=2 SV=1	T	Signal transduction mechanisms	PREDICTED: SLIT-ROBO Rho GTPase-activating protein 3-like, partial [Bombyx mori]
Silkworm_newGene_735	--	--	Molecular Function: motor activity (GO:0003774);; Molecular Function: calmodulin binding (GO:0005516);; Molecular Function: ATP binding (GO:0005524);; Cellular Component: microtubule associated complex (GO:0005875);; Cellular Component: cell cortex (GO:0005938);; Biological Process: nucleus organization (GO:0006997);; Biological Process: actin filament organization (GO:0007015);; Biological Proce…	--	--	[Z]	Cytoskeleton	Myosin head (motor domain)	Myosin heavy chain 95F GN=jar OS=Drosophila melanogaster (Fruit fly) PE=2 SV=4	Z	Cytoskeleton	PREDICTED: myosin heavy chain 95F-like, partial [Bombyx mori]
Silkworm_newGene_5	--	--	--	--	--	--	--	Coiled-coil domain-containing protein 66	--	S	Function unknown	hypothetical protein KGM_19649 [Danaus plexippus]
Silkworm_newGene_2771	[T]	Signal transduction mechanisms	Molecular Function: olfactory receptor activity (GO:0004984);; Molecular Function: odorant binding (GO:0005549);; Cellular Component: membrane (GO:0016020);; Biological Process: detection of chemical stimulus involved in sensory perception of smell (GO:0050911);;	K05770|1.84455e-46|bmor:101740279|translocator protein-like; K05770 benzodiazapine receptor (A)	ko04080:Neuroactive ligand-receptor interaction	[T]	Signal transduction mechanisms	TspO/MBR family	--	T	Signal transduction mechanisms	PREDICTED: translocator protein-like [Bombyx mori]
Silkworm_newGene_2994	--	--	Cellular Component: ribosome (GO:0005840);; Biological Process: ribosome biogenesis (GO:0042254);;	K02864|5.46073e-63|bmor:101739700|39S ribosomal protein L10, mitochondrial-like; K02864 large subunit ribosomal protein L10 (A)	ko03010:Ribosome	[J]	Translation, ribosomal structure and biogenesis	--	39S ribosomal protein L10, mitochondrial (Precursor) GN=mRpL10 OS=Drosophila melanogaster (Fruit fly) PE=2 SV=1	J	Translation, ribosomal structure and biogenesis	PREDICTED: 39S ribosomal protein L10, mitochondrial-like [Bombyx mori]
Silkworm_newGene_4900	--	--	--	--	--	[I]	Lipid transport and metabolism	CRAL/TRIO domain	--	I	Lipid transport and metabolism	PREDICTED: alpha-tocopherol transfer protein-like [Bombyx mori]
Silkworm_newGene_5750	[S]	Function unknown	Molecular Function: nucleic acid binding (GO:0003676);; Cellular Component: ribonucleoprotein complex (GO:0030529);;	K11092|3.10905e-83|bmor:101746220|U2 small nuclear ribonucleoprotein A'-like; K11092 U2 small nuclear ribonucleoprotein A' (A)	ko03040:Spliceosome	[A]	RNA processing and modification	Leucine-rich repeat	Probable U2 small nuclear ribonucleoprotein A&apos; GN=U2A OS=Drosophila melanogaster (Fruit fly) PE=1 SV=1	A	RNA processing and modification	PREDICTED: U2 small nuclear ribonucleoprotein A&apos;-like, partial [Bombyx mori]
Silkworm_newGene_4039	--	--	--	--	--	[S]	Function unknown	--	--	S	Function unknown	PREDICTED: uncharacterized protein LOC101739028, partial [Bombyx mori]
Silkworm_newGene_3611	--	--	Molecular Function: nucleic acid binding (GO:0003676);; Molecular Function: ribonuclease P activity (GO:0004526);; Cellular Component: nucleus (GO:0005634);; Biological Process: tRNA processing (GO:0008033);; Cellular Component: integral component of membrane (GO:0016021);;	--	--	--	--	Rpp20 subunit of nuclear RNase MRP and P;; Alba;; Transmembrane Fragile-X-F protein	Ribonuclease P protein subunit p20 {ECO:0000250|UniProtKB:O75817} OS=Drosophila melanogaster (Fruit fly) PE=1 SV=1	S	Function unknown	Tm protein [Bombyx mori]
Silkworm_newGene_4298	--	--	Biological Process: inter-male aggressive behavior (GO:0002121);; Biological Process: activation of Rap GTPase activity (GO:0032861);; Molecular Function: Rap GTPase activator activity (GO:0046582);;	--	--	--	--	GoLoco motif	--	T	Signal transduction mechanisms	Rapgap1, isoform F [Danaus plexippus]
Silkworm_newGene_5842	--	--	--	--	--	--	--	gag-polypeptide of LTR copia-type;; gag-polypeptide of LTR copia-type	--	--	--	--
Silkworm_newGene_4348	--	--	--	--	--	--	--	--	--	S	Function unknown	PREDICTED: actin cytoskeleton-regulatory complex protein PAN1-like [Bombyx mori]
Silkworm_newGene_4734	--	--	--	--	--	--	--	--	--	R	General function prediction only	PREDICTED: uncharacterized protein LOC101744206 [Bombyx mori]
Silkworm_newGene_4863	--	--	--	--	--	[R]	General function prediction only	--	--	S	Function unknown	PREDICTED: uncharacterized protein LOC101742718 [Bombyx mori]
Silkworm_newGene_4676	--	--	Molecular Function: RNA binding (GO:0003723);; Molecular Function: RNA-directed DNA polymerase activity (GO:0003964);; Biological Process: RNA-dependent DNA replication (GO:0006278);; Molecular Function: metal ion binding (GO:0046872);;	--	--	[R]	General function prediction only	Reverse transcriptase (RNA-dependent DNA polymerase)	Endonuclease (Fragment) OS=Nasonia vitripennis (Parasitic wasp) PE=3 SV=2	R	General function prediction only	reverse transcriptase-like protein - silkworm
Silkworm_newGene_4808	--	--	--	--	--	--	--	--	--	--	--	hypothetical protein KGM_16283 [Danaus plexippus]
Silkworm_newGene_3699	--	--	--	K12869|3.1207e-12|bmor:101742693|protein crooked neck-like; K12869 crooked neck (A)	ko03040:Spliceosome	[D]	Cell cycle control, cell division, chromosome partitioning	--	Protein crooked neck GN=crn OS=Drosophila melanogaster (Fruit fly) PE=2 SV=2	A	RNA processing and modification	PREDICTED: protein crooked neck-like [Bombyx mori]
Silkworm_newGene_5648	--	--	Molecular Function: RNA binding (GO:0003723);; Molecular Function: RNA-directed DNA polymerase activity (GO:0003964);; Biological Process: RNA-dependent DNA replication (GO:0006278);; Molecular Function: metal ion binding (GO:0046872);;	--	--	--	--	--	--	R	General function prediction only	reverse transcriptase [Bombyx mori]
Silkworm_newGene_3822	[G]	Carbohydrate transport and metabolism	--	--	--	[G]	Carbohydrate transport and metabolism	MFS/sugar transport protein;; Major Facilitator Superfamily	--	G	Carbohydrate transport and metabolism	PREDICTED: major facilitator superfamily domain-containing protein 12-like [Bombyx mori]
Silkworm_newGene_6340	--	--	--	K13151|0|bmor:101741777|snurportin-1-like; K13151 snurportin-1 (A)	ko03013:RNA transport	[A]	RNA processing and modification	Snurportin1	--	A	RNA processing and modification	PREDICTED: snurportin-1-like [Bombyx mori]
Silkworm_newGene_5507	--	--	--	--	--	[R]	General function prediction only	PDZ domain (Also known as DHR or GLGF)	--	R	General function prediction only	hypothetical protein KGM_17279 [Danaus plexippus]
Silkworm_newGene_5181	--	--	Molecular Function: RNA binding (GO:0003723);; Molecular Function: RNA-directed DNA polymerase activity (GO:0003964);; Molecular Function: endonuclease activity (GO:0004519);; Biological Process: RNA-dependent DNA replication (GO:0006278);;	--	--	--	--	--	--	--	--	cytochrome P450, partial [Bombyx mori]
Silkworm_newGene_2866	--	--	--	--	--	[L]	Replication, recombination and repair	BED zinc finger	--	--	--	PREDICTED: zinc finger BED domain-containing protein 1-like [Microplitis demolitor]
Silkworm_newGene_2433	[G]	Carbohydrate transport and metabolism	Molecular Function: transporter activity (GO:0005215);;	--	--	[G]	Carbohydrate transport and metabolism	Major intrinsic protein	Aquaporin GN=Drip OS=Drosophila melanogaster (Fruit fly) PE=2 SV=2	G	Carbohydrate transport and metabolism	PREDICTED: lens fiber major intrinsic protein-like [Bombyx mori]
Silkworm_newGene_4068	--	--	--	K13356|9.50704e-21|bmor:101747033|putative fatty acyl-CoA reductase CG5065-like; K13356 fatty acyl-CoA reductase [EC:1.2.1.-] (A)	ko04146:Peroxisome	--	--	--	--	--	--	PREDICTED: putative fatty acyl-CoA reductase CG5065-like [Bombyx mori]
Silkworm_newGene_2620	--	--	--	K05643|8.36236e-52|bmor:101740098|ATP-binding cassette sub-family A member 3-like; K05643 ATP-binding cassette, subfamily A (ABC1), member 3 (A)	ko02010:ABC transporters	[IR]	--	--	ABC transporter A family member 4 GN=abcA4 OS=Dictyostelium discoideum (Slime mold) PE=3 SV=1	Q	Secondary metabolites biosynthesis, transport and catabolism	PREDICTED: ATP-binding cassette sub-family A member 3-like [Bombyx mori]
Silkworm_newGene_3707	--	--	Molecular Function: Rho guanyl-nucleotide exchange factor activity (GO:0005089);; Molecular Function: phospholipid binding (GO:0005543);; Biological Process: regulation of Rho protein signal transduction (GO:0035023);;	--	--	--	--	--	--	T	Signal transduction mechanisms	hypothetical protein KGM_17944 [Danaus plexippus]
Silkworm_newGene_4293	[C]	Energy production and conversion	Molecular Function: ATP citrate synthase activity (GO:0003878);; Molecular Function: succinate-CoA ligase (ADP-forming) activity (GO:0004775);; Molecular Function: ATP binding (GO:0005524);; Cellular Component: cytoplasm (GO:0005737);; Molecular Function: lyase activity (GO:0016829);; Biological Process: cellular carbohydrate metabolic process (GO:0044262);; Molecular Function: cofactor binding (…	--	--	[C]	Energy production and conversion	CoA-ligase	Probable ATP-citrate synthase GN=D1005.1 OS=Caenorhabditis elegans PE=3 SV=1	C	Energy production and conversion	hypothetical protein KGM_18858 [Danaus plexippus]
Silkworm_newGene_2343	--	--	Cellular Component: membrane (GO:0016020);; Molecular Function: oxidoreductase activity (GO:0016491);; Biological Process: single-organism metabolic process (GO:0044710);;	K12345|0|bmor:101735516|polyprenol reductase-like; K12345 3-oxo-5-alpha-steroid 4-dehydrogenase 3 [EC:1.3.1.22 1.3.1.94] (A)	--	[I]	Lipid transport and metabolism	3-oxo-5-alpha-steroid 4-dehydrogenase	Polyprenol reductase GN=CG7840 OS=Drosophila melanogaster (Fruit fly) PE=1 SV=1	S	Function unknown	PREDICTED: polyprenol reductase-like [Bombyx mori]
Silkworm_newGene_3618	[I]	Lipid transport and metabolism	Molecular Function: carboxylic ester hydrolase activity (GO:0052689);;	--	--	[R]	General function prediction only	Carboxylesterase family	Venom carboxylesterase-6 (Precursor) OS=Apis mellifera (Honeybee) PE=2 SV=1	I	Lipid transport and metabolism	PREDICTED: juvenile hormone esterase-like [Bombyx mori]
Silkworm_newGene_4719	--	--	--	--	--	[K]	Transcription	WD domain, G-beta repeat	Intraflagellar transport protein osm-1 GN=osm-1 OS=Drosophila melanogaster (Fruit fly) PE=3 SV=3	K	Transcription	PREDICTED: intraflagellar transport protein osm-1-like, partial [Bombyx mori]
Silkworm_newGene_6068	[I]	Lipid transport and metabolism	Molecular Function: carboxylic ester hydrolase activity (GO:0052689);;	--	--	[R]	General function prediction only	Carboxylesterase family;; alpha/beta hydrolase fold	Venom carboxylesterase-6 (Precursor) OS=Apis mellifera (Honeybee) PE=2 SV=1	I	Lipid transport and metabolism	PREDICTED: venom carboxylesterase-6-like [Bombyx mori]
Silkworm_newGene_3596	[GEPR]	--	Molecular Function: transporter activity (GO:0005215);; Biological Process: transport (GO:0006810);; Cellular Component: membrane (GO:0016020);;	--	--	[R]	General function prediction only	Sugar (and other) transporter;; Major Facilitator Superfamily	Organic cation transporter protein GN=Orct OS=Drosophila melanogaster (Fruit fly) PE=1 SV=1	R	General function prediction only	PREDICTED: organic cation transporter protein-like, partial [Bombyx mori]
Silkworm_newGene_6347	--	--	Molecular Function: metallocarboxypeptidase activity (GO:0004181);; Biological Process: proteolysis (GO:0006508);; Molecular Function: zinc ion binding (GO:0008270);;	--	--	--	--	--	--	E	Amino acid transport and metabolism	PREDICTED: cytosolic carboxypeptidase 1-like [Bombyx mori]
Silkworm_newGene_4739	--	--	Molecular Function: nucleic acid binding (GO:0003676);;	--	--	--	--	Endonuclease-reverse transcriptase;; Endonuclease/Exonuclease/phosphatase family	Nucleic-acid-binding protein from transposon X-element OS=Drosophila melanogaster (Fruit fly) PE=3 SV=1	S	Function unknown	putative pol-like protein [Danaus plexippus]
Silkworm_newGene_3535	--	--	Molecular Function: triglyceride lipase activity (GO:0004806);; Cellular Component: extracellular region (GO:0005576);; Biological Process: lipid metabolic process (GO:0006629);;	--	--	--	--	--	--	G	Carbohydrate transport and metabolism	PREDICTED: uncharacterized protein LOC101742124 [Bombyx mori]
Silkworm_newGene_2987	--	--	Molecular Function: nucleic acid binding (GO:0003676);; Molecular Function: catalytic activity (GO:0003824);;	--	--	--	--	--	RNA-directed DNA polymerase from mobile element jockey GN=jockey\pol OS=Drosophila funebris (Fruit fly) PE=1 SV=1	R	General function prediction only	putative pol-like protein [Danaus plexippus]
Silkworm_newGene_115	--	--	Molecular Function: phosphotransferase activity, alcohol group as acceptor (GO:0016773);;	--	--	[TBLD]	--	--	Transcription-associated protein 1 GN=Nipped-A OS=Drosophila melanogaster (Fruit fly) PE=1 SV=3	BDLT	-	PREDICTED: transformation/transcription domain-associated protein-like, partial [Bombyx mori]
Silkworm_newGene_4064	--	--	--	--	--	--	--	--	--	S	Function unknown	PREDICTED: uncharacterized protein LOC101745784 [Bombyx mori]
Silkworm_newGene_3721	--	--	Molecular Function: oxidoreductase activity (GO:0016491);;	K10765|0|bmor:101746991|alkylated DNA repair protein alkB homolog 1-like; K10765 alkylated DNA repair protein alkB homolog 1 [EC:1.14.11.- 4.2.99.18] (A)	--	[A]	RNA processing and modification	2OG-Fe(II) oxygenase superfamily	Alpha-ketoglutarate-dependent dioxygenase alkB GN=alkB OS=Dictyostelium discoideum (Slime mold) PE=2 SV=1	S	Function unknown	PREDICTED: alkylated DNA repair protein alkB homolog 1-like [Bombyx mori]
Silkworm_newGene_5522	--	--	--	--	--	--	--	--	--	R	General function prediction only	adipokinetic 3 [Helicoverpa armigera]
Silkworm_newGene_9	--	--	Molecular Function: zinc ion binding (GO:0008270);;	--	--	[O]	Posttranslational modification, protein turnover, chaperones	--	E3 ubiquitin-protein ligase hrd-1 (Precursor) GN=sel-11 OS=Caenorhabditis elegans PE=3 SV=1	O	Posttranslational modification, protein turnover, chaperones	PREDICTED: E3 ubiquitin-protein ligase RNF12-like [Bombyx mori]
Silkworm_newGene_4606	--	--	--	--	--	--	--	--	--	R	General function prediction only	hypothetical protein KGM_07152 [Danaus plexippus]
Silkworm_newGene_4642	--	--	--	K15516|3.88239e-25|bmor:101737089|fragile X mental retardation syndrome-related protein 1 homolog; K15516 fragile X mental retardation protein (A)	ko03013:RNA transport	--	--	--	--	--	--	PREDICTED: fragile X mental retardation syndrome-related protein 1 homolog [Bombyx mori]
Silkworm_newGene_5297	--	--	--	--	--	--	--	--	--	--	--	endonuclease-reverse transcriptase [Bombyx mori]
Silkworm_newGene_6182	--	--	--	K07541|3.01321e-177|bmor:101736799|phosphatidylinositol-glycan biosynthesis class X protein-like; K07541 phosphatidylinositol glycan, class X (A)	ko00563:Glycosylphosphatidylinositol(GPI)-anchor biosynthesis	--	--	PIG-X / PBN1	--	G	Carbohydrate transport and metabolism	PREDICTED: phosphatidylinositol-glycan biosynthesis class X protein-like [Bombyx mori]
Silkworm_newGene_456	--	--	--	--	--	--	--	--	--	S	Function unknown	PREDICTED: pollen-specific leucine-rich repeat extensin-like protein 1-like, partial [Bombyx mori]
Silkworm_newGene_182	--	--	--	--	--	--	--	--	--	T	Signal transduction mechanisms	--
Silkworm_newGene_4162	--	--	--	--	--	--	--	--	--	--	--	PREDICTED: uncharacterized protein LOC101740030 [Bombyx mori]
Silkworm_newGene_1432	--	--	Molecular Function: ATP binding (GO:0005524);; Molecular Function: nucleoside-triphosphatase activity (GO:0017111);;	K03695|1.69892e-29|asn:102387823|CLPB; ClpB caseinolytic peptidase B homolog (E. coli); K03695 ATP-dependent Clp protease ATP-binding subunit ClpB (A)	--	[O]	Posttranslational modification, protein turnover, chaperones	C-terminal, D2-small domain, of ClpB protein	--	O	Posttranslational modification, protein turnover, chaperones	hypothetical protein KGM_13300 [Danaus plexippus]
Silkworm_newGene_4913	--	--	Molecular Function: olfactory receptor activity (GO:0004984);; Molecular Function: odorant binding (GO:0005549);; Cellular Component: membrane (GO:0016020);; Biological Process: detection of chemical stimulus involved in sensory perception of smell (GO:0050911);;	K08471|9.39518e-67|bmor:101744272|putative odorant receptor 67c-like; K08471 gustatory receptor (A)	--	--	--	7tm Odorant receptor	Odorant receptor 67c GN=Or67c OS=Drosophila melanogaster (Fruit fly) PE=1 SV=2	R	General function prediction only	PREDICTED: LOW QUALITY PROTEIN: putative odorant receptor 67c-like [Bombyx mori]
Silkworm_newGene_4670	--	--	--	--	--	--	--	--	--	R	General function prediction only	--
Silkworm_newGene_3204	--	--	Molecular Function: cyclin-dependent protein serine/threonine kinase activity (GO:0004693);; Molecular Function: protein binding (GO:0005515);; Biological Process: protein phosphorylation (GO:0006468);; Biological Process: spindle assembly involved in female meiosis I (GO:0007057);; Biological Process: histoblast morphogenesis (GO:0007488);; Biological Process: cyclin catabolic process (GO:000805…	K02219|2.79657e-45|bmor:101745382|cyclin-dependent kinases regulatory subunit-like; K02219 cyclin-dependent kinase regulatory subunit CKS1 (A)	--	[D]	Cell cycle control, cell division, chromosome partitioning	Cyclin-dependent kinase regulatory subunit	Cyclin-dependent kinases regulatory subunit GN=Cks30A OS=Drosophila melanogaster (Fruit fly) PE=3 SV=1	D	Cell cycle control, cell division, chromosome partitioning	PREDICTED: cyclin-dependent kinases regulatory subunit-like [Bombyx mori]
Silkworm_newGene_6501	--	--	Molecular Function: extracellular ligand-gated ion channel activity (GO:0005230);; Biological Process: transport (GO:0006810);; Cellular Component: membrane (GO:0016020);;	--	--	[U]	Intracellular trafficking, secretion, and vesicular transport	Neurotransmitter-gated ion-channel ligand binding domain	Acetylcholine receptor-like protein cup-4 (Precursor) OS=Caenorhabditis briggsae PE=3 SV=2	T	Signal transduction mechanisms	nicotinic acetylcholine receptor subunit beta 3 precursor [Bombyx mori]
Silkworm_newGene_4766	--	--	Molecular Function: metal ion binding (GO:0046872);;	--	--	--	--	--	--	R	General function prediction only	PREDICTED: uncharacterized protein LOC101740753, partial [Bombyx mori]
Silkworm_newGene_3744	--	--	Biological Process: transport (GO:0006810);; Cellular Component: integral component of membrane (GO:0016021);;	--	--	[T]	Signal transduction mechanisms	Low-density lipoprotein receptor domain class A;; Low-density lipoprotein receptor repeat class B;; Fibronectin type III domain;; BNR/Asp-box repeat	Low-density lipoprotein receptor-related protein (Precursor) GN=lrp-1 OS=Caenorhabditis elegans PE=1 SV=1	U	Intracellular trafficking, secretion, and vesicular transport	PREDICTED: sortilin-related receptor-like [Bombyx mori]
Silkworm_newGene_2881	--	--	Molecular Function: olfactory receptor activity (GO:0004984);; Molecular Function: odorant binding (GO:0005549);; Cellular Component: membrane (GO:0016020);; Biological Process: detection of chemical stimulus involved in sensory perception of smell (GO:0050911);;	--	--	--	--	--	--	--	--	olfactory receptor [Bombyx mori]
Silkworm_newGene_5656	--	--	--	--	--	--	--	THAP domain	--	S	Function unknown	PREDICTED: uncharacterized protein LOC101740360 [Bombyx mori]
Silkworm_newGene_4931	--	--	--	--	--	--	--	--	--	O	Posttranslational modification, protein turnover, chaperones	PREDICTED: uncharacterized protein LOC101746057 isoform X1 [Bombyx mori]
Silkworm_newGene_4209	--	--	--	--	--	[W]	Extracellular structures	FAR-17a/AIG1-like protein	--	W	Extracellular structures	PREDICTED: androgen-induced gene 1 protein-like [Bombyx mori]
Silkworm_newGene_3937	--	--	--	--	--	--	--	--	--	R	General function prediction only	PREDICTED: uncharacterized protein LOC101742919 [Bombyx mori]
Silkworm_newGene_5865	[S]	Function unknown	Biological Process: GPI anchor biosynthetic process (GO:0006506);; Molecular Function: transferase activity, transferring hexosyl groups (GO:0016758);;	K07542|3.47323e-158|bmor:101742553|GPI mannosyltransferase 2-like; K07542 phosphatidylinositol glycan, class V [EC:2.4.1.-] (A)	ko00563:Glycosylphosphatidylinositol(GPI)-anchor biosynthesis	[R]	General function prediction only	Mannosyltransferase (PIG-V))	GPI mannosyltransferase 2 GN=CG44239 OS=Drosophila melanogaster (Fruit fly) PE=1 SV=1	G	Carbohydrate transport and metabolism	PREDICTED: LOW QUALITY PROTEIN: GPI mannosyltransferase 2-like [Bombyx mori]
Silkworm_newGene_228	--	--	--	K11344|8.01339e-83|bmor:101743098|uncharacterized LOC101743098; K11344 chromatin modification-related protein EAF6 (A)	--	--	--	--	--	S	Function unknown	PREDICTED: uncharacterized protein DDB_G0271670-like [Bombyx mori]
Silkworm_newGene_4381	--	--	Molecular Function: transferase activity, transferring acyl groups other than amino-acyl groups (GO:0016747);;	--	--	[R]	General function prediction only	Acyltransferase family	Nose resistant to fluoxetine protein 6 (Precursor) GN=nrf-6 OS=Caenorhabditis elegans PE=1 SV=3	R	General function prediction only	PREDICTED: nose resistant to fluoxetine protein 6-like [Bombyx mori]
Silkworm_newGene_4342	--	--	Molecular Function: calcium ion binding (GO:0005509);;	--	--	[P]	Inorganic ion transport and metabolism	EF-hand domain pair;; EF hand;; EF-hand domain	Calcium uptake protein 1 homolog, mitochondrial GN=CG4495 OS=Drosophila melanogaster (Fruit fly) PE=2 SV=1	P	Inorganic ion transport and metabolism	PREDICTED: calcium uptake protein 3, mitochondrial-like, partial [Bombyx mori]
Silkworm_newGene_4384	--	--	Molecular Function: serine-type endopeptidase inhibitor activity (GO:0004867);;	K13963|2.0418e-133|bmor:100272186|serpin-21; serine protease inhibitor 21; K13963 serpin B (A)	--	[V]	Defense mechanisms	Serpin (serine protease inhibitor);; Serpin (serine protease inhibitor)	Antichymotrypsin-2 OS=Bombyx mori (Silk moth) PE=1 SV=1	V	Defense mechanisms	serine protease inhibitor 21 [Bombyx mori]
Silkworm_newGene_5857	[H]	Coenzyme transport and metabolism	Molecular Function: trans-hexaprenyltranstransferase activity (GO:0000010);; Biological Process: isoprenoid biosynthetic process (GO:0008299);;	K12504|3.1068e-126|bmor:101737469|decaprenyl-diphosphate synthase subunit 1-like; K12504 decaprenyl-diphosphate synthase subunit 1 [EC:2.5.1.91] (A)	ko00900:Terpenoid backbone biosynthesis	[H]	Coenzyme transport and metabolism	Polyprenyl synthetase	Decaprenyl-diphosphate synthase GN=coq1 OS=Dictyostelium discoideum (Slime mold) PE=3 SV=1	H	Coenzyme transport and metabolism	PREDICTED: decaprenyl-diphosphate synthase subunit 1-like, partial [Bombyx mori]
Silkworm_newGene_4641	--	--	--	--	--	--	--	--	--	R	General function prediction only	PREDICTED: uncharacterized protein LOC101736597, partial [Bombyx mori]
Silkworm_newGene_2997	--	--	--	K18932|2.34876e-171|bmor:101743747|probable palmitoyltransferase ZDHHC24-like; K18932 palmitoyltransferase [EC:2.3.1.225] (A)	--	[R]	General function prediction only	DHHC palmitoyltransferase	Putative ZDHHC-type palmitoyltransferase 4 GN=DDB_G0274251 OS=Dictyostelium discoideum (Slime mold) PE=3 SV=1	R	General function prediction only	PREDICTED: probable palmitoyltransferase ZDHHC24-like [Bombyx mori]
Silkworm_newGene_6020	--	--	--	--	--	--	--	--	--	R	General function prediction only	PREDICTED: uncharacterized protein LOC101737719 [Bombyx mori]
Silkworm_newGene_6443	[Q]	Secondary metabolites biosynthesis, transport and catabolism	Molecular Function: binding (GO:0005488);; Molecular Function: oxidoreductase activity (GO:0016491);;	--	--	[Q]	Secondary metabolites biosynthesis, transport and catabolism	Cytochrome P450	Probable cytochrome P450 4ac3 GN=Cyp4ac3 OS=Drosophila melanogaster (Fruit fly) PE=2 SV=2	Q	Secondary metabolites biosynthesis, transport and catabolism	PREDICTED: probable cytochrome P450 313a1-like, partial [Bombyx mori]
Silkworm_newGene_648	--	--	Molecular Function: metallocarboxypeptidase activity (GO:0004181);; Biological Process: proteolysis (GO:0006508);; Molecular Function: zinc ion binding (GO:0008270);;	--	--	--	--	--	--	E	Amino acid transport and metabolism	putative ATP/GTP binding protein 1 [Danaus plexippus]
Silkworm_newGene_3331	--	--	Molecular Function: nucleic acid binding (GO:0003676);; Molecular Function: catalytic activity (GO:0003824);;	--	--	--	--	--	--	R	General function prediction only	hypothetical protein CAPTEDRAFT_27962, partial [Capitella teleta]
Silkworm_newGene_3330	--	--	--	--	--	[L]	Replication, recombination and repair	--	--	L	Replication, recombination and repair	PREDICTED: putative nuclease HARBI1-like [Bombyx mori]
Silkworm_newGene_4214	--	--	Molecular Function: serine-type endopeptidase inhibitor activity (GO:0004867);; Biological Process: negative regulation of peptidase activity (GO:0010466);;	--	--	[O]	Posttranslational modification, protein turnover, chaperones	Kunitz/Bovine pancreatic trypsin inhibitor domain	Chymotrypsin inhibitor SCI-III OS=Bombyx mori (Silk moth) PE=1 SV=1	T	Signal transduction mechanisms	chymotrypsin inhibitor SCI-III precursor [Bombyx mori]
Silkworm_newGene_4899	--	--	Molecular Function: binding (GO:0005488);;	--	--	--	--	C2H2-type zinc finger	--	R	General function prediction only	hypothetical protein KGM_15561 [Danaus plexippus]
Silkworm_newGene_3037	--	--	--	--	--	--	--	Nuclear fragile X mental retardation-interacting protein 1 (NUFIP1)	--	K	Transcription	PREDICTED: nuclear fragile X mental retardation-interacting protein 1-like [Bombyx mori]
Silkworm_newGene_3598	[C]	Energy production and conversion	Molecular Function: ATP citrate synthase activity (GO:0003878);; Molecular Function: succinate-CoA ligase (ADP-forming) activity (GO:0004775);; Molecular Function: ATP binding (GO:0005524);; Cellular Component: cytoplasm (GO:0005737);; Biological Process: cellular carbohydrate metabolic process (GO:0044262);; Molecular Function: cofactor binding (GO:0048037);;	--	--	[C]	Energy production and conversion	--	Probable ATP-citrate synthase GN=D1005.1 OS=Caenorhabditis elegans PE=3 SV=1	C	Energy production and conversion	PREDICTED: ATP-citrate synthase-like, partial [Bombyx mori]
Silkworm_newGene_4538	--	--	--	--	--	[D]	Cell cycle control, cell division, chromosome partitioning	--	--	D	Cell cycle control, cell division, chromosome partitioning	PREDICTED: ATP-dependent DNA helicase PIF1-like [Bactrocera dorsalis]
Silkworm_newGene_41	--	--	--	--	--	[S]	Function unknown	NIPSNAP	Protein NipSnap GN=Nipsnap OS=Drosophila melanogaster (Fruit fly) PE=2 SV=2	S	Function unknown	NIPSNAP protein [Bombyx mori]
Silkworm_newGene_4189	--	--	Cellular Component: membrane (GO:0016020);; Biological Process: metal ion transport (GO:0030001);; Molecular Function: metal ion transmembrane transporter activity (GO:0046873);; Biological Process: transmembrane transport (GO:0055085);;	K14716|4.64025e-10|smm:Smp_167630|solute carrier family; K14716 solute carrier family 39 (zinc transporter), member 10 (A)	--	[P]	Inorganic ion transport and metabolism	ZIP Zinc transporter	Zinc transporter foi (Precursor) OS=Drosophila melanogaster (Fruit fly) PE=1 SV=3	P	Inorganic ion transport and metabolism	solute carrier family, putative [Schistosoma mansoni]
Silkworm_newGene_2625	--	--	--	--	--	--	--	FLYWCH zinc finger domain	--	R	General function prediction only	PREDICTED: uncharacterized protein LOC101738181 [Bombyx mori]
Silkworm_newGene_5180	[K]	Transcription	Molecular Function: RNA binding (GO:0003723);; Molecular Function: DNA-directed RNA polymerase activity (GO:0003899);; Biological Process: transcription, DNA-templated (GO:0006351);;	K03015|2.18921e-118|bmor:101741478|DNA-directed RNA polymerase II subunit RPB7-like; K03015 DNA-directed RNA polymerase II subunit RPB7 (A)	ko00230:Purine metabolism;ko00240:Pyrimidine metabolism;ko03020:RNA polymerase	[K]	Transcription	SHS2 domain found in N terminus of Rpb7p/Rpc25p/MJ0397;; S1 RNA binding domain	DNA-directed RNA polymerase II subunit rpb7 GN=polr2g OS=Dictyostelium discoideum (Slime mold) PE=3 SV=1	K	Transcription	PREDICTED: DNA-directed RNA polymerase II subunit RPB7-like [Bombyx mori]
Silkworm_newGene_4470	[UD]	--	--	K16734|0|bmor:101737472|80 kDa MCM3-associated protein-like; K16734 SAC3 domain-containing protein 1 (A)	--	[UD]	--	SAC3/GANP/Nin1/mts3/eIF-3 p25 family	Protein xmas-2 GN=xmas-2 OS=Drosophila melanogaster (Fruit fly) PE=1 SV=3	DU	-	PREDICTED: 80 kDa MCM3-associated protein-like [Bombyx mori]
Silkworm_newGene_3501	[J]	Translation, ribosomal structure and biogenesis	Cellular Component: ribosome (GO:0005840);; Biological Process: translation (GO:0006412);;	K02992|1.25887e-170|bmor:101739965|28S ribosomal protein S7, mitochondrial-like; K02992 small subunit ribosomal protein S7 (A)	ko03010:Ribosome	[J]	Translation, ribosomal structure and biogenesis	Ribosomal protein S7p/S5e	28S ribosomal protein S7, mitochondrial (Precursor) GN=mRpS7 OS=Drosophila melanogaster (Fruit fly) PE=2 SV=1	J	Translation, ribosomal structure and biogenesis	PREDICTED: 28S ribosomal protein S7, mitochondrial-like [Bombyx mori]
Silkworm_newGene_6398	--	--	--	--	--	--	--	DDE superfamily endonuclease	--	L	Replication, recombination and repair	PREDICTED: putative nuclease HARBI1 [Acyrthosiphon pisum]
Silkworm_newGene_3229	--	--	--	--	--	[R]	General function prediction only	Integrase core domain	--	R	General function prediction only	retroelement polyprotein [Glyptapanteles flavicoxis]
Silkworm_newGene_3170	--	--	--	--	--	--	--	--	Mariner Mos1 transposase GN=mariner\T OS=Drosophila mauritiana (Fruit fly) PE=1 SV=1	S	Function unknown	PREDICTED: uncharacterized protein LOC101737016 [Bombyx mori]
Silkworm_newGene_5390	--	--	Molecular Function: structural constituent of cuticle (GO:0042302);;	--	--	--	--	Insect cuticle protein	Pro-resilin (Precursor) GN=resilin OS=Drosophila melanogaster (Fruit fly) PE=1 SV=1	R	General function prediction only	PREDICTED: pro-resilin-like [Bombyx mori]
Silkworm_newGene_6476	--	--	--	--	--	--	--	--	--	R	General function prediction only	--
Silkworm_newGene_4612	[GEPR]	--	Biological Process: carbohydrate transport (GO:0008643);; Cellular Component: integral component of membrane (GO:0016021);; Molecular Function: substrate-specific transmembrane transporter activity (GO:0022891);; Biological Process: transmembrane transport (GO:0055085);;	K08145|0|bmor:100329156|st4; sugar transporter 4; K08145 MFS transporter, SP family, solute carrier family 2 (facilitated glucose transporter), member 8 (A)	--	[R]	General function prediction only	Sugar (and other) transporter;; Major Facilitator Superfamily	Facilitated trehalose transporter Tret1 {ECO:0000303|PubMed:20035867} OS=Bombyx mori (Silk moth) PE=1 SV=1	R	General function prediction only	sugar transporter 4 [Bombyx mori]
Silkworm_newGene_3537	--	--	--	--	--	--	--	DDE superfamily endonuclease	--	S	Function unknown	PREDICTED: uncharacterized protein LOC105202492 [Solenopsis invicta]
Silkworm_newGene_4001	--	--	--	K11140|5.64886e-31|bmor:100127099|Apn4, apn3; aminopeptidase N (EC:3.4.11.2); K11140 aminopeptidase N [EC:3.4.11.2] (A)	ko00480:Glutathione metabolism	--	--	--	--	E	Amino acid transport and metabolism	aminopeptidase N precursor [Bombyx mori]
Silkworm_newGene_4051	--	--	Molecular Function: DNA binding (GO:0003677);; Molecular Function: sequence-specific DNA binding transcription factor activity (GO:0003700);; Biological Process: chromatin silencing (GO:0006342);; Biological Process: regulation of transcription from RNA polymerase II promoter (GO:0006357);; Biological Process: tracheal outgrowth, open tracheal system (GO:0007426);; Biological Process: salivary gl…	--	--	--	--	BTB/POZ domain	Longitudinals lacking protein-like OS=Drosophila melanogaster (Fruit fly) PE=1 SV=1	R	General function prediction only	lola like, isoform A [Danaus plexippus]
Silkworm_newGene_5454	--	--	--	K14610|2.63168e-111|bmor:101737889|thiamine transporter 2-like; K14610 solute carrier family 19 (thiamine transporter), member 2/3 (A)	--	[H]	Coenzyme transport and metabolism	Reduced folate carrier;; Domain of unknown function (DUF4519)	Folate transporter 1 GN=folt-1 OS=Caenorhabditis elegans PE=2 SV=3	H	Coenzyme transport and metabolism	PREDICTED: thiamine transporter 2-like, partial [Bombyx mori]
Silkworm_newGene_6335	--	--	Molecular Function: zinc ion binding (GO:0008270);;	--	--	[R]	General function prediction only	Zinc finger, C3HC4 type (RING finger);; Ring finger domain;; Zinc finger, C3HC4 type (RING finger);; zinc-RING finger domain;; Zinc finger, C3HC4 type (RING finger)	--	S	Function unknown	PREDICTED: zinc finger protein 532-like [Bombyx mori]
Silkworm_newGene_4644	--	--	--	--	--	[T]	Signal transduction mechanisms	UBA-like domain;; Ubiquitin family	--	T	Signal transduction mechanisms	PREDICTED: FAS-associated factor 1-like, partial [Bombyx mori]
Silkworm_newGene_3123	--	--	--	--	--	--	--	--	--	S	Function unknown	hypothetical protein KGM_03541 [Danaus plexippus]
Silkworm_newGene_5266	--	--	--	--	--	--	--	--	--	--	--	PREDICTED: uncharacterized protein LOC101743871 [Bombyx mori]
Silkworm_newGene_3578	--	--	Molecular Function: structural constituent of ribosome (GO:0003735);; Molecular Function: threonine-tRNA ligase activity (GO:0004829);; Molecular Function: ATP binding (GO:0005524);; Cellular Component: mitochondrial large ribosomal subunit (GO:0005762);; Biological Process: threonyl-tRNA aminoacylation (GO:0006435);;	K17420|2.99753e-83|bmor:101746711|uncharacterized LOC101746711; K17420 large subunit ribosomal protein L39 (A)	--	[J]	Translation, ribosomal structure and biogenesis	--	39S ribosomal protein L39, mitochondrial GN=mRpL39 OS=Drosophila melanogaster (Fruit fly) PE=1 SV=2	J	Translation, ribosomal structure and biogenesis	PREDICTED: uncharacterized protein LOC101746711 [Bombyx mori]
Silkworm_newGene_4396	--	--	--	--	--	--	--	--	--	--	--	PREDICTED: putative nuclease HARBI1-like [Bombyx mori]
Silkworm_newGene_911	--	--	--	--	--	--	--	--	--	--	--	hypothetical protein KGM_08415 [Danaus plexippus]
Silkworm_newGene_5736	--	--	--	--	--	--	--	--	--	--	--	reverse transcriptase, partial [Bombyx mori]
Silkworm_newGene_3873	--	--	--	--	--	[S]	Function unknown	Cell cycle and development regulator	Protein asunder GN=asun OS=Drosophila willistoni (Fruit fly) PE=3 SV=1	D	Cell cycle control, cell division, chromosome partitioning	PREDICTED: protein asunder homolog, partial [Bombyx mori]
Silkworm_newGene_5561	--	--	--	--	--	--	--	--	--	A	RNA processing and modification	PREDICTED: probable methyltransferase TARBP1-like [Bombyx mori]
Silkworm_newGene_2877	--	--	--	--	--	[R]	General function prediction only	--	--	I	Lipid transport and metabolism	PREDICTED: esterase FE4-like [Bombyx mori]
Silkworm_newGene_6102	--	--	--	--	--	[A]	RNA processing and modification	--	--	S	Function unknown	PREDICTED: leucine-rich repeat-containing protein C10orf11 homolog, partial [Bombyx mori]
Silkworm_newGene_5953	--	--	--	--	--	--	--	Transposase IS4	--	R	General function prediction only	hypothetical protein KGM_05619 [Danaus plexippus]
Silkworm_newGene_3729	--	--	Biological Process: single-organism developmental process (GO:0044767);; Biological Process: organ development (GO:0048513);;	--	--	--	--	--	--	S	Function unknown	myofilin variant A [Bombyx mandarina]
Silkworm_newGene_362	--	--	--	--	--	--	--	--	--	R	General function prediction only	PREDICTED: collagen alpha-1(I) chain-like, partial [Bombyx mori]
Silkworm_newGene_4733	--	--	--	--	--	--	--	Transducer of regulated CREB activity, C terminus	--	K	Transcription	PREDICTED: CREB-regulated transcription coactivator 3-like [Bombyx mori]
Silkworm_newGene_3172	--	--	Molecular Function: nucleic acid binding (GO:0003676);; Molecular Function: catalytic activity (GO:0003824);;	--	--	[R]	General function prediction only	Reverse transcriptase (RNA-dependent DNA polymerase);; RNase H	RNA-directed DNA polymerase from mobile element jockey GN=pol OS=Drosophila melanogaster (Fruit fly) PE=1 SV=1	R	General function prediction only	putative pol-like protein [Danaus plexippus]
Silkworm_newGene_4159	--	--	--	--	--	--	--	--	--	R	General function prediction only	hypothetical protein KGM_02964 [Danaus plexippus]
Silkworm_newGene_2538	--	--	Molecular Function: triglyceride lipase activity (GO:0004806);; Cellular Component: extracellular region (GO:0005576);; Biological Process: lipid metabolic process (GO:0006629);; Biological Process: imaginal disc-derived wing morphogenesis (GO:0007476);;	--	--	--	--	Lipase	--	G	Carbohydrate transport and metabolism	PREDICTED: pancreatic triacylglycerol lipase-like, partial [Bombyx mori]
Silkworm_newGene_3055	--	--	Molecular Function: protein serine/threonine kinase activity (GO:0004674);; Molecular Function: ATP binding (GO:0005524);; Biological Process: protein phosphorylation (GO:0006468);;	--	--	[TR]	--	C2 domain of PTEN tumour-suppressor protein	--	T	Signal transduction mechanisms	PREDICTED: cyclin-G-associated kinase-like, partial [Bombyx mori]
Silkworm_newGene_3060	--	--	--	--	--	--	--	--	--	S	Function unknown	PREDICTED: uncharacterized protein LOC101746765 [Bombyx mori]
Silkworm_newGene_2329	--	--	--	--	--	--	--	--	--	S	Function unknown	hypothetical protein KGM_12202 [Danaus plexippus]
Silkworm_newGene_4673	[R]	General function prediction only	Molecular Function: binding (GO:0005488);;	--	--	[R]	General function prediction only	Zinc finger, C2H2 type;; Zinc-finger double domain;; C2H2-type zinc finger;; Zinc-finger of C2H2 type;; Zinc-finger double-stranded RNA-binding	Serendipity locus protein H-1 GN=wdn OS=Drosophila melanogaster (Fruit fly) PE=1 SV=2	R	General function prediction only	PREDICTED: zinc finger protein 57-like [Bombyx mori]
Silkworm_newGene_3607	--	--	--	--	--	--	--	--	--	--	--	PREDICTED: uncharacterized protein LOC101742173 isoform X1 [Bombyx mori]
Silkworm_newGene_3714	--	--	--	--	--	--	--	--	--	--	--	PREDICTED: uncharacterized protein LOC101736936 [Bombyx mori]
Silkworm_newGene_2539	--	--	Biological Process: metabolic process (GO:0008152);;	K18162|6.02508e-97|bmor:101737131|NADH dehydrogenase [ubiquinone] 1 alpha subcomplex assembly factor 5-like; K18162 NADH dehydrogenase [ubiquinone] 1 alpha subcomplex assembly factor 5 [EC:2.1.1.-] (A)	--	[R]	General function prediction only	--	--	R	General function prediction only	PREDICTED: NADH dehydrogenase [ubiquinone] 1 alpha subcomplex assembly factor 5-like, partial [Bombyx mori]
Silkworm_newGene_5410	--	--	--	K10394|5.8833e-12|bmor:101744927|kinesin-like protein Klp68D-like; K10394 kinesin family member 3/17 (A)	--	--	--	--	--	--	--	PREDICTED: kinesin-like protein Klp68D-like [Bombyx mori]
Silkworm_newGene_3949	[C]	Energy production and conversion	Molecular Function: acylphosphatase activity (GO:0003998);;	K01512|2.25588e-62|bmor:101741837|acylphosphatase-2-like; K01512 acylphosphatase [EC:3.6.1.7] (A)	ko00620:Pyruvate metabolism	[C]	Energy production and conversion	Acylphosphatase	Acylphosphatase-2 OS=Drosophila melanogaster (Fruit fly) PE=1 SV=1	C	Energy production and conversion	PREDICTED: acylphosphatase-2-like isoform X1 [Bombyx mori]
Silkworm_newGene_3113	--	--	--	--	--	--	--	Spectrin repeat	--	Z	Cytoskeleton	PREDICTED: early endosome antigen 1-like, partial [Bombyx mori]
Silkworm_newGene_6334	--	--	--	--	--	--	--	--	--	R	General function prediction only	PREDICTED: uncharacterized protein LOC101736215 [Bombyx mori]
Silkworm_newGene_4930	--	--	--	--	--	--	--	CHAT domain	--	R	General function prediction only	PREDICTED: tetratricopeptide repeat protein 28-like [Bombyx mori]
Silkworm_newGene_2327	--	--	--	--	--	--	--	--	--	S	Function unknown	PREDICTED: uncharacterized protein LOC101738088 [Bombyx mori]
Silkworm_newGene_6131	--	--	Molecular Function: DNA binding (GO:0003677);;	--	--	--	--	DDE superfamily endonuclease	Peptidoglycan-recognition protein SB2 (Precursor) GN=PGRP-SB2 OS=Drosophila melanogaster (Fruit fly) PE=2 SV=1	S	Function unknown	PREDICTED: peptidoglycan recognition protein 3-like [Bombyx mori]
Silkworm_newGene_6331	--	--	Molecular Function: hedgehog receptor activity (GO:0008158);; Cellular Component: integral component of membrane (GO:0016021);;	K06225|0|bmor:101743039|protein patched-like; K06225 patched 1 (A)	ko04340:Hedgehog signaling pathway	[T]	Signal transduction mechanisms	Patched family;; Sterol-sensing domain of SREBP cleavage-activation	Protein patched GN=ptc OS=Drosophila melanogaster (Fruit fly) PE=2 SV=2	T	Signal transduction mechanisms	PREDICTED: protein patched-like [Bombyx mori]
Silkworm_newGene_5406	[Q]	Secondary metabolites biosynthesis, transport and catabolism	Molecular Function: monooxygenase activity (GO:0004497);; Molecular Function: iron ion binding (GO:0005506);; Molecular Function: electron carrier activity (GO:0009055);; Molecular Function: oxidoreductase activity, acting on paired donors, with incorporation or reduction of molecular oxygen (GO:0016705);; Molecular Function: heme binding (GO:0020037);; Biological Process: oxidation-reduction pro…	K15001|1.80611e-110|bmor:101738473|cytochrome P450 4C1-like; K15001 cytochrome P450, family 4 [EC:1.14.-.-] (A)	--	[QI]	--	Cytochrome P450	Cytochrome P450 4C1 GN=CYP4C1 OS=Blaberus discoidalis (Tropical cockroach) PE=2 SV=1	Q	Secondary metabolites biosynthesis, transport and catabolism	cytochrome P450 [Bombyx mori]
Silkworm_newGene_4546	--	--	--	--	--	[R]	General function prediction only	Endonuclease-reverse transcriptase;; Endonuclease/Exonuclease/phosphatase family;; Reverse transcriptase (RNA-dependent DNA polymerase)	Probable RNA-directed DNA polymerase from transposon X-element GN=X-element\ORF2 OS=Drosophila melanogaster (Fruit fly) PE=3 SV=1	R	General function prediction only	PREDICTED: uncharacterized protein LOC101743910 [Bombyx mori]
Silkworm_newGene_4335	--	--	--	--	--	[V]	Defense mechanisms	Serpin (serine protease inhibitor)	Alaserpin (Precursor) OS=Manduca sexta (Tobacco hawkmoth) PE=1 SV=1	V	Defense mechanisms	serine protease inhibitor 26 [Bombyx mori]
Silkworm_newGene_4046	[RTKL]	--	Molecular Function: nucleotide binding (GO:0000166);; Molecular Function: protein kinase activity (GO:0004672);; Biological Process: phosphorylation (GO:0016310);;	K16288|0|bmor:101741067|dual serine/threonine and tyrosine protein kinase-like; K16288 receptor-interacting serine/threonine-protein kinase 5 [EC:2.7.11.1] (A)	--	[T]	Signal transduction mechanisms	Protein kinase domain;; Protein tyrosine kinase	Dual serine/threonine and tyrosine protein kinase {ECO:0000303|PubMed:17123648} OS=Apis mellifera (Honeybee) PE=2 SV=1	T	Signal transduction mechanisms	PREDICTED: dual serine/threonine and tyrosine protein kinase-like, partial [Bombyx mori]
Silkworm_newGene_5394	--	--	Cellular Component: integral component of membrane (GO:0016021);;	K14209|3.30471e-88|bmor:101739295|uncharacterized LOC101739295; K14209 solute carrier family 36 (proton-coupled amino acid transporter) (A)	--	[E]	Amino acid transport and metabolism	Transmembrane amino acid transporter protein	--	E	Amino acid transport and metabolism	PREDICTED: uncharacterized protein LOC101739295 [Bombyx mori]
Silkworm_newGene_6210	--	--	--	--	--	--	--	--	--	S	Function unknown	cuticular protein glycine-rich 20 precursor [Bombyx mori]
Silkworm_newGene_3509	--	--	--	--	--	--	--	--	--	--	--	PREDICTED: uncharacterized protein LOC101741304 [Bombyx mori]
Silkworm_newGene_3711	--	--	Cellular Component: ribosome (GO:0005840);; Biological Process: mitochondrial translation (GO:0032543);;	K17430|1.16747e-136|bmor:101742303|probable 39S ribosomal protein L49, mitochondrial-like; K17430 large subunit ribosomal protein L49 (A)	--	[S]	Function unknown	Mitochondrial large subunit ribosomal protein (Img2)	Probable 39S ribosomal protein L49, mitochondrial GN=mRpL49 OS=Drosophila melanogaster (Fruit fly) PE=3 SV=1	J	Translation, ribosomal structure and biogenesis	PREDICTED: probable 39S ribosomal protein L49, mitochondrial-like [Bombyx mori]
Silkworm_newGene_4387	--	--	Cellular Component: exosome (RNase complex) (GO:0000178);; Molecular Function: RNA binding (GO:0003723);; Molecular Function: exonuclease activity (GO:0004527);;	K03679|9.84232e-79|bmor:101737211|exosome complex component RRP4-like; K03679 exosome complex component RRP4 (A)	ko03018:RNA degradation	[A]	RNA processing and modification	--	--	J	Translation, ribosomal structure and biogenesis	PREDICTED: exosome complex component RRP4-like [Bombyx mori]
Silkworm_newGene_89	[GEPR]	--	Cellular Component: membrane (GO:0016020);; Molecular Function: transmembrane transporter activity (GO:0022857);; Biological Process: single-organism transport (GO:0044765);;	--	--	[R]	General function prediction only	Sugar (and other) transporter;; Major Facilitator Superfamily;; MFS/sugar transport protein	Facilitated trehalose transporter Tret1 {ECO:0000303|PubMed:20035867} OS=Bombyx mori (Silk moth) PE=1 SV=1	G	Carbohydrate transport and metabolism	hypothetical protein KGM_03767 [Danaus plexippus]
Silkworm_newGene_2681	[GEPR]	--	Molecular Function: transporter activity (GO:0005215);; Biological Process: transport (GO:0006810);;	--	--	[R]	General function prediction only	Sugar (and other) transporter;; Major Facilitator Superfamily	Facilitated trehalose transporter Tret1-2 homolog {ECO:0000250|UniProtKB:Q8MKK4} OS=Drosophila sechellia (Fruit fly) PE=3 SV=1	R	General function prediction only	PREDICTED: facilitated trehalose transporter Tret1-1-like [Bombyx mori]
Silkworm_newGene_81	--	--	Molecular Function: protein serine/threonine kinase activity (GO:0004674);; Molecular Function: ATP binding (GO:0005524);; Biological Process: protein phosphorylation (GO:0006468);;	K08855|2.63982e-29|tca:655547|cyclin-G-associated kinase; K08855 cyclin G-associated kinase [EC:2.7.11.1] (A)	--	[TR]	--	--	--	T	Signal transduction mechanisms	hypothetical protein KGM_16646 [Danaus plexippus]
Silkworm_newGene_6342	[E]	Amino acid transport and metabolism	Molecular Function: hydroxymethylglutaryl-CoA lyase activity (GO:0004419);; Biological Process: metabolic process (GO:0008152);;	K01640|7.04013e-124|bmor:692821|Hmgc; hydroxymethylglutaryl-CoA lyase (EC:4.1.3.4); K01640 hydroxymethylglutaryl-CoA lyase [EC:4.1.3.4] (A)	ko00072:Synthesis and degradation of ketone bodies;ko00280:Valine, leucine and isoleucine degradation;ko00650:Butanoate metabolism;ko04146:Peroxisome	[CE]	--	HMGL-like	--	CE	-	hydroxymethylglutaryl-CoA lyase [Bombyx mori]
Silkworm_newGene_4277	--	--	--	--	--	--	--	--	--	R	General function prediction only	--
Silkworm_newGene_4261	[C]	Energy production and conversion	Molecular Function: ATP citrate synthase activity (GO:0003878);; Molecular Function: succinate-CoA ligase (ADP-forming) activity (GO:0004775);; Molecular Function: ATP binding (GO:0005524);; Cellular Component: cytoplasm (GO:0005737);; Molecular Function: lyase activity (GO:0016829);; Biological Process: cellular carbohydrate metabolic process (GO:0044262);; Molecular Function: cofactor binding (…	--	--	[C]	Energy production and conversion	CoA-ligase	Probable ATP-citrate synthase GN=D1005.1 OS=Caenorhabditis elegans PE=3 SV=1	C	Energy production and conversion	hypothetical protein KGM_18858 [Danaus plexippus]
Silkworm_newGene_5677	--	--	--	--	--	--	--	--	--	R	General function prediction only	PREDICTED: integrin beta-3-like [Bombyx mori]
Silkworm_newGene_6307	--	--	--	--	--	--	--	Fibrillar collagen C-terminal domain	--	--	--	PREDICTED: uncharacterized protein LOC101740090 [Bombyx mori]
Silkworm_newGene_5460	[R]	General function prediction only	Molecular Function: nucleic acid binding (GO:0003676);; Molecular Function: ATP binding (GO:0005524);; Molecular Function: ATP-dependent helicase activity (GO:0008026);; Cellular Component: ribonucleoprotein complex (GO:0030529);;	K12854|2.41551e-160|bmor:101738023|putative U5 small nuclear ribonucleoprotein 200 kDa helicase-like; K12854 pre-mRNA-splicing helicase BRR2 [EC:3.6.4.13] (A)	ko03040:Spliceosome	[A]	RNA processing and modification	Helicase conserved C-terminal domain	Putative U5 small nuclear ribonucleoprotein 200 kDa helicase GN=l(3)72Ab OS=Drosophila melanogaster (Fruit fly) PE=2 SV=4	A	RNA processing and modification	PREDICTED: putative U5 small nuclear ribonucleoprotein 200 kDa helicase-like, partial [Bombyx mori]
Silkworm_newGene_4547	--	--	Molecular Function: RNA binding (GO:0003723);; Molecular Function: RNA-directed DNA polymerase activity (GO:0003964);; Molecular Function: endonuclease activity (GO:0004519);; Biological Process: RNA-dependent DNA replication (GO:0006278);;	K03858|2.87356e-33|bmor:101737895|phosphatidylinositol N-acetylglucosaminyltransferase subunit H-like; K03858 phosphatidylinositol glycan, class H (A)	ko00563:Glycosylphosphatidylinositol(GPI)-anchor biosynthesis	[MO]	--	--	--	I	Lipid transport and metabolism	PREDICTED: phosphatidylinositol N-acetylglucosaminyltransferase subunit H-like isoform X2 [Bombyx mori]
Silkworm_newGene_4376	--	--	Molecular Function: DNA binding (GO:0003677);;	--	--	--	--	--	Endonuclease GN=pol OS=Drosophila melanogaster (Fruit fly) PE=3 SV=1	K	Transcription	transposase [Bombyx mori]
Silkworm_newGene_2432	--	--	--	--	--	--	--	--	--	--	--	hypothetical protein KGM_21830 [Danaus plexippus]
Silkworm_newGene_105	--	--	Molecular Function: voltage-gated calcium channel activity (GO:0005245);; Cellular Component: voltage-gated calcium channel complex (GO:0005891);; Biological Process: calcium ion transmembrane transport (GO:0070588);;	K05317|1.9725e-80|bmor:101741131|voltage-dependent L-type calcium channel subunit beta-2-like; K05317 voltage-dependent calcium channel beta, invertebrate (A)	--	[PT]	--	Guanylate kinase	--	PT	-	PREDICTED: voltage-dependent L-type calcium channel subunit beta-2-like, partial [Bombyx mori]
Silkworm_newGene_3726	[O]	Posttranslational modification, protein turnover, chaperones	Molecular Function: threonine-type endopeptidase activity (GO:0004298);; Cellular Component: nucleus (GO:0005634);; Cellular Component: cytoplasm (GO:0005737);; Cellular Component: proteasome core complex (GO:0005839);; Biological Process: proteolysis involved in cellular protein catabolic process (GO:0051603);;	K02734|8.64505e-150|bmor:101736622|proteasome subunit beta type-2-like; K02734 20S proteasome subunit beta 4 [EC:3.4.25.1] (A)	ko03050:Proteasome	[O]	Posttranslational modification, protein turnover, chaperones	Proteasome subunit	Probable proteasome subunit beta type-2 GN=Prosbeta4R2 OS=Drosophila melanogaster (Fruit fly) PE=2 SV=3	O	Posttranslational modification, protein turnover, chaperones	PREDICTED: proteasome subunit beta type-2-like isoform X1 [Bombyx mori]
Silkworm_newGene_166	--	--	Molecular Function: DNA binding (GO:0003677);;	--	--	--	--	Alcohol dehydrogenase transcription factor Myb/SANT-like	Transcription factor Adf-1 GN=Adf1 OS=Drosophila melanogaster (Fruit fly) PE=2 SV=2	S	Function unknown	PREDICTED: uncharacterized protein LOC101746646 [Bombyx mori]
Silkworm_newGene_2565	--	--	--	--	--	--	--	--	--	--	--	polyprotein [Bombyx mori]
Silkworm_newGene_6350	[K]	Transcription	Molecular Function: DNA binding (GO:0003677);; Molecular Function: DNA-directed RNA polymerase activity (GO:0003899);; Cellular Component: DNA-directed RNA polymerase II, core complex (GO:0005665);; Biological Process: transcription from RNA polymerase II promoter (GO:0006366);;	K03009|5.3928e-33|bmor:101736490|DNA-directed RNA polymerases I, II, and III subunit RPABC4-like; K03009 DNA-directed RNA polymerases I, II, and III subunit RPABC4 (A)	ko00230:Purine metabolism;ko00240:Pyrimidine metabolism;ko03020:RNA polymerase	[K]	Transcription	DNA directed RNA polymerase, 7 kDa subunit	DNA-directed RNA polymerases I, II, and III subunit rpabc4 GN=polr2k OS=Dictyostelium discoideum (Slime mold) PE=3 SV=1	K	Transcription	PREDICTED: DNA-directed RNA polymerases I, II, and III subunit RPABC4-like isoform X1 [Bombyx mori]
Silkworm_newGene_68	--	--	Cellular Component: anaphase-promoting complex (GO:0005680);;	K03348|1.14523e-69|aag:AaeL_AAEL004064|meiotic checkpoint regulator cut4; K03348 anaphase-promoting complex subunit 1 (A)	ko04120:Ubiquitin mediated proteolysis	[DO]	--	--	Anaphase-promoting complex subunit 1 GN=anapc1 OS=Dictyostelium discoideum (Slime mold) PE=3 SV=1	D	Cell cycle control, cell division, chromosome partitioning	shattered [Danaus plexippus]
Silkworm_newGene_3507	--	--	--	--	--	--	--	--	--	R	General function prediction only	PREDICTED: meteorin-like protein-like [Bombyx mori]
Silkworm_newGene_185	--	--	Molecular Function: catalytic activity (GO:0003824);; Biological Process: metabolic process (GO:0008152);; Cellular Component: membrane (GO:0016020);;	--	--	[S]	Function unknown	PAP2 superfamily;; PAP2 superfamily	--	I	Lipid transport and metabolism	PREDICTED: presqualene diphosphate phosphatase-like [Bombyx mori]
Silkworm_newGene_4050	--	--	Biological Process: glycosaminoglycan biosynthetic process (GO:0006024);; Biological Process: heparan sulfate proteoglycan biosynthetic process (GO:0015012);; Cellular Component: integral component of membrane (GO:0016021);; Cellular Component: intrinsic component of endoplasmic reticulum membrane (GO:0031227);; Molecular Function: glucuronosyl-N-acetylglucosaminyl-proteoglycan 4-alpha-N-acetylgl…	K02367|1.9121e-72|dvi:Dvir_GJ20474|GJ20474 gene product from transcript GJ20474-RA; K02367 glucuronyl/N-acetylglucosaminyl transferase EXT2 [EC:2.4.1.224 2.4.1.225] (A)	ko00534:Glycosaminoglycan biosynthesis - heparan sulfate / heparin	[GMW]	--	Glycosyl transferase family 64 domain	Exostosin-2 GN=Ext2 OS=Drosophila melanogaster (Fruit fly) PE=1 SV=1	G	Carbohydrate transport and metabolism	hypothetical protein KGM_22251 [Danaus plexippus]
Silkworm_newGene_5868	[S]	Function unknown	--	--	--	[S]	Function unknown	DTW domain	--	S	Function unknown	PREDICTED: DTW domain-containing protein 2-like [Bombyx mori]
Silkworm_newGene_5866	--	--	--	--	--	--	--	--	--	N	Cell motility	--
Silkworm_newGene_3683	[O]	Posttranslational modification, protein turnover, chaperones	Molecular Function: ATP binding (GO:0005524);; Biological Process: protein folding (GO:0006457);; Biological Process: response to stress (GO:0006950);; Molecular Function: 2-alkenal reductase [NAD(P)] activity (GO:0032440);; Molecular Function: unfolded protein binding (GO:0051082);; Biological Process: oxidation-reduction process (GO:0055114);;	K04043|6.21805e-124|bmor:101742213|heat shock 70 kDa protein cognate 5-like; K04043 molecular chaperone DnaK (A)	ko03018:RNA degradation	[O]	Posttranslational modification, protein turnover, chaperones	Hsp70 protein	Heat shock 70 kDa protein cognate 5 GN=Hsc70-5 OS=Drosophila melanogaster (Fruit fly) PE=1 SV=2	O	Posttranslational modification, protein turnover, chaperones	PREDICTED: heat shock 70 kDa protein cognate 5-like, partial [Bombyx mori]
Silkworm_newGene_6065	[R]	General function prediction only	Molecular Function: hydrolase activity (GO:0016787);;	K06999|3.6305e-86|bmor:101741189|lysophospholipase-like protein 1-like; K06999 phospholipase/carboxylesterase (A)	--	[I]	Lipid transport and metabolism	Phospholipase/Carboxylesterase	Acyl-protein thioesterase 1 homolog 1 GN=DDB_G0282005 OS=Dictyostelium discoideum (Slime mold) PE=2 SV=1	I	Lipid transport and metabolism	PREDICTED: lysophospholipase-like protein 1-like [Bombyx mori]
Silkworm_newGene_987	--	--	--	--	--	--	--	--	--	A	RNA processing and modification	--
Silkworm_newGene_490	--	--	--	K06254|6.32831e-06|tca:100141763|agrin-like; K06254 agrin (A)	ko04512:ECM-receptor interaction	--	--	--	--	W	Extracellular structures	hypothetical protein KGM_16605 [Danaus plexippus]
Silkworm_newGene_71	--	--	Biological Process: transport (GO:0006810);; Cellular Component: intracellular organelle (GO:0043229);;	K16536|3.38935e-107|bmor:101743576|protein hook-like; K16536 protein HOOK3 (A)	--	--	--	HOOK protein	Protein Hook homolog GN=BRAFLDRAFT_281537 OS=Branchiostoma floridae (Florida lancelet) PE=3 SV=1	S	Function unknown	PREDICTED: protein hook-like [Bombyx mori]
Silkworm_newGene_2321	--	--	Biological Process: proteolysis (GO:0006508);; Molecular Function: serine-type peptidase activity (GO:0008236);; Molecular Function: dipeptidyl-peptidase activity (GO:0008239);; Cellular Component: membrane (GO:0016020);;	K01278|2.60415e-38|bmor:101742792|venom dipeptidyl peptidase 4-like; K01278 dipeptidyl-peptidase 4 [EC:3.4.14.5] (A)	--	[O]	Posttranslational modification, protein turnover, chaperones	Prolyl oligopeptidase family	Venom dipeptidyl peptidase 4 (Precursor) OS=Vespula vulgaris (Yellow jacket) PE=1 SV=1	O	Posttranslational modification, protein turnover, chaperones	PREDICTED: venom dipeptidyl peptidase 4-like [Bombyx mori]
Silkworm_newGene_2443	--	--	Molecular Function: G-protein coupled receptor activity (GO:0004930);; Biological Process: G-protein coupled receptor signaling pathway (GO:0007186);; Cellular Component: integral component of membrane (GO:0016021);;	--	--	--	--	Serpentine type 7TM GPCR chemoreceptor Srw;; 7 transmembrane receptor (rhodopsin family)	--	T	Signal transduction mechanisms	myosuppressin receptor [Bombyx mori]
Silkworm_newGene_4855	--	--	Molecular Function: UDP-glucose:glycoprotein glucosyltransferase activity (GO:0003980);; Biological Process: protein glycosylation (GO:0006486);; Biological Process: UDP-glucosylation (GO:0097359);;	K11718|0|bmor:101744051|UDP-glucose:glycoprotein glucosyltransferase-like; K11718 UDP-glucose:glycoprotein glucosyltransferase [EC:2.4.1.-] (A)	ko04141:Protein processing in endoplasmic reticulum	[G]	Carbohydrate transport and metabolism	--	UDP-glucose:glycoprotein glucosyltransferase (Precursor) GN=Ugt OS=Drosophila melanogaster (Fruit fly) PE=1 SV=2	G	Carbohydrate transport and metabolism	PREDICTED: UDP-glucose:glycoprotein glucosyltransferase-like, partial [Bombyx mori]
Silkworm_newGene_3546	--	--	--	--	--	--	--	--	--	K	Transcription	PREDICTED: uncharacterized protein LOC101743421 [Bombyx mori]
Silkworm_newGene_36	[O]	Posttranslational modification, protein turnover, chaperones	--	--	--	[R]	General function prediction only	WW domain	Protein kibra GN=Kibra OS=Drosophila virilis (Fruit fly) PE=3 SV=1	R	General function prediction only	hypothetical protein KGM_17279 [Danaus plexippus]
Silkworm_newGene_2941	--	--	--	K13134|1.15558e-95|bmor:101745426|uncharacterized LOC101745426; K13134 gem associated protein 6 (A)	ko03013:RNA transport	--	--	Gemin6 protein	--	R	General function prediction only	PREDICTED: uncharacterized protein LOC101745426 [Bombyx mori]
Silkworm_newGene_66	[R]	General function prediction only	--	--	--	[R]	General function prediction only	Zinc finger, C2H2 type;; Zinc-finger double domain;; C2H2-type zinc finger	Krueppel homolog 1 GN=Kr-h1 OS=Drosophila melanogaster (Fruit fly) PE=2 SV=2	K	Transcription	PREDICTED: zinc finger protein 239-like, partial [Bombyx mori]
Silkworm_newGene_3262	--	--	--	--	--	--	--	--	--	G	Carbohydrate transport and metabolism	--
Silkworm_newGene_4115	[P]	Inorganic ion transport and metabolism	Molecular Function: sulfate transmembrane transporter activity (GO:0015116);; Cellular Component: membrane (GO:0016020);; Biological Process: single-organism transport (GO:0044765);;	K14708|0|bmor:101746547|sodium-independent sulfate anion transporter-like; K14708 solute carrier family 26 (sodium-independent sulfate anion transporter), member 11 (A)	--	[P]	Inorganic ion transport and metabolism	Sulfate transporter family;; Sulfate transporter N-terminal domain with GLY motif	Sulfate permease family protein 3 GN=sulp-3 OS=Caenorhabditis elegans PE=2 SV=3	P	Inorganic ion transport and metabolism	PREDICTED: sodium-independent sulfate anion transporter-like [Bombyx mori]
Silkworm_newGene_5679	[S]	Function unknown	Molecular Function: GTP cyclohydrolase I activity (GO:0003934);; Cellular Component: cytoplasm (GO:0005737);; Molecular Function: oxidoreductase activity (GO:0016491);; Biological Process: tetrahydrofolate biosynthetic process (GO:0046654);; Biological Process: oxidation-reduction process (GO:0055114);;	--	--	[S]	Function unknown	Saccharopine dehydrogenase	--	S	Function unknown	PREDICTED: saccharopine dehydrogenase-like oxidoreductase-like, partial [Bombyx mori]
Silkworm_newGene_3942	--	--	--	--	--	--	--	Transposase IS4	--	R	General function prediction only	PREDICTED: piggyBac transposable element-derived protein 4-like [Bombyx mori]
Silkworm_newGene_6122	--	--	--	--	--	--	--	--	--	S	Function unknown	hypothetical protein OXYTRI_14248 [Oxytricha trifallax]
Silkworm_newGene_5710	--	--	--	--	--	--	--	--	--	--	--	PREDICTED: LOW QUALITY PROTEIN: Niemann-Pick C1 protein-like [Acromyrmex echinatior]
Silkworm_newGene_2325	--	--	Molecular Function: olfactory receptor activity (GO:0004984);; Molecular Function: odorant binding (GO:0005549);; Cellular Component: cytoplasm (GO:0005737);; Biological Process: lipid metabolic process (GO:0006629);; Cellular Component: integral component of membrane (GO:0016021);; Molecular Function: oxidoreductase activity, acting on the CH-CH group of donors (GO:0016627);; Biological Process:…	K12345|4.41446e-64|bmor:101735516|polyprenol reductase-like; K12345 3-oxo-5-alpha-steroid 4-dehydrogenase 3 [EC:1.3.1.22 1.3.1.94] (A)	--	[I]	Lipid transport and metabolism	3-oxo-5-alpha-steroid 4-dehydrogenase	Polyprenol reductase GN=CG7840 OS=Drosophila melanogaster (Fruit fly) PE=1 SV=1	S	Function unknown	PREDICTED: polyprenol reductase-like [Bombyx mori]
Silkworm_newGene_5065	--	--	--	--	--	--	--	--	--	R	General function prediction only	PREDICTED: uncharacterized protein LOC103522607, partial [Diaphorina citri]
Silkworm_newGene_2808	--	--	Biological Process: cellular response to DNA damage stimulus (GO:0006974);;	--	--	[O]	Posttranslational modification, protein turnover, chaperones	PITH domain	PITH domain-containing protein CG6153 GN=CG6153 OS=Drosophila melanogaster (Fruit fly) PE=2 SV=1	O	Posttranslational modification, protein turnover, chaperones	PREDICTED: PITH domain-containing protein CG6153-like [Bombyx mori]
Silkworm_newGene_120	[O]	Posttranslational modification, protein turnover, chaperones	Molecular Function: ATP binding (GO:0005524);; Molecular Function: nucleoside-triphosphatase activity (GO:0017111);;	K06027|9.20125e-66|bmor:101739766|vesicle-fusing ATPase 2-like; K06027 vesicle-fusing ATPase [EC:3.6.4.6] (A)	--	[O]	Posttranslational modification, protein turnover, chaperones	--	Vesicle-fusing ATPase 1 GN=comt OS=Drosophila melanogaster (Fruit fly) PE=2 SV=1	O	Posttranslational modification, protein turnover, chaperones	PREDICTED: vesicle-fusing ATPase 2-like, partial [Bombyx mori]
Silkworm_newGene_3427	--	--	Molecular Function: DNA binding (GO:0003677);; Molecular Function: chromatin binding (GO:0003682);;	K11430|3.13601e-150|bmor:101739540|histone-lysine N-methyltransferase E(z)-like; K11430 histone-lysine N-methyltransferase EZH2 [EC:2.1.1.43] (A)	--	[K]	Transcription	--	Histone-lysine N-methyltransferase E(z) GN=E(z) OS=Drosophila melanogaster (Fruit fly) PE=1 SV=2	K	Transcription	PREDICTED: histone-lysine N-methyltransferase E(z)-like [Bombyx mori]
Silkworm_newGene_4378	[H]	Coenzyme transport and metabolism	Biological Process: ubiquinone biosynthetic process (GO:0006744);; Cellular Component: extrinsic component of mitochondrial inner membrane (GO:0031314);;	K18586|0|bmor:732978|coenzyme Q4-like protein; K18586 ubiquinone biosynthesis protein COQ4 (A)	--	[H]	Coenzyme transport and metabolism	Coenzyme Q (ubiquinone) biosynthesis protein Coq4	Ubiquinone biosynthesis protein COQ4 homolog, mitochondrial {ECO:0000255|HAMAP-Rule:MF_03111} (Precursor) OS=Bombyx mori (Silk moth) PE=2 SV=1	H	Coenzyme transport and metabolism	ubiquinone biosynthesis protein COQ4 homolog, mitochondrial [Bombyx mori]
Silkworm_newGene_5491	[I]	Lipid transport and metabolism	Biological Process: acetylcholine catabolic process in synaptic cleft (GO:0001507);; Molecular Function: acetylcholinesterase activity (GO:0003990);;	K01049|0|bmor:692776|ace2, AChE, Ace, Bmace2, ace1; acetylcholinesterase type 2 (EC:3.1.1.7); K01049 acetylcholinesterase [EC:3.1.1.7] (A)	ko00564:Glycerophospholipid metabolism	[T]	Signal transduction mechanisms	Carboxylesterase family;; alpha/beta hydrolase fold	Acetylcholinesterase (Precursor) OS=Leptinotarsa decemlineata (Colorado potato beetle) PE=2 SV=1	I	Lipid transport and metabolism	acetylcholinesterase type 2 [Bombyx mori]
Silkworm_newGene_3122	--	--	Biological Process: mesoderm development (GO:0007498);;	--	--	[T]	Signal transduction mechanisms	Cysteine rich repeat	--	T	Signal transduction mechanisms	nimrod B precursor [Bombyx mori]
Silkworm_newGene_4981	--	--	Molecular Function: DNA binding (GO:0003677);; Biological Process: DNA metabolic process (GO:0006259);; Molecular Function: methyltransferase activity (GO:0008168);; Biological Process: methylation (GO:0032259);;	--	--	--	--	DDE superfamily endonuclease;; DDE superfamily endonuclease;; Homeodomain-like domain	Mariner Mos1 transposase GN=mariner\T OS=Drosophila mauritiana (Fruit fly) PE=1 SV=1	S	Function unknown	mariner transposase [Bombyx mori]
Silkworm_newGene_5526	--	--	--	--	--	--	--	--	--	U	Intracellular trafficking, secretion, and vesicular transport	PREDICTED: leucine-rich repeat and death domain-containing protein 1-like [Bombyx mori]
Silkworm_newGene_3702	--	--	--	--	--	--	--	PBP/GOBP family	--	R	General function prediction only	PREDICTED: pheromone-binding protein-related protein 2-like isoform X1 [Bombyx mori]
Silkworm_newGene_4222	--	--	Molecular Function: serine-type endopeptidase inhibitor activity (GO:0004867);; Biological Process: negative regulation of peptidase activity (GO:0010466);;	--	--	[O]	Posttranslational modification, protein turnover, chaperones	Kunitz/Bovine pancreatic trypsin inhibitor domain	Chymotrypsin inhibitor SCI-II OS=Bombyx mori (Silk moth) PE=1 SV=1	T	Signal transduction mechanisms	chymotrypsin inhibitor CI-b1 [Bombyx mori]
Silkworm_newGene_2336	--	--	--	--	--	--	--	LITAF-like zinc ribbon domain	--	S	Function unknown	PREDICTED: lipopolysaccharide-induced tumor necrosis factor-alpha factor homolog isoform X2 [Bombyx mori]
Silkworm_newGene_3080	[L]	Replication, recombination and repair	Molecular Function: binding (GO:0005488);; Biological Process: macromolecule metabolic process (GO:0043170);; Biological Process: primary metabolic process (GO:0044238);;	--	--	[R]	General function prediction only	Integrase core domain;; Zinc knuckle;; Retroviral aspartyl protease	Endonuclease GN=POL OS=Drosophila melanogaster (Fruit fly) PE=3 SV=1	L	Replication, recombination and repair	hypothetical protein 4 - fruit fly (Drosophila melanogaster) retrotransposon mgd1
Silkworm_newGene_5683	--	--	--	--	--	--	--	Immunoglobulin domain	--	R	General function prediction only	PREDICTED: uncharacterized protein LOC101745057, partial [Bombyx mori]
Silkworm_newGene_5468	[RTKL]	--	Biological Process: establishment of mitotic spindle orientation (GO:0000132);; Biological Process: morphogenesis of a polarized epithelium (GO:0001738);; Biological Process: positive regulation of neuroblast proliferation (GO:0002052);; Biological Process: epithelial cell morphogenesis (GO:0003382);; Molecular Function: protein kinase C activity (GO:0004697);; Molecular Function: ATP binding (GO…	K06069|0|bmor:692468|Apkc; atypical protein kinase C; K06069 atypical protein kinase C iota type [EC:2.7.11.13] (A)	ko04144:Endocytosis;ko04391:Hippo signaling pathway - fly	[T]	Signal transduction mechanisms	Protein kinase domain;; Protein tyrosine kinase;; Phorbol esters/diacylglycerol binding domain (C1 domain);; Protein kinase C terminal domain;; Kinase-like	Atypical protein kinase C {ECO:0000312|EMBL:AAF58177.2} OS=Drosophila melanogaster (Fruit fly) PE=1 SV=1	T	Signal transduction mechanisms	atypical protein kinase C [Bombyx mori]
Silkworm_newGene_3947	--	--	--	--	--	--	--	--	--	--	--	PREDICTED: uncharacterized protein LOC101737658 isoform X1 [Bombyx mori]
Silkworm_newGene_4383	--	--	Cellular Component: extracellular region (GO:0005576);; Biological Process: chitin metabolic process (GO:0006030);; Molecular Function: chitin binding (GO:0008061);;	--	--	--	--	Chitin binding Peritrophin-A domain	Chondroitin proteoglycan 2 (Precursor) GN=cpg-2 OS=Caenorhabditis briggsae PE=3 SV=2	S	Function unknown	PREDICTED: uncharacterized protein LOC101743739 [Bombyx mori]
Silkworm_newGene_5289	--	--	--	--	--	[S]	Function unknown	Yos1-like	--	S	Function unknown	PREDICTED: immediate early response 3-interacting protein 1-like, partial [Bombyx mori]
Silkworm_newGene_5094	[L]	Replication, recombination and repair	Molecular Function: nucleic acid binding (GO:0003676);; Molecular Function: ATP binding (GO:0005524);; Molecular Function: ATP-dependent helicase activity (GO:0008026);; Biological Process: phospholipid biosynthetic process (GO:0008654);; Cellular Component: membrane (GO:0016020);; Molecular Function: phosphotransferase activity, for other substituted phosphate groups (GO:0016780);;	--	--	[A]	RNA processing and modification	--	Probable ATP-dependent RNA helicase DHX35 homolog GN=Y67D2.6 OS=Caenorhabditis elegans PE=3 SV=1	S	Function unknown	PREDICTED: probable ATP-dependent RNA helicase DHX35-like [Bombyx mori]
Silkworm_newGene_4862	--	--	Molecular Function: metal ion binding (GO:0046872);;	--	--	--	--	FHA domain	--	R	General function prediction only	PREDICTED: PHD finger protein 12-like [Bombyx mori]
Silkworm_newGene_2630	--	--	Molecular Function: RNA binding (GO:0003723);; Molecular Function: RNA-directed DNA polymerase activity (GO:0003964);; Molecular Function: endonuclease activity (GO:0004519);; Biological Process: RNA-dependent DNA replication (GO:0006278);;	--	--	--	--	FLYWCH zinc finger domain	--	R	General function prediction only	reverse transcriptase [Bombyx mori]
Silkworm_newGene_351	--	--	Molecular Function: DNA binding (GO:0003677);; Molecular Function: helicase activity (GO:0004386);; Molecular Function: ATP binding (GO:0005524);;	--	--	[R]	General function prediction only	--	--	K	Transcription	PREDICTED: uncharacterized protein LOC101735444, partial [Bombyx mori]
Silkworm_newGene_5964	--	--	--	--	--	--	--	--	--	--	--	reverse transcriptase [Bombyx mori]
Silkworm_newGene_3081	--	--	--	--	--	--	--	--	--	--	--	unknown [Bombyx mori]
Silkworm_newGene_4371	--	--	--	--	--	--	--	LITAF-like zinc ribbon domain	--	S	Function unknown	PREDICTED: lipopolysaccharide-induced tumor necrosis factor-alpha factor-like [Bombyx mori]
Silkworm_newGene_4809	--	--	--	--	--	--	--	--	--	--	--	hypothetical protein KGM_16283 [Danaus plexippus]
Silkworm_newGene_5305	--	--	--	--	--	--	--	Transposase IS4	--	S	Function unknown	PREDICTED: piggyBac transposable element-derived protein 4-like [Bombyx mori]
Silkworm_newGene_5132	--	--	--	--	--	--	--	Myb/SANT-like DNA-binding domain	--	R	General function prediction only	PREDICTED: uncharacterized protein LOC101744598 [Bombyx mori]
Silkworm_newGene_4336	--	--	--	--	--	--	--	--	--	S	Function unknown	PREDICTED: uncharacterized protein LOC101737888 [Bombyx mori]
Silkworm_newGene_2836	--	--	Biological Process: nematode larval development (GO:0002119);; Cellular Component: mitochondrial inner membrane (GO:0005743);; Biological Process: embryo development ending in birth or egg hatching (GO:0009792);; Cellular Component: integral component of membrane (GO:0016021);; Biological Process: positive regulation of growth rate (GO:0040010);; Biological Process: hermaphrodite genitalia develo…	K15102|3.14914e-22|bmor:733022|phosphate transport protein; K15102 solute carrier family 25 (mitochondrial phosphate transporter), member 3 (A)	--	[C]	Energy production and conversion	Mitochondrial carrier protein	Phosphate carrier protein, mitochondrial (Precursor) OS=Choristoneura fumiferana (Spruce budworm moth) PE=2 SV=1	C	Energy production and conversion	phosphate transport protein [Bombyx mori]
Silkworm_newGene_3508	--	--	Biological Process: metabolic process (GO:0008152);; Molecular Function: transferase activity (GO:0016740);;	K11433|5.82442e-34|bta:101907695|	ko00310:Lysine degradation	--	--	--	Mariner Mos1 transposase GN=mariner\T OS=Drosophila mauritiana (Fruit fly) PE=1 SV=1	R	General function prediction only	Camar1 transposase [Chymomyza amoena]
Silkworm_newGene_5301	--	--	--	--	--	--	--	--	--	S	Function unknown	PREDICTED: uncharacterized protein LOC103310852, partial [Acyrthosiphon pisum]
Silkworm_newGene_6292	--	--	--	--	--	--	--	--	--	R	General function prediction only	PREDICTED: uncharacterized protein LOC101744731, partial [Bombyx mori]
Silkworm_newGene_2517	--	--	Molecular Function: actin binding (GO:0003779);; Biological Process: mitotic nuclear division (GO:0007067);; Biological Process: motor neuron axon guidance (GO:0008045);; Biological Process: protein localization (GO:0008104);; Biological Process: female germline ring canal formation, actin assembly (GO:0008302);; Biological Process: determination of adult lifespan (GO:0008340);; Biological Proces…	K04437|7.29122e-107|bmor:101738519|filamin-A-like; K04437 filamin (A)	--	[Z]	Cytoskeleton	Filamin/ABP280 repeat	Filamin-A GN=cher OS=Drosophila melanogaster (Fruit fly) PE=1 SV=2	Z	Cytoskeleton	PREDICTED: filamin-A-like [Bombyx mori]
Silkworm_newGene_2976	--	--	--	--	--	--	--	--	--	O	Posttranslational modification, protein turnover, chaperones	PREDICTED: ovochymase-1-like [Bombyx mori]
Silkworm_newGene_6308	--	--	Molecular Function: RNA binding (GO:0003723);; Molecular Function: RNA-directed DNA polymerase activity (GO:0003964);; Biological Process: RNA-dependent DNA replication (GO:0006278);; Molecular Function: zinc ion binding (GO:0008270);; Biological Process: DNA integration (GO:0015074);;	--	--	--	--	--	--	R	General function prediction only	reverse transcriptase [Bombyx mori]
Silkworm_newGene_19	--	--	--	--	--	[S]	Function unknown	--	--	S	Function unknown	hypothetical protein KGM_10844 [Danaus plexippus]
Silkworm_newGene_6322	--	--	--	--	--	--	--	--	--	--	--	NADPH oxidoreductase [Bombyx mori]
Silkworm_newGene_3545	--	--	Molecular Function: transferase activity (GO:0016740);;	--	--	--	--	--	Mariner Mos1 transposase GN=mariner\T OS=Drosophila mauritiana (Fruit fly) PE=1 SV=1	R	General function prediction only	PREDICTED: uncharacterized protein LOC101744002 [Bombyx mori]
Silkworm_newGene_5707	--	--	Molecular Function: insulin receptor binding (GO:0005158);; Molecular Function: phospholipid binding (GO:0005543);;	K16172|5.98438e-99|bmor:101745072|insulin receptor substrate 1-like; K16172 insulin receptor substrate 1 (A)	ko04068:FoxO signaling pathway;ko04150:mTOR signaling pathway	--	--	PTB domain (IRS-1 type);; PH domain	Insulin receptor substrate 1 {ECO:0000250|UniProtKB:Q9XTN2} OS=Drosophila erecta (Fruit fly) PE=3 SV=1	T	Signal transduction mechanisms	putative insulin receptor substrate-1 [Danaus plexippus]
Silkworm_newGene_6338	--	--	--	--	--	--	--	--	--	--	--	PREDICTED: uncharacterized protein LOC101736452 [Bombyx mori]
Silkworm_newGene_101	--	--	Molecular Function: binding (GO:0005488);;	--	--	--	--	--	--	L	Replication, recombination and repair	PREDICTED: uncharacterized protein LOC101739201, partial [Bombyx mori]
Silkworm_newGene_4729	--	--	--	--	--	--	--	--	--	R	General function prediction only	PREDICTED: uncharacterized protein LOC101744206 [Bombyx mori]
Silkworm_newGene_4349	--	--	--	--	--	--	--	--	--	S	Function unknown	PREDICTED: actin cytoskeleton-regulatory complex protein PAN1-like [Bombyx mori]
Silkworm_newGene_2338	--	--	--	--	--	--	--	Domain of unknown function (DUF4536)	--	G	Carbohydrate transport and metabolism	hypothetical protein KGM_17951 [Danaus plexippus]
Silkworm_newGene_4165	--	--	Cellular Component: WASH complex (GO:0071203);;	K18465|0|bmor:101744435|WASH complex subunit 7-like; K18465 WASH complex subunit 7 (A)	--	[S]	Function unknown	WASH complex subunit 7;; WASH complex subunit 7, C-terminal;; WASH complex subunit 7, N-terminal;; WASH complex subunit 7, N-terminal	WASH complex subunit 7 homolog GN=DDB_G0283355 OS=Dictyostelium discoideum (Slime mold) PE=1 SV=1	S	Function unknown	PREDICTED: WASH complex subunit 7-like [Bombyx mori]
Silkworm_newGene_3753	--	--	--	--	--	[G]	Carbohydrate transport and metabolism	--	--	G	Carbohydrate transport and metabolism	hypothetical protein KGM_22708 [Danaus plexippus]
Silkworm_newGene_12	[Q]	Secondary metabolites biosynthesis, transport and catabolism	Molecular Function: oxidoreductase activity (GO:0016491);; Molecular Function: metal ion binding (GO:0046872);;	--	--	[QI]	--	Cytochrome P450	Cytochrome P450 4C1 GN=CYP4C1 OS=Blaberus discoidalis (Tropical cockroach) PE=2 SV=1	Q	Secondary metabolites biosynthesis, transport and catabolism	PREDICTED: cytochrome P450 4C1-like, partial [Bombyx mori]
Silkworm_newGene_208	[S]	Function unknown	Molecular Function: nucleic acid binding (GO:0003676);; Cellular Component: ribonucleoprotein complex (GO:0030529);;	K11092|2.81859e-39|bmor:732985|U2 small nuclear ribonucleoprotein A'; K11092 U2 small nuclear ribonucleoprotein A' (A)	ko03040:Spliceosome	[A]	RNA processing and modification	Leucine-rich repeat	Probable U2 small nuclear ribonucleoprotein A&apos; GN=U2A OS=Drosophila melanogaster (Fruit fly) PE=1 SV=1	A	RNA processing and modification	U2 small nuclear ribonucleoprotein A&apos; [Bombyx mori]
Silkworm_newGene_4861	--	--	Molecular Function: zinc ion binding (GO:0008270);; Cellular Component: Sin3-type complex (GO:0070822);;	--	--	[R]	General function prediction only	PHD-finger	Chromodomain-helicase-DNA-binding protein 3 GN=Chd3 OS=Drosophila melanogaster (Fruit fly) PE=2 SV=3	R	General function prediction only	PREDICTED: PHD finger protein 12-like [Bombyx mori]
Silkworm_newGene_4353	--	--	Biological Process: startle response (GO:0001964);; Biological Process: inter-male aggressive behavior (GO:0002121);; Molecular Function: receptor binding (GO:0005102);; Cellular Component: laminin-1 complex (GO:0005606);; Biological Process: axon guidance (GO:0007411);; Biological Process: peripheral nervous system development (GO:0007422);; Biological Process: imaginal disc-derived wing morphog…	K06240|2.27527e-136|bmor:101742998|laminin subunit alpha-like; K06240 laminin, alpha 3/5 (A)	ko04512:ECM-receptor interaction	[W]	Extracellular structures	Laminin N-terminal (Domain VI);; Laminin EGF-like (Domains III and V)	Laminin subunit alpha (Precursor) GN=LanA OS=Drosophila melanogaster (Fruit fly) PE=1 SV=2	W	Extracellular structures	PREDICTED: laminin subunit alpha-like [Bombyx mori]
Silkworm_newGene_5368	--	--	--	--	--	--	--	--	--	--	--	hypothetical protein KGM_00687 [Danaus plexippus]
Silkworm_newGene_489	--	--	--	--	--	--	--	THAP domain	--	R	General function prediction only	PREDICTED: THAP domain-containing protein 1-like, partial [Bombyx mori]
Silkworm_newGene_3734	[GC]	--	Biological Process: metabolic process (GO:0008152);; Molecular Function: transferase activity, transferring hexosyl groups (GO:0016758);;	K00699|0|bmor:101739741|UGT42B1; UDP-glucuronosyltransferase 2B14-like; K00699 glucuronosyltransferase [EC:2.4.1.17] (A)	ko00040:Pentose and glucuronate interconversions;ko00053:Ascorbate and aldarate metabolism;ko00500:Starch and sucrose metabolism;ko00830:Retinol metabolism;ko00860:Porphyrin and chlorophyll metabolism;ko00980:Metabolism of xenobiotics by cytochrome P450;ko00982:Drug metabolism - cytochrome P450;ko00983:Drug metabolism - other enzymes	[GC]	--	UDP-glucoronosyl and UDP-glucosyl transferase;; Glycosyltransferase family 28 C-terminal domain;; Glycosyl transferase family 1	Putative UDP-glucuronosyltransferase ugt-47 (Precursor) GN=ugt-47 OS=Caenorhabditis elegans PE=1 SV=2	CG	-	UDP-glucuronosyltransferase 2B14-like precursor [Bombyx mori]
Silkworm_newGene_2043	--	--	Molecular Function: actin binding (GO:0003779);;	--	--	--	--	--	Dystrophin, isoforms A/C/F/G/H GN=Dys OS=Drosophila melanogaster (Fruit fly) PE=1 SV=3	Z	Cytoskeleton	PREDICTED: dystrophin, isoforms A/C/F/G/H-like isoform 3 [Bombus impatiens]
Silkworm_newGene_3821	[J]	Translation, ribosomal structure and biogenesis	Cellular Component: ribosome (GO:0005840);; Biological Process: ribosome biogenesis (GO:0042254);;	K14815|5.32897e-27|api:100168309|mRNA turnover protein 4 homolog; K14815 mRNA turnover protein 4 (A)	--	[A]	RNA processing and modification	Ribosomal protein L10	Ribosome assembly factor mrt4 {ECO:0000250|UniProtKB:P33201} OS=Dictyostelium discoideum (Slime mold) PE=3 SV=1	A	RNA processing and modification	hypothetical protein KGM_17384 [Danaus plexippus]
Silkworm_newGene_4500	[L]	Replication, recombination and repair	Biological Process: macromolecule metabolic process (GO:0043170);; Biological Process: primary metabolic process (GO:0044238);;	--	--	[R]	General function prediction only	Integrase core domain;; Reverse transcriptase (RNA-dependent DNA polymerase);; Retroviral aspartyl protease	Endonuclease GN=pol OS=Drosophila melanogaster (Fruit fly) PE=3 SV=1	R	General function prediction only	PREDICTED: uncharacterized protein LOC103571349 [Microplitis demolitor]
Silkworm_newGene_158	--	--	--	--	--	--	--	--	--	S	Function unknown	hypothetical protein KGM_02229 [Danaus plexippus]
Silkworm_newGene_3945	--	--	--	--	--	--	--	THAP domain	--	S	Function unknown	PREDICTED: uncharacterized protein LOC101738304 [Bombyx mori]
Silkworm_newGene_6446	--	--	Molecular Function: oxidoreductase activity (GO:0016491);;	--	--	[R]	General function prediction only	Animal haem peroxidase	Peroxidase skpo-1 {ECO:0000303|PubMed:9851916} (Precursor) OS=Caenorhabditis elegans PE=2 SV=1	R	General function prediction only	PREDICTED: peroxidase-like [Bombyx mori]
Silkworm_newGene_2985	--	--	--	--	--	--	--	--	--	R	General function prediction only	PREDICTED: uncharacterized protein LOC103523243 [Diaphorina citri]
Silkworm_newGene_4341	--	--	Molecular Function: calcium ion binding (GO:0005509);;	--	--	[P]	Inorganic ion transport and metabolism	--	Calcium uptake protein 1 homolog, mitochondrial GN=CBG01795 OS=Caenorhabditis briggsae PE=3 SV=2	P	Inorganic ion transport and metabolism	PREDICTED: calcium uptake protein 3, mitochondrial-like, partial [Bombyx mori]
Silkworm_newGene_4732	--	--	--	--	--	--	--	Insect pheromone-binding family, A10/OS-D	Ejaculatory bulb-specific protein 3 (Precursor) GN=PebIII OS=Drosophila melanogaster (Fruit fly) PE=1 SV=2	S	Function unknown	chemosensory protein [Helicoverpa armigera]
Silkworm_newGene_6107	[L]	Replication, recombination and repair	--	--	--	[R]	General function prediction only	Reverse transcriptase (RNA-dependent DNA polymerase)	Probable RNA-directed DNA polymerase from transposon X-element GN=X-element\ORF2 OS=Drosophila melanogaster (Fruit fly) PE=3 SV=1	R	General function prediction only	PREDICTED: RNA-directed DNA polymerase from mobile element jockey-like [Bombyx mori]
Silkworm_newGene_4120	[R]	General function prediction only	--	--	--	[R]	General function prediction only	Zinc-finger double domain;; Zinc-finger associated domain (zf-AD);; Zinc finger, C2H2 type;; C2H2-type zinc finger;; Predicted membrane protein	Protein suppressor of hairy wing GN=su(Hw) OS=Drosophila ananassae (Fruit fly) PE=2 SV=1	R	General function prediction only	PREDICTED: zinc finger protein 845-like [Bombyx mori]
Silkworm_newGene_4101	--	--	Cellular Component: nucleus (GO:0005634);; Molecular Function: zinc ion binding (GO:0008270);;	--	--	--	--	C2H2-type zinc finger;; Zinc finger, C2H2 type;; C2H2-type zinc finger	--	R	General function prediction only	hypothetical protein KGM_12826 [Danaus plexippus]
Silkworm_newGene_6106	--	--	Molecular Function: nucleic acid binding (GO:0003676);; Molecular Function: zinc ion binding (GO:0008270);;	--	--	[S]	Function unknown	Zinc knuckle	--	S	Function unknown	PREDICTED: protein SREK1IP1-like [Bombyx mori]
Silkworm_newGene_2626	--	--	Molecular Function: olfactory receptor activity (GO:0004984);; Molecular Function: odorant binding (GO:0005549);; Cellular Component: membrane (GO:0016020);; Biological Process: detection of chemical stimulus involved in sensory perception of smell (GO:0050911);;	--	--	--	--	--	--	--	--	olfactory receptor [Bombyx mori]
Silkworm_newGene_2044	--	--	--	--	--	[S]	Function unknown	Uncharacterised protein family (UPF0197)	Transmembrane protein 258 homolog GN=CG9669 OS=Drosophila melanogaster (Fruit fly) PE=1 SV=1	S	Function unknown	PREDICTED: transmembrane protein 258-like [Bombyx mori]
Silkworm_newGene_2998	--	--	--	--	--	--	--	Calponin homology (CH) domain	--	Z	Cytoskeleton	PREDICTED: uncharacterized protein LOC101744763 [Bombyx mori]
Silkworm_newGene_3536	--	--	--	--	--	[S]	Function unknown	Osteopetrosis-associated transmembrane protein 1 precursor	--	S	Function unknown	PREDICTED: osteopetrosis-associated transmembrane protein 1-like, partial [Bombyx mori]
Silkworm_newGene_5527	--	--	--	--	--	[R]	General function prediction only	Leucine Rich repeats (2 copies);; Leucine rich repeat;; Leucine Rich Repeat;; Leucine rich repeat	Ras guanine nucleotide exchange factor L GN=gefL OS=Dictyostelium discoideum (Slime mold) PE=2 SV=1	S	Function unknown	PREDICTED: leucine-rich repeat and death domain-containing protein 1-like [Bombyx mori]
Silkworm_newGene_3717	--	--	Molecular Function: RNA binding (GO:0003723);; Molecular Function: RNA-directed DNA polymerase activity (GO:0003964);; Molecular Function: endonuclease activity (GO:0004519);; Biological Process: RNA-dependent DNA replication (GO:0006278);;	--	--	--	--	--	--	--	--	reverse transcriptase [Bombyx mori]
Silkworm_newGene_2524	--	--	--	--	--	--	--	Calcium signal-modulating cyclophilin ligand	--	S	Function unknown	PREDICTED: uncharacterized protein LOC101740589 [Bombyx mori]
Silkworm_newGene_4924	--	--	--	K15340|1.59315e-168|bmor:101737956|DNA cross-link repair protein SNM1-like; K15340 DNA cross-link repair 1A protein (A)	--	--	--	--	--	R	General function prediction only	PREDICTED: DNA cross-link repair protein SNM1-like [Bombyx mori]
Silkworm_newGene_6278	--	--	--	--	--	--	--	--	--	U	Intracellular trafficking, secretion, and vesicular transport	--
Silkworm_newGene_498	--	--	--	--	--	--	--	--	--	R	General function prediction only	--
Silkworm_newGene_5825	--	--	Molecular Function: RNA binding (GO:0003723);; Molecular Function: RNA-directed DNA polymerase activity (GO:0003964);; Molecular Function: endonuclease activity (GO:0004519);; Biological Process: RNA-dependent DNA replication (GO:0006278);;	--	--	--	--	--	--	I	Lipid transport and metabolism	reverse transcriptase, partial [Bombyx mori]
Silkworm_newGene_3105	[ER]	--	Molecular Function: RNA binding (GO:0003723);; Molecular Function: structural constituent of ribosome (GO:0003735);; Biological Process: translation (GO:0006412);; Cellular Component: small ribosomal subunit (GO:0015935);;	K18914|0|bmor:101736047|NADPH:adrenodoxin oxidoreductase, mitochondrial-like; K18914 adrenodoxin-NADP+ reductase [EC:1.18.1.6] (A)	--	[F]	Nucleotide transport and metabolism	--	NADPH:adrenodoxin oxidoreductase, mitochondrial (Precursor) GN=dare OS=Drosophila melanogaster (Fruit fly) PE=2 SV=1	C	Energy production and conversion	PREDICTED: NADPH:adrenodoxin oxidoreductase, mitochondrial-like, partial [Bombyx mori]
Silkworm_newGene_4579	--	--	--	--	--	--	--	--	--	R	General function prediction only	PREDICTED: uncharacterized protein LOC101744346 [Bombyx mori]
Silkworm_newGene_3203	--	--	Molecular Function: sphingomyelin phosphodiesterase D activity (GO:0050290);;	K12353|6.36463e-154|bmor:101740952|sphingomyelin phosphodiesterase 4-like; K12353 sphingomyelin phosphodiesterase 4 [EC:3.1.4.12] (A)	ko00600:Sphingolipid metabolism	[S]	Function unknown	Mitochondrial-associated sphingomyelin phosphodiesterase	--	S	Function unknown	PREDICTED: sphingomyelin phosphodiesterase 4-like, partial [Bombyx mori]
Silkworm_newGene_6053	--	--	--	--	--	[R]	General function prediction only	GPCR-chaperone;; Ankyrin repeats (3 copies);; Ankyrin repeat;; Ankyrin repeat;; Ankyrin repeats (many copies)	--	R	General function prediction only	PREDICTED: ankyrin repeat domain-containing protein 13B-like, partial [Bombyx mori]
Silkworm_newGene_5061	--	--	--	--	--	--	--	--	--	--	--	PREDICTED: probable WRKY transcription factor protein 1-like [Bombyx mori]
Silkworm_newGene_5836	--	--	Molecular Function: olfactory receptor activity (GO:0004984);; Molecular Function: odorant binding (GO:0005549);; Cellular Component: membrane (GO:0016020);; Biological Process: detection of chemical stimulus involved in sensory perception of smell (GO:0050911);;	--	--	--	--	FLYWCH zinc finger domain	--	--	--	olfactory receptor [Bombyx mori]
Silkworm_newGene_6434	--	--	Molecular Function: KDEL sequence binding (GO:0005046);; Cellular Component: endoplasmic reticulum (GO:0005783);; Biological Process: protein retention in ER lumen (GO:0006621);; Biological Process: retrograde vesicle-mediated transport, Golgi to ER (GO:0006890);; Biological Process: intra-Golgi vesicle-mediated transport (GO:0006891);; Biological Process: protein transport (GO:0015031);; Cellula…	K10949|2.53411e-128|bmor:692878|ERD2; KDEL endoplasmic reticulum protein retention receptor 2; K10949 ER lumen protein retaining receptor (A)	--	[U]	Intracellular trafficking, secretion, and vesicular transport	ER lumen protein retaining receptor	ER lumen protein-retaining receptor GN=KdelR OS=Drosophila melanogaster (Fruit fly) PE=2 SV=1	U	Intracellular trafficking, secretion, and vesicular transport	KDEL endoplasmic reticulum protein retention receptor 2 [Bombyx mori]
Silkworm_newGene_4041	--	--	Molecular Function: RNA binding (GO:0003723);; Molecular Function: RNA-directed DNA polymerase activity (GO:0003964);; Molecular Function: endonuclease activity (GO:0004519);; Biological Process: RNA-dependent DNA replication (GO:0006278);;	K10310|4.49085e-07|bmor:101739175|uncharacterized LOC101739175; K10310 F-box protein 33 (A)	--	--	--	--	--	--	--	reverse transcriptase [Bombyx mori]
Silkworm_newGene_4295	[TDBLU]	--	Molecular Function: nucleotide binding (GO:0000166);; Biological Process: DNA metabolic process (GO:0006259);; Biological Process: cellular response to DNA damage stimulus (GO:0006974);; Molecular Function: kinase activity (GO:0016301);; Biological Process: phosphorylation (GO:0016310);; Molecular Function: phosphotransferase activity, alcohol group as acceptor (GO:0016773);; Biological Process: …	K04728|0|bmor:101746600|serine-protein kinase ATM-like; K04728 ataxia telangiectasia mutated family protein [EC:2.7.11.1] (A)	ko04068:FoxO signaling pathway	[TBLD]	--	Phosphatidylinositol 3- and 4-kinase;; FATC domain;; FAT domain	Serine/threonine-protein kinase ATM GN=tefu OS=Drosophila melanogaster (Fruit fly) PE=2 SV=1	L	Replication, recombination and repair	PREDICTED: serine-protein kinase ATM-like, partial [Bombyx mori]
Silkworm_newGene_2330	--	--	--	--	--	--	--	--	--	S	Function unknown	PREDICTED: uncharacterized protein LOC100882638 [Megachile rotundata]
