# Supplementary material for: Comparative analysis of integument transcriptomes identifies genes that participate in marking pattern formation in three allelic mutants of silkworm, Bombyx mori
Source: Funct Integr Genomics. 2019 Sep 2;20(2):223–35. doi: 10.1007/s10142-019-00708-w (PMC7018788; doi:10.1007/s10142-019-00708-w)
Supplement: Supplementary file 2 — (XLSX 2619 kb) [file 10142_2019_708_MOESM2_ESM.xlsx]

## Sheet: S2 gene FPKM value
#ID	T15	T16	T17	T18	T19	T20	T21	T22	T23	T24	T25	T26	T27	T28	T29	T30	T31	T32
BGIBMGA000001	2.99059	2.49999	3.78871	2.84855	2.87959	3.42875	3.26018	2.67183	2.59148	4.32019	3.42525	3.67118	2.07231	4.40983	4.83835	2.85163	3.65099	3.3406
BGIBMGA000002	9.23952	9.25358	7.75547	10.191	9.90723	11.1681	9.79211	10.3987	9.89916	11.374	9.49806	8.07139	11.7808	8.34636	10.2213	9.14516	8.04616	6.68462
BGIBMGA000004	0.259135	0.323952	0.1375	0.197979	0.351026	0.35145	0.318297	0.561555	0.353217	0.559261	0.725182	0.460425	0.580028	0.395869	0.532311	0.292882	0.378163	0.358895
BGIBMGA000006	529.197	506.496	247.976	521.275	494.175	407.063	422.531	557.197	365.697	154.684	278.533	191.922	173.913	225.318	375.286	208.263	199.719	149.823
BGIBMGA000008	0.597063	1.0969	0.763789	1.6146	0.455893	1.53462	1.64975	2.55727	1.86845	0.367288	0	0.10926	0.45796	0.413511	0	0.786397	0.344129	0.307819
BGIBMGA000009	1.50357	1.92319	1.49954	5.01783	6.44203	6.23379	5.02196	5.57276	2.50013	4.41841	4.96434	2.38267	2.39332	2.05817	2.63346	3.48359	3.10784	3.34482
BGIBMGA000010	15688.3	14707.9	10770.1	18483.4	20289.9	20925	21773.7	20266.9	16935.6	16542.8	16834.9	13208.3	14381.4	13512	15899.2	15331.4	15764.9	12468.4
BGIBMGA000011	440.231	477.905	259.804	1301.54	1408.28	1777.54	1925.02	2142.39	839.257	558.335	1006.53	607.051	494.999	529.578	906.316	544.776	466.021	306.433
BGIBMGA000012	11680.3	10926.2	8618.14	15056.2	16244.9	16548.9	17458.9	18336.4	13215.5	12097.1	11679	10559.6	13371.5	11221.1	10098.9	11373.5	12299	9222.49
BGIBMGA000013	6044.14	5409.02	3329.07	11250.7	12827.4	13340.8	10981.5	10772.3	7213.04	9749.66	12427.8	9165.34	4664.19	5229.58	8151.05	8933.56	9779	7012.75
BGIBMGA000015	17.4686	19.6141	10.994	19.7749	12.0907	13.8868	11.667	11.6365	6.99127	34.6235	27.6738	24.4101	23.8076	25.0291	14.9752	25.5829	23.578	17.8357
BGIBMGA000016	1.01409	0.733235	1.2535	1.07404	1.0535	1.50528	0.440162	1.26859	0.451343	1.31587	1.7013	1.66059	1.97368	1.89836	1.60638	0.762413	0.851555	0.944471
BGIBMGA000017	914.433	574.022	488.811	1064.71	980.967	308.567	444.44	569.651	721.431	558.023	571.049	478.211	459.008	850.802	727.527	449.357	210.646	180.031
BGIBMGA000018	62.1042	60.7515	19.7149	90.7403	50.3582	11.3747	22.5066	30.268	28.2474	51.7557	51.3318	33.0011	49.5306	84.4805	61.5139	15.4492	5.98983	5.8426
BGIBMGA000022	0	0	0	0	0.538662	0	0	0	0.176558	0.142475	0	0	0	0	0.394178	0	0	0
BGIBMGA000024	6576.95	2116.3	1508.66	1723.17	829.694	353.12	617.584	251.025	1339.15	3282.49	820.111	1152.16	1148.16	2289.09	1684.93	741.44	388.493	316.617
BGIBMGA000025	342.836	325.492	293.935	232.404	245.52	238.757	267.755	294.508	244.731	279.539	292.285	292.603	340.587	305.98	250.368	265.326	294.237	266.152
BGIBMGA000026	0	0	0.286255	0.124568	0	0	0.0677715	0.0623979	0.059177	0.147795	0	0	0.0588613	0.0552491	0.201249	0	0.0594778	0
BGIBMGA000027	0	0	0.0823714	0	0	0	0.0321783	0	0	0	0	0	0	0.0522278	0	0	0.0286699	0
BGIBMGA000029	56.2581	60.3723	74.6823	44.4097	43.4547	50.7609	47.3233	44.5835	53.9381	64.0555	66.5376	68.6966	80.2908	75.1069	64.0148	53.4077	51.9832	51.5942
BGIBMGA000030	10.8981	7.86052	10.2556	12.1001	11.621	15.3519	14.6748	12.4119	12.5904	16.7109	16.5061	14.8164	14.4032	12.3134	18.4069	14.7356	12.2023	12.6351
BGIBMGA000031	0.306763	0.303827	0.372785	0.679264	1.15976	0.888199	1.09196	0.876455	0.782153	0.462662	0.47191	0.611427	0.304055	0.434905	0.893625	0.54281	0.299033	0.462019
BGIBMGA000033	1.50668	1.45195	1.72806	1.08822	0.809684	0.829616	1.36201	1.09558	0.987107	1.37952	1.46552	1.30092	0.879896	1.18775	1.1882	1.456	1.60764	1.34472
BGIBMGA000034	0.156065	0	0	0	0	0	0.202165	0	0	0	0	0.339142	0.34623	0	0	0.203932	0	0
BGIBMGA000035	0	0	0	0.25636	0	0.617439	0	0	0	0	0	0	0	0	0	0	0	0
BGIBMGA000037	293.151	173.055	51.9382	68.1318	31.4521	9.66324	5.68458	15.8619	47.9849	174.632	62.4488	56.5014	102.866	329.019	65.3161	210.898	8.2043	8.09983
BGIBMGA000039	139.517	150.894	56.1884	956.556	607.244	317.738	397.403	588.09	294.458	429.513	220.848	188.09	247.127	314.266	339.104	109.377	43.7396	55.479
BGIBMGA000040	0	0	0.704611	0	0	0	0	0	0	0	0	0	0	0	0	0	0	0
BGIBMGA000042	0	0.320814	0.119647	0	0.125066	0	0.138755	0	0.11705	0	0.22643	0	0	0	0	0	0	0.112424
BGIBMGA000043	1168.56	1049.98	976.437	1493.85	1517.65	1326.31	1395.73	1371.96	1431.96	1247.38	968.565	971.521	1310.77	985.979	799.568	1166.1	1274.43	1014.36
BGIBMGA000044	2524.71	2696.14	1696.04	4942.98	5027.37	4526.77	3207.26	3194.92	2834.24	5968.3	5704.94	5067.11	3959.87	3541.74	3203.49	5116.58	6123.11	4569.95
BGIBMGA000045	12780.1	11735.2	8634.36	12012.7	13270.8	11453.3	11177.7	12239.5	10406.1	15870.4	11465.9	10905.6	14928	11772.7	8726.51	12262.7	13917.8	10058.2
BGIBMGA000046	34.2202	25.2035	17.6851	43.5489	42.7744	55.2345	63.3482	52.8362	24.271	29.1807	78.3992	32.9292	21.9862	26.1356	75.3602	41.1738	36.221	26.9466
BGIBMGA000047	0.906628	1.87422	1.4862	1.88972	1.95854	0.908193	1.40903	3.592	1.52049	1.63575	1.72432	1.22486	1.14351	0.794112	1.45519	1.12679	1.01958	0.880353
BGIBMGA000048	0.469319	0.385856	0.255924	0	0.35669	0	0	0.182932	0	0	0	0	0.625645	0.242153	0	0.104832	0.0871272	0
BGIBMGA000049	0	0	0.134574	0	0	0	0	0	0	0	0	0.135178	0.270578	0	0	0	0.140415	0
BGIBMGA000050	39.152	39.5489	25.8437	11.2634	12.4351	10.7867	15.3003	14.8192	16.2242	6.36599	16.762	10.7007	24.1611	26.1017	39.3111	10.6798	8.83222	8.12714
BGIBMGA000051	724.36	723.545	561.996	1150.75	1122.25	944.704	950.158	846.264	896.61	1265.31	1394.29	1119.35	696.713	748.809	820.749	1214.2	1390.52	1032.72
BGIBMGA000052	10.1044	13.0606	10.7339	21.5468	21.0275	22.03	35.8495	27.0476	20.3927	13.1065	9.71655	16.2755	11.0517	9.03963	5.92681	8.93728	11.1213	8.15593
BGIBMGA000053	0	0	0.24189	0	0	0	0	0	0	0.0341699	0	0.0816058	0	0	0	0	0.0840036	0
BGIBMGA000054	399.533	378.305	335.376	344.265	341.892	321.613	344.397	295.854	391.83	377.296	423.337	414.917	318.888	343.53	405.557	343.818	354.885	316.434
BGIBMGA000055	0.643454	0.828458	0	0	0.57687	0.351697	0	0.148588	0.718081	0	0	0	0	0	0.81268	0	0.438924	0
BGIBMGA000056	0	0	0	0	0	0.0751743	0	0	0	0	0	0	0	0	0	0	0	0.111357
BGIBMGA000057	13.4533	16.1513	13.9571	15.8087	16.6284	14.815	15.2937	14.8882	14.4472	14.7764	17.7984	15.6555	11.0547	16.1344	16.0264	15.1458	15.3635	16.9586
BGIBMGA000058	0.0921128	0.0880106	0.0986987	0	0.103914	0.794993	0	0.221496	0.424369	0.168819	0.19372	0.305781	0.101114	0.287267	0	0	0.30968	0
BGIBMGA000060	0.301397	0.377057	0.747741	0.519124	0.552074	0.534583	1.51296	0.496418	0.747401	0.936238	1.02774	0.624206	0.531298	0.494807	0.35888	0.741256	0.437139	0.640494
BGIBMGA000061	29.0478	33.6099	36.0701	31.2315	28.563	29.887	26.8616	35.727	29.7381	28.5535	19.427	19.0585	31.7828	33.1468	25.9038	19.763	24.1534	19.2646
BGIBMGA000062	44.8725	35.4008	38.7415	52.2229	55.5515	65.1947	54.8713	52.9938	48.9562	47.8104	48.1192	44.0212	47.2609	37.5904	53.483	43.6712	44.332	42.743
BGIBMGA000063	98.4182	83.0638	85.5539	101.085	95.7249	110.341	90.5669	73.4241	94.4079	107.238	120.161	92.0943	89.3953	63.7434	108.591	113.717	94.2656	97.7337
BGIBMGA000064	154.184	123.371	115.677	131.268	124.506	111.216	114.738	121.374	116.296	140.781	103.866	110.005	175.892	137.518	104.055	106.215	111.761	88.9541
BGIBMGA000065	2.99509	2.38848	3.05438	2.08296	2.18322	1.66169	1.25701	2.20083	1.79977	4.1788	3.23621	4.20122	6.36122	4.32432	4.74733	3.17952	3.12467	2.601
BGIBMGA000066	1841.7	1739.67	1548.38	1916.72	1887.86	1820.04	1886.25	2066.51	1717.23	2194.18	1679.26	1618.82	2463.91	1809.18	1544.11	1849.67	1872.62	1486.51
BGIBMGA000067	5.31253	5.21271	9.63032	11.1695	6.38112	18.2362	9.47074	5.74664	9.23163	11.0716	19.0038	12.9103	6.82187	6.37109	20.7686	10.2816	7.79095	11.271
BGIBMGA000068	152.992	162.365	138.667	101.59	132.726	139.423	92.4708	77.3989	77.2556	125.488	70.5111	122.226	87.8779	114.796	66.6353	116.747	110.301	92.7072
BGIBMGA000069	8.58653	9.63111	11.8348	9.93418	7.93022	10.1775	10.003	7.75206	11.8954	11.7404	12.5391	12.8547	9.57121	9.83625	12.3325	11.824	10.7927	12.239
BGIBMGA000070	0	0	0	0	0	0	0.143384	0.129845	0.251624	0	0	0.24162	0	0	0	0	0	0
BGIBMGA000072	11.9302	12.3475	16.5445	13.9902	12.4865	16.0214	13.899	11.509	16.7197	12.5373	17.7462	16.515	11.0288	12.7384	17.0621	13.4502	11.8151	14.0461
BGIBMGA000073	15.8327	17.5677	17.8702	14.986	14.0639	15.1041	13.267	15.2598	14.4982	21.5567	19.762	19.8589	25.4187	20.8063	18.1775	19.1561	17.4875	16.3393
BGIBMGA000074	45.529	47.9477	42.1869	33.6086	28.4339	32.5581	40.8857	34.4855	47.6515	42.576	45.87	41.5083	52.2108	54.6568	55.0606	33.4389	32.5428	29.5401
BGIBMGA000076	4.74431	5.38827	7.30858	5.53744	4.79165	5.75073	6.07518	4.44592	6.86307	7.88648	7.5853	9.31822	8.09241	8.08347	8.57367	7.69879	6.36062	7.49526
BGIBMGA000078	2.23146	2.0189	2.23419	1.80769	1.356	2.06104	1.92707	1.41733	2.61554	2.08842	2.62172	3.29426	1.18969	1.92244	3.05756	2.31535	2.3281	2.20628
BGIBMGA000080	1.86654	2.05238	2.08178	1.73046	1.38043	2.29676	1.53943	1.05364	1.91719	1.97791	2.34796	3.091	1.4438	1.58609	2.68824	2.06328	1.53778	3.10574
BGIBMGA000081	8.90879	7.65534	7.0196	8.8336	27.5965	10.6747	9.21146	11.3726	5.86091	4.79435	6.57627	2.81679	11.6437	16.4605	5.80483	6.65998	8.97562	11.1741
BGIBMGA000082	39.5153	35.6828	35.0241	30.7165	22.7321	31.371	31.0181	26.2456	31.5536	43.3371	40.8332	40.0715	42.9425	38.7249	40.8174	35.0881	32.5976	30.6926
BGIBMGA000083	0.670407	0.523012	0.727242	1.114	1.1733	1.88416	2.01478	1.73193	1.60528	0.777984	3.03727	1.28878	0.279541	0.867646	2.83393	0.747645	0.939935	0.908738
BGIBMGA000084	12.4786	11.4467	12.6371	14.8509	16.3781	18.7061	19.07	18.2877	17.8208	12.3133	12.5868	16.0051	10.2715	14.4918	15.7503	14.4312	14.1374	15.199
BGIBMGA000085	3.05787	2.43329	3.98743	2.56495	2.78443	3.8863	3.18276	1.65714	5.35227	2.72973	3.50871	3.68053	2.34953	5.76358	5.06925	4.78999	4.30494	3.79614
BGIBMGA000086	41.3287	40.9723	32.3581	38.2649	29.397	31.4529	25.485	36.6401	36.8415	38.1212	31.8889	34.6291	54.5064	38.7265	32.3168	38.5261	35.8793	33.782
BGIBMGA000087	12.267	10.7868	9.42669	13.3067	14.6892	16.0304	13.8839	17.53	12.5221	12.6846	14.1005	14.8782	10.9527	15.1049	14.2694	14.3215	13.0592	11.4946
BGIBMGA000088	8.47609	7.56479	6.72628	5.38175	5.78119	5.03069	6.13836	7.22335	6.8058	9.28442	7.29167	7.60723	7.65971	10.5086	7.23374	8.2156	9.43386	8.34334
BGIBMGA000089	0	0	0.0343903	0	0	0.22645	0.122217	0.0374755	0	0	0	0	0.109616	0	0	0	0	0.0326957
BGIBMGA000090	7.70334	6.63357	7.43088	14.1266	7.1242	13.1439	11.9817	8.12141	13.8914	17.4123	22.5453	20.5937	16.6592	16.7107	26.8157	9.87105	11.2133	9.90486
BGIBMGA000091	0	0	0	0	0.049498	0	0.0541256	0	0	0	0	0.191302	0.0505896	0	0	0	0.0517766	0.183415
BGIBMGA000092	18.167	18.91	13.5795	17.4246	18.321	14.2809	21.5793	20.9237	19.4456	15.8897	16.0209	13.7226	15.6733	15.5146	17.6404	16.5781	18.7119	15.715
BGIBMGA000093	1.13594	0.927727	1.42205	0.455631	1.80047	0.974216	0.959723	1.23017	2.50147	1.88051	1.22136	2.20843	1.04092	1.82005	1.15934	2.7469	2.59255	3.24488
BGIBMGA000094	4.96979	1.12342	9.79	0.705998	4.46159	1.76832	0.861964	4.31398	5.63233	3.09367	5.25437	5.36012	5.59782	3.71967	3.09296	12.0114	5.05292	11.3557
BGIBMGA000097	29.2308	32.4679	32.9242	33.7427	35.954	42.4486	32.0557	33.5219	36.5407	37.6818	33.9308	40.7448	27.9408	36.1838	35.9186	38.5261	35.4149	33.5719
BGIBMGA000099	30.7272	22.819	21.623	23.1641	19.0924	27.5161	21.2908	21.9022	22.2636	30.6339	22.4833	26.3815	23.2413	21.9786	28.2477	23.1643	19.4732	18.3978
BGIBMGA000101	9.98978	8.87113	9.51948	9.78246	10.6183	9.99999	14.1662	7.93229	12.0244	8.9332	12.4745	9.35167	10.2571	8.1184	11.252	11.0832	11.3419	9.05286
BGIBMGA000102	26.0449	25.5991	23.9157	25.6031	25.3467	28.5697	29.8902	29.942	30.0353	29.207	24.4681	31.1528	31.6066	29.166	28.0498	28.3317	26.8365	25.1398
BGIBMGA000103	16.6949	20.0603	22.9739	18.719	17.7035	23.9526	16.5105	15.3185	24.593	27.1664	28.6285	23.9236	25.1888	20.2981	26.5215	20.74	15.5992	20.9683
BGIBMGA000104	56.3198	56.8688	46.2076	48.0392	38.5234	39.1494	45.2079	42.5303	44.4624	67.4242	52.5238	47.0093	68.7395	60.1557	44.7421	47.3366	46.5677	39.7032
BGIBMGA000106	13.7676	12.9459	10.7301	19.8688	22.6742	15.0462	15.5219	23.4386	15.2564	10.7294	12.4313	11.0868	11.89	20.3505	11.7243	8.76104	10.4134	8.71852
BGIBMGA000107	86.7926	72.3221	69.4218	86.0866	89.9723	79.6728	79.4689	88.9514	69.3809	69.7749	60.6733	63.3062	88.9352	83.1236	70.2919	67.4857	69.5009	59.4806
BGIBMGA000109	2.11391	1.90324	2.49163	1.88892	1.90096	2.36914	1.88294	2.56659	2.93738	2.62526	2.41286	3.09795	2.08351	2.3207	3.02819	3.13056	2.30875	3.126
BGIBMGA000111	0.510475	0.492185	0.150084	0.241092	0	0.168372	0.133424	0.231828	0.100327	0.123111	0.159504	0.207613	0.255357	0.20861	0.161786	0.407833	0.181932	0.19297
BGIBMGA000112	2.25401	2.97103	2.89404	2.71509	6.77944	1.57802	3.05852	4.06455	1.92693	2.99624	2.50852	2.2387	2.52145	4.02658	3.02339	2.43094	2.58936	1.6242
BGIBMGA000114	3.48659	5.40867	7.18089	2.61734	1.58076	4.39315	3.51737	2.14153	2.56594	2.58509	1.96142	1.29595	1.04488	2.32561	1.54494	4.53284	4.44806	4.95664
BGIBMGA000115	4.50383	4.46049	4.5433	4.40858	4.58234	4.19661	3.9728	5.34663	4.56329	5.10152	4.69062	4.87191	4.52017	4.81186	4.43155	4.42781	3.88566	4.5461
BGIBMGA000117	19.6939	20.0557	24.1521	21.1148	43.6695	22.5571	17.4886	24.2107	23.4799	25.5509	25.3875	26.9178	18.985	30.6877	22.0627	27.0845	26.8057	28.3754
BGIBMGA000118	11.8341	11.9826	11.1113	13.2159	11.7165	12.8337	14.3283	13.28	13.3297	11.9619	15.3413	14.4392	11.3884	14.0354	15.2236	11.5303	12.9928	12.9389
BGIBMGA000119	8.53212	9.28344	8.47821	8.54922	5.75132	6.70443	8.1817	6.8928	8.86984	9.38269	8.90536	8.14883	8.64173	8.74353	8.59724	7.36113	7.52101	6.2455
BGIBMGA000120	25.4238	24.7851	25.9712	31.0904	26.7611	27.0877	33.281	30.1529	32.8493	31.3488	33.2265	35.1751	28.2924	32.4403	35.304	23.9813	23.4249	25.5791
BGIBMGA000121	8.68287	14.3304	11.069	15.3883	16.2809	13.3266	10.7696	13.8241	10.2038	8.56398	10.1624	9.87889	18.4954	7.16152	8.18868	7.66544	9.88651	11.0443
BGIBMGA000122	34.8565	35.7781	34.1766	33.8726	30.265	30.3118	29.9983	34.0871	33.5422	36.5377	27.9508	32.0465	40.5404	38.6384	31.0564	27.6887	26.4083	28.0508
BGIBMGA000123	5.69742	4.56077	5.08484	7.82818	10.7127	5.83809	6.30877	7.4577	5.98183	6.10468	5.63747	7.31599	6.22902	10.5808	7.0944	5.51991	5.78957	5.09321
BGIBMGA000124	0	0	0	0	1.18169	0	4.28273	0	0	0	0	0	0	0	0	0	0	0
BGIBMGA000125	21.4007	23.1654	20.7883	23.6829	23.121	21.1516	24.1012	20.3219	20.5391	22.9319	16.9743	20.575	23.3154	19.2629	21.2438	17.2645	20.2221	18.0563
BGIBMGA000126	18.4771	19.0272	15.9801	17.9987	17.8163	20.335	19.7442	13.8308	17.135	23.1951	15.8671	16.0699	19.7187	17.6172	17.6273	14.6529	14.8225	13.7576
BGIBMGA000127	41.7492	27.0556	28.7754	32.2232	30.9901	25.5995	29.0565	34.8789	34.8791	28.4751	22.6035	19.3265	44.9901	32.4839	19.8621	27.8607	25.7998	20.2861
BGIBMGA000128	12.5076	11.2731	6.48632	9.72909	11.01	8.07144	9.08813	8.34355	10.6073	8.34666	10.2312	8.49315	16.2069	9.3838	9.03317	7.21148	6.74046	6.52609
BGIBMGA000129	527.798	428.766	495.518	508.917	481.776	567.724	441.534	457.758	501.892	601.913	557.283	524.631	637.172	497.783	581.623	476.208	424.187	413.712
BGIBMGA000130	21.1685	18.7113	18.8714	24.6165	15.1521	24.1013	25.2059	21.836	22.6442	22.7763	22.5008	24.724	18.6739	20.7785	24.9124	23.2774	22.2102	22.2237
BGIBMGA000131	1.7566	1.34902	1.97025	1.79334	1.49019	1.61805	1.81779	1.70091	1.6528	1.3985	1.27302	1.33694	1.41502	1.44571	2.55528	1.48602	1.33081	2.01038
BGIBMGA000132	39.8416	41.7126	51.3895	36.3947	30.2114	39.1705	33.9001	28.5947	42.5718	46.9097	50.4887	48.4319	48.8832	45.4266	51.5834	42.845	33.0107	38.8782
BGIBMGA000133	3.11649	2.73004	3.13424	3.90548	3.39016	3.09773	3.42717	4.71283	4.25947	2.3301	1.53399	2.7016	2.75138	3.00499	2.07101	2.30103	3.16893	2.57778
BGIBMGA000137	21.6898	26.0973	27.9649	28.5866	28.4936	38.7304	26.3697	24.2595	32.6436	28.882	35.0216	38.7369	17.0829	22.8384	34.9772	28.3285	31.6372	37.1205
BGIBMGA000138	14.7825	14.5791	14.2544	16.3226	14.0023	12.8942	15.9481	11.9291	16.936	15.1962	12.8511	13.8228	23.3727	17.0773	14.9558	12.8193	13.0573	12.1685
BGIBMGA000139	3.39871	2.50287	3.13493	2.70298	4.03714	4.7926	3.1139	4.23405	3.87196	2.31628	2.77574	3.208	2.97476	2.58218	3.50814	2.8723	3.16818	3.76677
BGIBMGA000143	29.7083	28.2348	37.8826	36.0942	25.4924	39.9983	33.2369	29.4235	43.1715	38.2273	46.7424	50.3336	30.7	32.034	50.0184	32.6811	32.9984	40.096
BGIBMGA000144	2.3332	2.55507	3.46482	3.18922	1.85643	3.58843	3.12934	2.26479	4.29748	3.46717	5.08046	4.49206	1.88358	3.04817	5.50315	3.90881	3.40547	4.32994
BGIBMGA000146	32.0635	29.7782	38.584	64.3259	62.1203	100.526	65.9613	60.005	71.874	56.8602	74.138	64.6493	34.6668	36.5748	97.6921	55.9075	43.6831	50.1172
BGIBMGA000148	9.42916	7.98733	11.9197	6.98599	11.6931	9.12205	15.7232	10.5866	14.1568	10.2341	9.08415	9.68477	10.0599	9.13725	14.3153	10.7394	6.79294	9.64693
BGIBMGA000149	15.969	15.2974	13.9111	11.1968	10.2592	9.93954	13.634	12.2471	12.6123	16.2814	14.5729	14.8411	20.9684	16.8682	16.1283	12.1816	11.872	12.0302
BGIBMGA000150	0.171563	0.147746	0.254213	0.279636	0.169135	0.388886	0.0810699	0.175026	0.0479586	0.279711	0.22531	0.400855	0.21683	0.485912	0.161551	0.350584	0.340899	0.221779
BGIBMGA000153	2.04452	1.83815	2.9969	3.32832	2.11795	3.75089	3.02223	2.97993	4.00457	3.22471	3.23261	3.03879	3.82318	2.35038	4.05115	2.26871	2.12865	2.87054
BGIBMGA000154	17.4442	15.4264	17.8354	14.2579	12.2555	15.2088	18.6746	13.957	18.1903	17.4934	16.6587	13.2664	21.455	19.0606	19.5602	13.9093	13.5262	12.6998
BGIBMGA000155	62.6531	49.5601	47.9805	40.057	41.6886	42.6407	46.3582	44.7372	46.2625	46.619	38.6174	44.7483	71.121	56.7051	46.3682	44.4928	45.2978	33.6631
BGIBMGA000156	21.2082	16.7731	18.2058	28.3274	19.0597	32.5501	31.6469	21.2932	26.324	31.8748	32.7615	27.605	24.3268	27.5923	43.2236	17.4226	21.4556	19.1306
BGIBMGA000157	39.6042	36.6379	30.3988	32.4941	30.8866	33.0216	27.943	44.5288	42.0243	31.1231	29.5865	25.9798	38.117	30.8667	23.4984	30.1216	31.8077	27.7676
BGIBMGA000158	0	0	0	0	0.0683656	0.0848151	0	0	0	0	0.0319062	0	0	0	0	0	0	0
BGIBMGA000159	0	0	0	0	0	0	0.179303	0.0813993	0.0766689	0	0	0	0	0.0715818	0	0	0	0
BGIBMGA000165	7.48376	8.35728	10.4513	12.5325	19.1504	18.1817	13.6009	26.0561	47.4675	16.7714	23.4864	13.9922	10.2318	8.56432	31.5733	14.3527	18.8763	18.8305
BGIBMGA000166	0	0	0.0999143	0	0.102533	0	0	0	0.102701	0	0	0	0	0	0.0594873	0	0	0
BGIBMGA000167	60.9099	59.6227	56.627	59.8081	38.0795	50.1124	51.9359	50.5906	56.7514	62.556	55.4165	62.3349	64.2822	73.5745	70.131	54.6715	49.069	46.3109
BGIBMGA000168	0	0.0356081	0	0	0	0	0.0493947	0	0	0.0711186	0	0	0.0403573	0	0.052206	0	0.125323	0.156502
BGIBMGA000169	18.33	17.4511	24.3376	18.7693	16.6688	24.493	18.4018	14.97	26.8678	27.1525	25.5327	35.0338	14.7282	23.3561	24.7466	27.3794	26.2157	29.9967
BGIBMGA000170	13.4042	9.84574	14.6531	12.8536	13.0218	13.693	15.372	9.65475	15.5162	15.7998	13.9559	13.6022	17.1281	12.1475	11.8431	14.7356	15.0516	12.2297
BGIBMGA000171	11.3083	9.1118	17.3807	14.0196	10.0159	12.3371	9.60761	9.16671	12.5806	10.915	15.0057	10.5768	14.1347	13.2642	11.3062	12.3488	11.8266	23.369
BGIBMGA000173	3.31238	3.62835	4.091	3.06152	3.19199	2.95825	3.39397	3.4855	3.66777	3.95228	3.81862	3.09246	2.82466	4.54754	3.69511	1.87544	2.6288	3.20455
BGIBMGA000176	6.96187	5.5433	6.76732	5.26692	5.85431	6.673	5.28101	5.11762	5.9187	5.55181	7.08107	6.50925	3.552	5.67137	9.42905	6.12137	7.16903	8.83159
BGIBMGA000177	36.0521	32.4695	29.2571	33.6971	41.7592	30.6555	36.9028	31.41	34.2608	27.968	28.113	29.705	30.3638	32.7906	37.649	22.2825	29.7968	24.547
BGIBMGA000178	149.129	130.927	135.238	280.817	269.698	349.742	319.926	311.896	303.055	235.575	281.814	261.475	169.853	185.067	288.636	206.45	196.555	215.717
BGIBMGA000179	20.8191	14.5365	14.2394	10.1029	12.197	11.7513	16.2833	12.7594	17.0327	14.8807	15.1794	20.8773	20.2307	22.3551	19.0977	12.8744	12.9649	13.2069
BGIBMGA000180	0.948215	1.07383	1.57379	1.46641	1.10883	1.85389	1.40092	1.12405	2.06858	1.52019	1.84309	1.97432	0.92443	1.35087	2.57103	1.57775	1.21348	1.71466
BGIBMGA000181	0.0945305	0	0.102007	0.108714	0.0537604	0.197344	0.119391	0.38509	0.050618	0.043211	0.0491742	0.25378	0.269911	0.0960641	0.171561	0.126406	0.0524243	0.14463
BGIBMGA000182	0.901964	0.290459	0.27027	0	0.0570386	0.0723354	0	0	0.227223	0	0	0.558747	0.225246	0.20928	0.588962	0.0665714	0.448641	0.25841
BGIBMGA000184	11.3628	6.67244	12.0379	12.9158	12.7026	6.98259	4.74778	6.38089	4.26378	7.41051	8.35842	10.697	4.87156	6.65224	5.48868	8.86679	7.99451	8.06193
BGIBMGA000186	15.6867	15.9432	13.2121	17.9972	19.9968	18.8842	17.212	22.639	17.6931	17.3673	13.4593	16.2187	19.7844	17.4275	15.123	15.1954	15.1699	14.439
BGIBMGA000187	10.4117	10.6649	9.49025	12.5587	11.4779	12.5337	10.7805	12.7489	11.3464	11.1358	10.914	11.9905	10.9265	12.8783	10.578	10.7537	11.1434	10.2828
BGIBMGA000188	199.818	213.497	158.912	174.21	123.545	68.6512	135.234	119.592	142.252	309.135	149.093	207.048	328.728	265.201	150.849	196.327	131.837	102.014
BGIBMGA000189	7.15422	7.54469	9.73253	10.6199	9.24269	13.4885	9.10472	8.08375	9.86585	10.5611	11.9515	9.60506	9.16491	7.51513	10.8429	10.6937	9.5514	11.2049
BGIBMGA000190	0	0	3.32469	0	0	0	0	0	0	1.12586	0	0	0	0	0	0	0	0
BGIBMGA000191	1.19881	0.92812	1.56555	0.851947	0.282188	2.09845	0	1.45092	0.269148	1.51613	1.27714	0.78336	0.273206	0	0	0.31104	0.810622	1.21853
BGIBMGA000193	0	0	0	0	0	0	0	0.0921371	0	0	0	0	0	0	0	0	0	0
BGIBMGA000194	0.378716	0.417229	0.112353	0.151133	0.257296	0	0.354728	0.0753662	0.407636	0.315369	0.459702	0.540465	0	0.463108	0.58744	0.634029	0.36722	0.108813
BGIBMGA000195	0	0	0	0	0	0.877483	0	0	1.4073	0.533809	0	0.693977	0.717791	0.651377	0	0	0	0
BGIBMGA000196	0.357579	0.691169	0.584795	0.61287	0.607159	0.730838	0.901871	0.816708	0.778741	0	0.366223	0.769316	0	0.541096	0.855361	0	0.412782	0.928124
BGIBMGA000197	17.3159	13.9349	13.8288	28.9221	21.8387	16.8069	20.1941	19.6986	22.586	17.7896	13.9342	18.0112	20.4728	16.2838	16.3148	17.6262	15.2281	16.5276
BGIBMGA000198	6.97266	5.81294	6.3748	6.75497	6.24434	6.43844	6.1449	5.31188	6.08675	7.11154	7.19902	5.87136	5.87364	5.58165	6.90419	5.64448	5.18752	5.50322
BGIBMGA000200	89.3561	90.3609	164.797	90.5102	82.0122	150.754	97.1702	68.9597	156.322	128.907	137.589	136.982	133.807	82.4915	127.328	147.927	122.326	178.461
BGIBMGA000201	210.812	178.747	166.259	182.113	161.99	156.084	165.684	170.669	196.673	149.618	127.44	131.783	191.475	163.725	118.714	141.878	140.924	99.1386
BGIBMGA000202	86.0219	78.8539	54.671	35.7647	38.9009	21.3652	16.0576	25.7253	22.9872	69.5741	40.4258	23.5468	45.9266	57.7744	28.5356	80.3918	79.0263	65.819
BGIBMGA000203	26.7979	29.8196	28.3917	11.7852	12.818	13.4438	17.9929	11.0175	15.34	26.3255	34.2121	21.135	19.7872	20.5381	26.4483	29.5431	30.9151	29.6752
BGIBMGA000204	12.9342	12.3606	19.8929	10.3483	9.06931	14.723	10.0032	8.86352	11.7687	9.16953	14.2919	10.416	7.50784	6.95067	14.2896	16.6433	14.5404	19.1941
BGIBMGA000205	0.321562	0.111499	0.0959127	0.132967	0.0325806	0.120409	0.0731986	0.168597	0.187901	0	0	0	0.0982127	0.262147	0	0.35245	0.0321456	0.0302905
BGIBMGA000209	12.2866	14.9783	29.454	12.3061	16.9395	35.9635	17.1302	14.0185	18.2158	13.0249	24.2714	16.4588	13.0713	9.14763	26.2136	21.8006	17.4627	43.6172
BGIBMGA000210	9.36633	10.328	9.07473	11.4829	13.3251	11.5014	5.63539	12.0342	5.53895	10.3336	5.64209	8.44424	9.27984	8.99846	6.43153	11.6127	10.2075	14.1661
BGIBMGA000211	0	0	0	0.353914	0	0	0	0	0	0	0	0	0	0	0	0	0	0
BGIBMGA000215	0	0	0	0	0.0477338	0.117875	0.268008	0.0988248	0.047272	0.194297	0.0886746	0.0466945	0	0.129703	0.10677	0	0	0
BGIBMGA000217	1.51234	0.000205795	1.30228	0.933653	0.836977	6.05029e-05	4.39799	2.93856	0.000711841	2.06607	1.13792	3.19021	0.703727	2.46924	0.81705	0.231767	0.0910182	0.00010571
BGIBMGA000218	8.3368	14.8263	7.52984	17.5256	14.7785	12.921	17.2117	12.6975	14.8896	16.1272	15.841	13.2171	15.9384	16.9675	12.7023	8.25894	8.33198	10.7065
BGIBMGA000219	32.9386	30.9062	30.4262	46.2192	40.4162	39.8535	38.3394	51.7518	42.1467	50.0806	47.0159	48.4926	59.8485	62.3296	44.6361	29.8915	28.5314	29.7084
BGIBMGA000220	38.0946	45.3583	54.6832	46.8832	48.1035	62.713	40.6588	36.3591	56.3513	48.867	49.7379	52.7241	22.1498	26.7874	31.0442	87.5247	81.8001	99.9579
BGIBMGA000221	4.99907	5.13399	6.12706	7.17183	5.52328	4.96975	3.11442	4.09484	5.55354	3.08614	2.58856	2.71138	3.85039	6.35541	4.49177	4.51968	6.82041	4.04457
BGIBMGA000222	17.7298	19.4128	15.7758	15.2923	14.1968	13.2409	12.4276	13.3832	12.3605	7.99852	8.46189	8.68237	10.6696	8.58339	10.6483	13.0126	14.4796	16.7466
BGIBMGA000223	8.62302	9.11576	11.6215	14.2122	12.0553	19.509	13.9727	17.5558	13.3493	12.1497	12.4532	13.4492	11.3707	12.7233	16.5769	6.13359	6.70169	6.57216
BGIBMGA000225	13.434	14.5885	15.2763	11.0975	8.92996	10.0849	7.59586	9.36137	9.79057	5.99789	7.99994	9.44301	9.7503	9.0787	13.4051	12.8858	14.63	11.2793
BGIBMGA000226	0	0	0.0489102	0.0519052	0.0517709	0	0	0.104655	0.0487263	0	0	0	0	0.0908648	0	0	0	0
BGIBMGA000228	2.6976	3.42124	3.71726	4.0215	2.88945	3.32709	3.08526	2.7284	4.03331	4.32085	2.03388	4.20936	2.63476	3.27135	2.21298	3.80601	3.44189	3.2654
BGIBMGA000230	17.5365	17.3188	17.1303	18.3275	15.9516	17.9249	15.775	16.0003	17.5105	17.0493	16.4453	12.5912	16.5261	12.6276	17.0393	16.519	16.3559	17.3937
BGIBMGA000231	0.0140503	1.99457	0.00168696	0.00147478	0.914263	5.08067	0.000123124	3.14816	2.56659	0.264425	0.00359143	0.00123204	0.00450788	0.250123	5.51068e-05	0.000134123	0.091421	1.54872
BGIBMGA000232	84.1014	75.0039	67.1479	75.0345	67.661	67.7973	71.8928	72.7635	62.5187	43.2378	37.7143	39.09	52.029	41.4738	33.177	66.5504	60.6907	46.2247
BGIBMGA000233	46.8653	44.8038	46.1572	35.1498	39.4114	32.0924	41.3496	34.6102	32.622	54.1799	52.4392	63.019	39.1864	60.1327	59.7199	47.4322	45.5635	53.4364
BGIBMGA000235	75.4787	73.807	72.7928	122.707	120.26	151.548	117.904	104.36	118.296	133.972	184.876	152.05	89.2162	96.1552	138.477	121.33	115.677	123.83
BGIBMGA000236	8.23181	7.72976	7.28996	7.78775	6.46913	4.10291	4.61088	6.62661	5.2004	6.1774	3.93117	5.03372	6.61512	6.27733	4.01861	6.0315	6.06368	6.77879
BGIBMGA000237	14.8507	14.8606	16.0012	16.6645	18.3929	18.2635	21.6736	18.521	20.6822	17.5999	16.1078	18.9173	16.15	16.8496	17.3793	14.0074	15.405	16.3472
BGIBMGA000238	0	0.0471318	0	0	0.0568372	0	0	0.11943	0	0	0	0.110358	0.0547222	0.0517306	0.0662303	0	0	0
BGIBMGA000239	0	0	0.126096	0	0	0	0	0	0	0.272419	0.0615508	0.260516	0.391334	0.616817	0.0769921	0	0	0.061108
BGIBMGA000240	0.817055	0.686852	0.251374	1.3624	4.7679	1.79488	1.80312	3.2478	1.98773	0.527107	0.491599	2.93924	0.613143	0.596903	2.90196	0	1.33308	1.07655
BGIBMGA000241	0.0487065	0.221541	0.201845	0.2086	0.265844	0.199114	0.223934	0.2633	0.234482	0.11649	0.144571	0.119501	0.0441576	0.0885567	0.251628	0.306362	0.201514	0.224232
BGIBMGA000242	0.245758	0.181102	0.889918	0.612821	0.892224	1.23786	0.912471	0.417569	1.00444	1.49267	1.90536	1.44314	0.856834	1.16686	2.5751	0.30896	0.371199	0.623631
BGIBMGA000243	25.5062	24.4879	25.0063	33.4756	34.1639	28.4032	27.1017	27.0905	29.4532	67.4845	70.9506	53.264	77.3654	93.2611	55.2893	21.0378	22.577	21.369
BGIBMGA000244	10.9519	8.40846	7.2496	8.85146	8.32755	7.43427	8.51694	8.45256	7.88602	9.08353	7.80347	9.76213	11.0619	9.47347	9.05975	6.59431	8.11039	6.96675
BGIBMGA000245	0.770209	0	1.27537	0.220961	0.223288	0.267627	0.756432	0.224062	0.420782	1.37386	0.408699	0.210288	0.221252	0.198512	0	1.01788	0.440815	0.199036
BGIBMGA000246	0	0.247699	0	0.296691	0	0	0	0	0.283108	0	0	0.561165	0	0.265806	0.317457	0	0	0.264924
BGIBMGA000248	65.3726	60.0125	80.2284	13.1178	15.5065	24.6925	18.1186	18.9802	21.1201	159.799	98.5482	127.558	193.323	155.676	93.5967	46.7133	39.6391	32.8562
BGIBMGA000249	13.7166	9.51133	11.5906	3.27694	2.5758	1.12329	1.98029	2.37185	1.79687	2.35057	0.554811	1.06227	5.98758	2.4583	1.7598	6.72072	6.96591	4.91989
BGIBMGA000250	0	0	0	0	0	0	0	0	0	0	0	0	0	0	0	0.333441	0	0
BGIBMGA000251	3.36916	2.0226	1.82193	5.46208	5.24118	5.37585	5.52354	3.94415	3.83264	8.67189	16.6385	11.7481	4.0722	7.54363	10.5224	3.40773	6.21195	4.42852
BGIBMGA000252	0	0.121774	0	0	0	0	0.311348	0	0	0.225747	0	0	0	0	0	0	0	0
BGIBMGA000254	3.72367	3.16772	1.79625	2.98201	4.99107	4.73129	5.38624	4.06041	3.68865	3.34325	5.82764	5.77301	3.44691	3.72135	6.79225	2.00474	1.70835	1.15082
BGIBMGA000262	3.51847	2.69916	1.52076	103.709	129.069	92.0242	63.7763	62.6122	41.5083	189.184	213.19	159.973	52.4579	52.0515	92.2179	7.01066	14.1115	5.85475
BGIBMGA000263	0	0	0	0	0.253038	0	0.420689	0.246472	0	0.405115	0.462793	0	0	0.452241	0.126062	0	0	0
BGIBMGA000266	6.61064	2.08452	1.12235	12.8716	17.6494	26.6294	17.4218	12.4162	5.66583	7.77105	23.5073	16.5644	3.56606	3.45253	10.8853	15.103	13.6096	9.18435
BGIBMGA000267	0.196937	0.248544	0	1.77922	2.61899	1.07434	1.02611	1.79499	1.37177	2.17784	1.20437	0.831635	0.666911	0.974212	0.694865	0	1.80767	1.31591
BGIBMGA000268	0	0	0	12.4702	25.8341	20.3784	4.75912	6.99841	2.8822	3.41335	4.85216	1.80437	0.273758	0	1.16552	17.1828	16.0249	12.0992
BGIBMGA000269	3.76611	2.72277	3.43335	2.25914	2.67381	4.23236	1.97624	2.5585	1.74687	2.3294	1.24658	1.51581	0.979405	0.618199	2.0579	5.11783	4.26185	3.28953
BGIBMGA000270	0.180622	0.171548	0.0977394	0.213447	0.203332	0	0.232113	0.318669	0.504478	0.0821898	0.375322	0	0.302308	0.185371	0.114885	0	0	0.0930769
BGIBMGA000271	17.6085	19.1236	11.8646	10.2276	9.77019	9.57959	11.1543	12.3879	11.1326	15.3237	12.2659	7.91483	15.5964	11.916	10.6874	14.2313	10.9264	8.73436
BGIBMGA000272	0.282944	0.277733	1.40125	0.0806419	0	0.298351	0.273245	0.243925	0.614991	0.0646244	0.150856	0.230718	0.0832964	0.431694	0.597274	0.0950339	0.327855	0.0734032
BGIBMGA000273	110.624	106.921	72.7482	70.3743	77.2995	82.8315	87.9704	95.8356	60.5828	32.4666	34.8687	25.1073	43.0404	19.0286	27.4791	56.2701	44.8597	32.6259
BGIBMGA000274	0.174364	0.444463	0.147071	1.32907	0.0639222	0	0	0.0513702	0	0	0	0	0	0	0	0	0	2.27182
BGIBMGA000275	0.194959	0.758995	1.29141	0.902466	0	0	1.04177	0.228626	0.215283	0.878886	0.626659	0.424271	0.226722	0.397817	0.71758	0	0.67767	2.01084
BGIBMGA000276	0	0	0	0.62686	0	0	0	0	0	0	0.286466	0	0	0	0	0	0	0
BGIBMGA000278	0	0	0	0	0	0	0	0	0.246707	0	0	0	0	0	0.272464	0	0	0
BGIBMGA000280	0	0.443681	0	0.788373	0.266798	0	0.894498	0	0	0.417959	0	0.250319	0	0	0	0	0	0
BGIBMGA000281	0	0	0	0	0	0	0.219946	0	0	0	0.176692	0	0	0	0	0	0	0
BGIBMGA000283	0	0	0	0	0	0	0	0	0	0	0.299271	0	0	0	0	0	0	0
BGIBMGA000285	12.9303	10.641	7.64851	11.2984	8.80007	13.1463	18.6187	18.2582	16.6953	7.66066	15.9299	8.7294	11.3361	8.02275	10.8262	9.32611	9.76764	6.13617
BGIBMGA000286	13.9626	6.51435	10.1259	11.2444	6.93497	10.6864	10.5635	10.8025	11.445	13.7948	11.6083	8.87213	17.5524	18.7806	10.856	5.56608	11.0614	7.61803
BGIBMGA000287	6.31699	3.62629	3.107	3.43975	5.32266	4.40905	5.466	5.61246	3.60541	5.32568	6.03849	5.9524	5.28104	4.22432	3.18388	3.88633	2.61675	4.81793
BGIBMGA000288	39.4016	37.2443	42.8213	51.7236	42.532	56.0899	55.4613	49.0445	54.7536	13.5009	17.9112	14.8672	11.4782	11.0557	19.7117	46.4327	44.9165	46.5745
BGIBMGA000290	74.2615	68.4872	67.345	58.5267	57.7195	53.1216	54.6325	57.1439	51.049	35.9391	38.7528	41.7754	50.6114	57.0725	33.6065	58.062	56.0331	59.5508
BGIBMGA000291	0.334199	0.216533	0	0	0	0	0.14267	0.0658148	0.630573	0.669348	0.235845	0.121685	0.875837	1.03769	0.389999	0.146647	0.0627736	0.115165
BGIBMGA000292	140.259	106.67	105.48	118.743	99.7468	124.418	129.443	111.49	127.399	93.2984	89.847	85.7236	106.234	92.1113	116.376	99.7609	92.0074	90.3311
BGIBMGA000293	19.0672	17.245	14.5245	15.8203	21.6206	20.8639	15.8427	17.1184	19.2579	10.5999	12.9119	8.35042	13.241	10.641	9.1055	16.3981	17.1458	17.4343
BGIBMGA000295	0.38376	0.775473	0.936074	0.31059	0.386623	0.735961	0.665783	0.312008	0.582968	0.211461	0.0819152	0.291608	0.148589	0.238376	0.3303	0.924952	1.3586	1.38222
BGIBMGA000298	18.1687	18.5532	13.484	34.8015	38.6309	36.0483	37.404	35.3859	30.1615	31.7712	33.1975	32.9624	27.2068	26.0451	27.3684	18.7382	20.0298	16.9753
BGIBMGA000299	0.330314	0.23524	0	0.682535	0.925973	0.272423	0.252603	0.345181	0.550152	0	0.301724	0	0	0.299085	0.252564	0.433051	0	0
BGIBMGA000300	23.205	21.0386	21.0424	16.6536	15.4296	19.5062	21.1695	16.4343	16.4309	22.4647	20.1351	17.6894	24.9744	23.2293	20.9	17.767	15.9734	16.45
BGIBMGA000301	228.164	202.294	246.148	132.438	121.764	115.288	146.122	149.829	178.5	94.6461	63.1386	76.2701	163.507	144.976	85.9912	146.886	149.393	146.567
BGIBMGA000302	6.2477	6.95656	7.29441	7.35157	6.33341	6.96452	7.13337	6.14328	8.3889	7.26585	7.38291	9.65878	6.55949	10.3956	8.8179	7.20739	7.79748	8.2787
BGIBMGA000303	0.6482	0.785261	0.766243	2.26031	0.562657	1.19907	1.21758	1.00769	1.60988	1.11415	0.627627	0.730361	0.597996	1.56531	1.5614	1.03661	1.18714	2.0214
BGIBMGA000304	5.66035	5.84655	4.98496	3.71083	2.10871	3.39981	3.08728	2.82251	3.24714	4.52169	3.01025	2.26691	2.42817	3.87763	5.06499	4.17927	4.7904	3.94757
BGIBMGA000305	128.97	104.57	100.56	117.912	103.558	105.422	80.7407	98.37	86.4303	197.635	137.275	132.892	152.523	122.249	92.859	142.638	148.397	115.314
BGIBMGA000306	0	0	0	0	0	0	0	0.117568	0	0.179037	0	0	0.106149	0	0	0	0	0
BGIBMGA000307	47.2197	41.1895	38.7013	44.6635	45.3163	48.3986	42.7439	35.222	43.6642	45.1276	51.275	39.8928	21.3457	32.3929	42.1349	48.1265	44.161	49.3763
BGIBMGA000309	0.219977	0.208873	0.267098	0.559909	0.870352	0.498684	1.15544	0.639103	0.624854	0.598644	0.505346	0.576573	0.311958	0.489751	0.566223	0.162867	0.207985	0.266458
BGIBMGA000310	0.0408498	0.0823446	0.133055	0.0480797	0.27985	0.174608	0	0.241467	0.0900113	0.270797	0.130847	0.178878	0.0935794	0.04276	0.102416	0.163035	0.0918542	0.0840543
BGIBMGA000311	11.2949	14.7924	10.057	27.532	35.3129	33.7873	32.2785	34.6163	21.3215	22.5486	22.7337	22.2117	22.5516	27.0051	30.0078	15.5995	31.3037	26.2317
BGIBMGA000312	39.4866	37.9621	35.9952	39.4264	39.571	42.7005	44.1848	42.1895	40.8206	30.3851	29.1855	34.2773	38.5227	39.1863	28.2848	38.2799	35.4904	37.5116
BGIBMGA000313	4.80397	5.37094	4.32158	5.95312	5.36081	5.55776	4.64818	4.55741	4.76443	6.40595	2.73436	5.6907	8.40621	9.12682	3.74029	3.45068	4.54269	5.07536
BGIBMGA000314	0	0	0	0	0	0	0	0	0.0495267	0	0	0	0	0.0445063	0.173037	0	0	0.0443893
BGIBMGA000315	3.98143	2.68059	2.22598	5.03942	8.27116	5.38524	9.08288	5.79089	5.15526	2.20994	8.34939	2.91958	3.20833	2.93298	7.84238	2.71988	3.57934	1.80363
BGIBMGA000316	16.1633	17.7111	18.8755	20.3995	20.9927	24.3441	24.4735	23.6941	23.9101	23.2233	24.0881	27.2561	20.608	28.984	24.6022	18.4105	18.4561	20.9213
BGIBMGA000317	1.62461	1.18908	1.36327	0.452788	0.531513	0.518624	0.999325	0.450545	0.395826	0.507276	0.755475	0.528257	0.414862	0.528926	0.992229	1.51514	0.884738	0.933634
BGIBMGA000319	3.51177	2.62976	3.34982	3.49234	2.57033	4.19372	4.19601	2.70229	4.07601	2.79975	4.00712	4.26778	2.15928	3.53751	4.1425	3.89786	3.52461	4.36107
BGIBMGA000320	20.218	18.0902	17.4733	16.8162	16.7395	13.8222	16.4819	16.24	17.9489	16.2485	14.7833	17.5071	20.4122	19.5165	13.5917	16.9326	21.4345	13.8064
BGIBMGA000321	23.1437	25.0585	24.6346	30.7795	31.0734	30.5788	32.8708	34.1975	33.9665	17.67	22.319	23.2907	17.0148	23.102	21.5597	24.6949	27.6763	23.795
BGIBMGA000322	0	0	0	0	0	0.0463017	0	0	0.0368229	0.193674	0.108901	0.0740615	0.0807853	0.071029	0.0803497	0	0	0
BGIBMGA000324	14.6222	11.6897	12.2183	17.4036	18.958	21.9666	40.7014	24.3977	15.0564	19.5065	16.0699	17.9251	18.9787	8.56059	23.9759	8.13568	8.52682	8.21754
BGIBMGA000325	0	0	0	0	0	0	0.982226	0	0	0	0	0	0	0	0	0	0	0
BGIBMGA000326	0.336943	3.21096	0	5.70295	4.86155	2.35215	2.75184	3.50215	7.7599	4.92445	2.52691	1.0957	7.51349	4.82369	4.83533	1.77457	1.57205	13.3981
BGIBMGA000327	1.99929	0	0.448452	0	0	0	0	0	0	0	0	0.431535	0.463464	1.21853	0	0	0	0.8194
BGIBMGA000328	5.49406	1.6787	1.85734	2.53534	2.88726	2.12116	4.27524	4.95886	6.58697	13.8315	5.18092	10.4568	15.3173	10.4043	10.5606	3.50676	4.70986	2.06026
BGIBMGA000329	7.8104	7.39272	6.17279	4.06532	5.36505	2.15756	2.6617	2.63146	2.77806	5.2795	3.41456	3.54107	7.97656	4.81155	5.2916	2.67437	5.94272	4.2974
BGIBMGA000330	1.25111	2.56505	1.47703	0	0.862982	0.101213	1.54122	0.388787	1.47622	2.43786	0.339499	1.30074	2.81856	2.52447	0.684823	2.17847	1.85304	0.76904
BGIBMGA000331	14.3466	13.6779	20.8767	7.81272	7.54144	5.93971	9.63697	5.73217	7.28706	7.69382	5.4884	7.00783	10.7226	9.26413	9.51774	10.3043	14.9561	10.843
BGIBMGA000332	0	0	0	0.868457	0.889137	1.42996	3.35775	3.48885	3.62504	0	0.265117	0.2738	0.575444	0.252056	1.84635	0	0.583825	0
BGIBMGA000333	44.8907	30.0075	46.387	35.2114	41.1001	50.9962	25.4641	45.1906	41.7153	25.1435	15.4936	16.7646	50.8163	22.1206	18.6165	43.0226	36.2182	31.7183
BGIBMGA000336	31.6267	40.7082	23.1164	29.6727	27.8791	24.0117	31.3562	30.8932	25.0984	25.1513	43.794	32.6406	28.709	46.9665	37.1305	23.424	19.6584	15.6248
BGIBMGA000337	2.08389	5.93413	2.77567	0.399824	0	0.376509	0	0.403284	0	1.11291	0	0.62904	0.639465	0.11694	3.69313	1.63379	0.538753	1.68691
BGIBMGA000338	1.71865	2.69001	0	2.58612	4.35912	1.19487	3.02178	4.28549	4.05211	0.975956	3.56578	3.36324	1.29503	1.994	1.02363	0.374683	0.660149	0.296227
BGIBMGA000339	0.398176	0	0	0	0	0	0	0	0	0	0	0	0	0.102959	0.385062	0	0	0
BGIBMGA000340	0	4.82626	0	0	0.38019	0	0	0	0	0	0	0	0	0.43038	0	0	0	0
BGIBMGA000341	2.1736	0	2.04981e-05	0	1.12378e-05	31.8535	1.19218e-05	0	0	2.74816e-05	22.912	8.56496	3.48534	2.71934e-05	2.24488e-05	29.5275	0	0
BGIBMGA000342	0	3.67685	0	0	0	0	0	0	0	0	0	0	0	0.45259	0	0	0	0
BGIBMGA000343	0	2.16906	0	0	0	0	0	0	0	0	0	0	0	0	0	0	0	0
BGIBMGA000346	1.11741	15.8408	2.53501	12.1985	8.02474	3.13796	4.71345	7.60976	4.90773	1.67806	0	3.43806	0	0	0	0	0	1.11698
BGIBMGA000347	0.117723	0.0744068	0.253669	0	0	0	0.0488358	0	0	0	0	0	0	0	0	0.0521185	0	0
BGIBMGA000348	10.6098	19.3737	18.1376	15.271	16.0455	6.67388	7.74492	8.5606	7.89288	16.1227	25.2605	25.3232	33.9039	34.2459	30.6909	17.328	14.2309	18.0039
BGIBMGA000349	3.04184	2.85125	3.52856	4.99478	5.01644	4.94961	5.2997	5.29861	5.81518	2.72076	2.46421	2.80443	3.90604	3.87322	4.26832	1.76609	3.64792	3.01873
BGIBMGA000350	24.0085	30.2305	21.6311	34.7539	30.4399	29.6902	27.7887	27.3404	30.0365	34.8095	24.6171	27.9892	37.8619	27.8119	32.7633	21.2386	21.3076	24.0682
BGIBMGA000351	7.42521	6.44831	6.28597	6.75153	7.38692	8.40998	8.2416	9.1458	8.13514	7.61488	8.43526	9.48235	9.42096	10.2215	9.22983	6.63076	6.73717	7.12616
BGIBMGA000352	0	0.0865603	0.0937899	0	0.0494587	0.18609	0	0.0519413	0.0995461	0.0819661	0.231519	0.192578	0.194772	0.18337	0.113077	0.289518	0.0495852	0.315754
BGIBMGA000353	4.35172	2.53552	3.09166	0.591063	0.633196	0.500113	0.319947	0.23439	0.499357	0.138076	0.266478	0.163143	0.400713	0.662323	0.310426	1.5278	1.02366	1.08303
BGIBMGA000354	9.44028	10.2552	9.476	10.2277	10.8327	11.7627	11.6598	13.4499	10.4135	9.81126	9.26205	11.5534	8.77047	12.5495	9.96251	9.92358	11.4317	11.2313
BGIBMGA000355	6.23353	6.98836	4.98566	6.01818	5.80349	5.41341	5.86251	6.5804	5.80192	3.37521	2.37416	3.03079	4.1311	4.00372	1.93656	5.37519	6.07222	5.37905
BGIBMGA000356	10.3088	10.0963	9.02403	8.67602	8.38284	7.77098	9.14838	8.87207	8.97309	8.96463	5.79222	7.77277	8.08851	9.241	9.66049	8.22424	8.61959	7.64493
BGIBMGA000358	0.750096	0.780248	1.33011	1.03381	0.656879	1.40201	1.31355	0.905003	0.874518	0.812634	1.62617	2.06834	0.506913	1.6362	1.62769	1.34252	1.41705	1.2762
BGIBMGA000359	1.54356	1.60872	1.86828	0.988718	0.617188	1.61076	0.953555	0.72617	0.910586	0.867107	1.07028	1.45102	0.761542	1.336	0.80086	1.75017	1.6759	2.16588
BGIBMGA000360	34.0952	31.6385	33.3743	26.2919	37.4458	34.9578	35.1154	35.6162	32.7719	42.5073	35.4418	35.9661	42.5447	41.9637	24.478	29.8973	36.6165	29.9335
BGIBMGA000361	11.6577	11.1335	8.09434	11.2965	13.1733	10.9469	9.99833	13.1638	12.235	12.1181	12.0005	17.4471	11.6912	15.3393	11.744	6.60217	14.9204	10.1249
BGIBMGA000362	5.3354	5.93147	5.84124	7.36887	7.35496	7.68311	7.612	7.38434	7.58433	6.06549	7.08716	5.91085	5.64191	7.34666	6.71098	6.10194	7.18105	6.84016
BGIBMGA000363	35.1551	30.4032	29.3093	30.4227	30.8408	33.6569	33.4102	31.7256	33.3699	32.8788	28.4012	25.7335	30.7315	33.7677	32.3328	42.1701	42.4279	40.2737
BGIBMGA000364	13.524	13.1154	10.8003	13.5173	17.526	15.5015	17.0002	16.4829	14.9943	12.0196	12.5815	11.7296	13.8192	12.8303	13.2365	8.44178	11.4765	10.9381
BGIBMGA000365	19.3361	15.994	16.9218	11.5256	13.7793	11.7283	13.0325	13.0427	13.4091	11.1613	7.96028	9.97426	15.6385	14.5457	10.2101	12.83	13.3186	8.91216
BGIBMGA000366	3.57196	3.46805	4.98181	2.95749	3.52647	4.60465	4.24676	3.1995	4.92673	3.18183	4.01982	4.00194	2.3178	2.81265	5.05197	4.733	4.14625	5.3989
BGIBMGA000367	253.006	243.44	209.267	256.52	280.144	247.91	265.019	295.956	234.305	273.034	201.792	204.443	288.696	239.847	180.34	227.223	243.702	181.825
BGIBMGA000368	0.206609	0.223788	0	0.891931	0.417415	0.480105	0.519403	0.49166	0.651809	1.42713	0.337971	0.605293	0.682003	0.727741	0.0605432	0.129909	0.106841	0.0480158
BGIBMGA000374	21.8999	22.5414	21.2269	25.5728	23.0053	25.3901	23.8587	22.0975	21.3012	20.9275	23.9956	23.9939	20.6993	20.5202	21.8151	20.3391	17.8997	23.1038
BGIBMGA000375	4.72652	6.62818	7.12789	0.983888	3.3198	0.942026	1.92713	0.787549	2.06045	5.4438	3.08101	3.61429	3.38605	5.12336	2.82661	2.31088	9.31532	1.6731
BGIBMGA000376	0.292148	0.518897	0.234109	0.183314	0.332727	0.593103	0.127258	0.232639	0.227175	0.321518	0.169879	0.668638	0.268787	0.23876	0.11147	0.225511	0.349005	0.387558
BGIBMGA000377	13.2451	10.8936	13.2663	17.224	15.0748	16.0494	16.3541	15.1041	17.7515	11.0347	14.2381	13.866	8.03643	14.9162	14.3661	11.3824	13.8429	14.7578
BGIBMGA000379	0.546233	0.669101	0.650994	0.390723	0.478638	0.736992	0.503201	0.452769	0.711475	0.347372	0.775559	0.386798	0.302515	0.221822	0.611661	0.900526	0.880769	1.22428
BGIBMGA000380	0.148194	0.626161	0.168374	0.513563	0.538346	0	0.401966	0.175288	0	0	0	0.16351	0.179525	0.323092	0	0	0.175086	0
BGIBMGA000382	41.1851	35.5304	39.4604	37.7691	36.2476	30.8198	37.3737	36.9419	39.8012	61.7395	56.6562	45.7162	90.6698	57.3001	58.2961	32.6962	35.5646	32.0724
BGIBMGA000383	28.8863	25.2426	21.5112	24.8098	26.9754	26.1602	27.0269	30.7097	26.5102	29.0815	23.8635	25.5063	25.5839	27.492	22.7432	21.1183	21.223	18.9293
BGIBMGA000384	31.3898	30.0757	28.5257	35.9935	43.405	33.3464	43.9244	50.524	34.3386	23.8129	25.8158	23.6983	32.0285	27.0331	29.1789	25.3608	27.9538	24.3653
BGIBMGA000385	2.92296	2.51629	3.96377	4.04122	4.94401	3.93037	5.16116	6.98164	4.79129	3.06845	3.9522	3.46468	2.40391	3.19748	4.76144	3.5334	3.72868	2.38883
BGIBMGA000387	3.00486	2.66322	3.12517	1.86685	2.31603	2.33123	1.35677	1.62631	2.27385	3.02027	2.06864	3.34951	3.67694	4.17612	1.4779	4.55481	6.11559	5.02369
BGIBMGA000388	411.214	452.568	1076.58	98.3652	68.7076	119.719	55.865	65.2871	256.123	625.286	331.515	571.152	650.636	545.446	480.014	551.393	366.389	665.052
BGIBMGA000389	0.258575	0.540965	0	0	0	0	0	0	0	0.105768	1.19327	0.301813	0.267313	0.234824	0.146947	0.149733	0.126428	0.117261
BGIBMGA000390	13.6504	13.5804	15.6521	9.93088	8.17451	10.1513	9.74592	7.77881	9.81655	13.1609	14.622	15.6235	13.3724	15.025	12.652	15.7474	15.3208	16.9174
BGIBMGA000391	5.68523	7.83582	7.9688	11.6546	11.5899	10.2065	8.79293	9.22443	9.20328	7.51701	7.10227	6.46842	7.49389	7.97599	7.28923	6.45962	7.60395	7.80823
BGIBMGA000392	31.7562	25.0021	23.1899	37.2777	30.2256	32.9315	39.1333	31.7577	32.7513	16.3033	17.1291	18.4388	13.7293	19.7026	23.1575	53.4556	56.4607	47.2457
BGIBMGA000393	6.04511	5.87025	4.04121	17.6054	20.5753	18.7567	25.7465	23.756	16.6697	4.56024	5.5643	5.26692	4.01575	7.29867	5.71871	5.3677	4.1365	6.18381
BGIBMGA000394	27.2363	28.1111	28.6545	41.3528	39.0168	36.289	35.528	37.646	39.6871	59.0012	49.9576	41.5173	55.1496	51.0378	50.9136	26.3828	33.5254	28.907
BGIBMGA000395	617.187	624.433	513.167	789.715	739.797	600.562	724.429	834.68	734.104	958.299	715.095	641.872	937.055	907.711	520.51	704.517	705.248	513.261
BGIBMGA000397	33.9863	22.6437	21.9895	22.1222	21.333	27.8865	25.1753	22.9389	23.6674	27.3497	24.2191	45.1896	24.6655	29.5936	26.0991	37.9689	18.5185	26.6823
BGIBMGA000398	26.8573	27.6517	25.6117	33.9651	31.7822	30.1859	32.7168	35.7402	31.5055	27.6794	26.0784	24.2093	25.5192	19.5126	29.6645	27.955	28.9953	33.9805
BGIBMGA000399	46.2329	39.7248	40.734	27.6915	36.2875	21.2514	30.6307	38.2969	36.5827	53.3576	43.3011	42.1611	68.9235	50.2106	35.7662	28.1144	27.0849	34.4674
BGIBMGA000400	0	0	0	0	0	0	0	0.113304	0	0	0	0	0	0	0	0	0	0
BGIBMGA000401	0	0.0829971	0	0.0343774	0	0.0411785	0.111876	0.308932	0.0656512	0.0268148	0.0605406	0	0.063603	0.150481	0.0757392	0	0.0640485	0
BGIBMGA000402	2.60084	4.66359	2.86372	3.62136	2.26551	2.57539	3.69672	2.40568	2.3708	3.69058	2.7527	2.90793	3.97394	4.18393	1.75846	1.42157	2.36338	1.77291
BGIBMGA000403	0.624457	0.536727	1.02314	1.79469	1.18271	2.39252	1.819	0.616477	1.7548	1.0749	1.44203	0.608114	1.10626	0.720926	2.13265	0.883346	1.16738	0.992788
BGIBMGA000404	8.91852	8.20583	9.97405	15.6928	11.9898	11.0892	13.4689	15.4734	15.5944	8.00106	7.99609	8.40323	7.17391	11.6563	12.6927	6.20769	7.51571	8.759
BGIBMGA000405	3.05239	3.12333	3.48875	3.91494	2.96255	6.20991	3.14671	2.79435	5.02199	4.51986	3.59693	3.36919	2.62503	2.69881	6.90588	3.60501	3.63992	3.37641
BGIBMGA000406	0.260847	0.372662	0.221603	0.159393	0.571969	0	0.556589	0.733672	0.498261	0.465214	0.379544	0.212044	0.341664	0.44768	0.448013	0.116616	0.422828	0.167203
BGIBMGA000407	18.6579	20.1894	25.3346	14.524	13.414	16.5294	15.8098	12.4475	17.0534	18.1971	16.4847	17.6921	22.5884	19.3361	20.8798	16.9547	18.8013	18.7418
BGIBMGA000408	0.719751	4.2687	2.51445	0.0188795	2.22399	0.000103482	0.418299	3.78372	2.53032	5.78491	0.629082	0.000729523	0.012116	3.08226	5.52168	5.03957	0.470599	5.52949
BGIBMGA000410	9.88318	9.1085	9.94458	11.2881	7.20903	6.87263	8.23237	10.4032	5.94805	6.3401	6.07782	7.83762	6.18206	7.33632	8.92714	9.79581	9.04876	7.51232
BGIBMGA000411	17.114	11.5695	12.5316	10.7457	10.2601	11.4857	7.83176	7.41115	6.27686	9.0825	5.19487	3.65681	3.54471	5.67561	6.19029	13.1928	12.8733	11.583
BGIBMGA000412	2.41554e-05	4.98141e-05	0.000221217	1.32242	0.00690429	4.18868	0.00175026	3.64401	1.82891	0.00105642	5.48113	0.0790123	1.94704	0.000187798	2.09768	0.000274411	0.000435849	9.789e-06
BGIBMGA000413	0	0	0	0	0	0	0	0	0	0	0.432071	0	0.152643	0.142612	0	0	0	0
BGIBMGA000414	13.8585	12.4756	10.3922	10.6058	9.17441	9.74145	8.83309	9.071	8.4306	19.9361	13.9705	12.5682	17.4486	13.4814	13.5941	9.2081	13.6201	11.5752
BGIBMGA000415	5.17043	4.29938	5.68708	4.98258	4.98214	6.10499	5.87172	4.90405	6.84649	5.01067	5.02715	4.99115	3.53293	3.25574	5.98384	5.7154	5.01438	6.44484
BGIBMGA000416	26.6949	23.3377	17.2628	21.4435	18.8791	24.0423	34.2589	31.31	22.9264	4.92024	8.80251	8.77936	5.58085	13.7123	16.6751	17.3486	16.2802	15.0187
BGIBMGA000417	0.288687	0.298668	0.111997	0.53959	0.617267	0.262945	0.67419	0.949804	0.332211	0.212964	0.274676	0.234245	0.0860159	0.203466	0.140619	0.0863466	0.14523	0.0542533
BGIBMGA000418	31.5963	34.2133	33.1446	46.8851	38.7833	40.0873	40.3243	42.2209	40.3929	23.9075	17.0186	21.3053	30.7146	35.8865	29.7917	27.0697	22.0022	24.17
BGIBMGA000419	116.653	131.837	129.805	146.256	152.907	124.957	104.171	128.866	105.13	35.3439	27.4139	36.4305	49.3092	58.2299	32.502	109.539	91.7918	92.7594
BGIBMGA000420	4.55488	4.14276	4.08153	3.70912	3.70389	3.23658	3.80553	3.73283	4.34764	3.2919	3.70326	2.78461	1.9201	2.66236	3.92735	3.803	4.06653	4.20258
BGIBMGA000421	2.75601	4.57839	1.92598	3.19277	4.20069	4.47801	1.82122	1.72326	1.91251	0.579937	0.706656	1.19905	0.201642	0.366409	0.702328	2.36555	1.74715	1.78778
BGIBMGA000422	40.0079	37.1302	34.1154	30.3307	27.7633	36.2164	34.3212	34.6305	31.3862	24.7126	28.5337	24.4109	23.4872	27.8728	30.5853	33.5567	30.155	30.5273
BGIBMGA000424	8.02279	8.10709	6.59203	6.87448	6.97892	6.14985	7.20574	8.6347	8.06106	8.21069	8.95388	7.49705	7.31526	8.31938	8.78513	5.69304	4.84255	7.21697
BGIBMGA000425	17.3485	17.9437	16.2799	21.5832	21.8099	24.3618	26.0892	25.134	24.316	21.2601	18.3727	24.2004	16.0953	25.2642	20.3597	20.5241	17.9317	18.2161
BGIBMGA000426	0	0.137513	0.461474	0	0	0	0	0	0.153557	0	0	0	0	0	0	0	0.15788	0
BGIBMGA000429	0.038088	0.0798658	0.120353	0.0854304	0.124471	0.298226	0	0.0426854	0	9.46354	16.113	9.9604	3.26381	2.40283	6.64788	0.143135	0.044478	0
BGIBMGA000430	2.39752	2.21682	3.09152	36.4729	47.4702	40.5962	32.4279	30.0843	25.0411	30.6428	59.6372	28.935	11.5391	8.75463	12.9879	9.65346	7.28031	9.17427
BGIBMGA000433	0	0	0	0	0	0	0	0.138466	0	0	0	0	0	0	0	0	0	0
BGIBMGA000437	0.104853	0.303441	0	0.712228	3.64013	1.00051	1.30986	0.714986	0.469318	0.80753	2.04241	0.354602	0.256633	0.111615	0.790563	0.150605	0.248093	0.230028
BGIBMGA000438	529.674	536.31	267.383	721.113	760.199	752.88	577.241	596.008	328.117	473.291	625.543	425.454	217.296	241.506	306.031	561.087	725.031	461.324
BGIBMGA000439	0.600519	0.305692	0.366876	0.433333	0.28749	1.08365	0.30102	0.507809	0.833008	0.378374	0.298934	0.62312	0.435286	0.344882	0.291397	0.244173	0.559689	0.79347
BGIBMGA000440	25.7587	20.0792	19.0165	19.0629	20.6552	22.6874	16.8501	32.9705	24.9592	21.2726	19.2498	25.7895	23.1048	22.9282	20.7764	19.6001	18.0769	18.7507
BGIBMGA000442	6.59056	7.03256	9.49063	8.68883	8.95955	8.62803	8.11641	9.06688	8.48012	5.40023	5.9329	5.2085	3.94828	5.51016	8.06647	9.43618	7.44467	10.6303
BGIBMGA000444	19.3798	19.9527	19.0318	27.9884	26.2684	22.4467	26.501	26.505	25.1269	12.0025	15.4331	16.4495	12.8314	16.1301	17.903	14.8909	15.8082	16.49
BGIBMGA000445	4.10775	4.53286	4.43258	4.33599	4.29168	4.92961	5.27629	5.22901	5.63037	3.35359	4.16952	4.06521	3.17415	3.7674	5.4042	3.72429	3.90124	4.23765
BGIBMGA000446	9.39117	11.2191	9.19797	9.32457	9.2841	10.4185	10.1997	11.8734	10.9422	9.86315	8.98615	9.60815	9.3654	11.1095	10.6212	8.84161	9.36997	8.90184
BGIBMGA000447	6.47245	6.50317	9.57489	9.26874	8.63442	12.9062	8.80574	7.25833	12.5036	6.64317	8.71619	8.02161	4.83882	4.51643	8.73432	9.91864	8.67966	11.2286
BGIBMGA000448	18.3873	19.6915	20.8181	16.2369	18.5591	15.1685	22.3395	21.1023	17.5787	14.3514	12.9073	14.6121	15.2565	17.1049	15.9531	14.9245	17.9964	14.8557
BGIBMGA000451	2.30601	1.94844	2.36671	3.09979	1.81149	2.44598	2.71534	1.42195	2.70296	1.08403	1.82335	1.71428	0.749451	1.3814	0.966832	1.77727	1.78767	2.36691
BGIBMGA000452	42.4823	40.274	44.6656	38.8456	42.1456	35.0358	43.4947	42.9334	35.5056	30.5015	25.8434	34.8249	29.8631	37.7764	38.6526	39.0428	38.7663	35.6786
BGIBMGA000453	94.9265	37.7765	22.1231	60.0722	42.2885	58.5219	14.9727	60.8143	16.36	21.5547	46.9034	20.6656	22.1815	22.8357	47.3931	28.6755	110.279	76.3299
BGIBMGA000454	0.0217079	0.0892091	0.0355174	0	0.0248929	0.0300342	0	0.0500762	0.0235633	0.0102724	0.0463683	0	0.0386013	0.0112418	0.0386163	0	0.050209	0.0110979
BGIBMGA000456	0.608941	0.707205	0.599724	0.615284	0.757135	0.935181	0.687296	0.634574	0.673811	0.399492	1.03353	0.935846	0.865392	0.613269	1.30934	0.657358	0.689591	0.646773
BGIBMGA000457	0.20774	0.039038	0.24897	0.0467507	0	0.0562125	0	0.116735	0	0.16305	0.472135	0.107771	0.340793	0.401387	0.206872	0.0633152	0	0.172637
BGIBMGA000459	3.15599	2.67948	2.36252	2.94138	4.74174	2.8121	3.80858	3.21243	3.36385	3.71488	2.50662	3.63686	3.47637	4.53976	2.88676	3.09397	2.69651	3.09616
BGIBMGA000460	2.9551	2.63588	4.30216	3.11043	1.53155	1.95288	1.63133	1.36629	2.17037	0	0	0	0	0	0	3.48438	2.99297	4.10271
BGIBMGA000461	8.91081	9.24884	8.6906	12.2025	10.7364	12.3644	11.5986	12.6681	11.2091	10.9696	12.4753	10.7164	10.3876	10.0065	11.2957	10.9366	8.37032	9.1409
BGIBMGA000462	2086.81	2119.56	1717.09	1721.11	1920.22	1675.05	1356.21	1418.49	1397.22	1688.07	835.664	1204.47	1658.22	1651.43	805.228	1813.77	1703.3	1667.39
BGIBMGA000464	10.4762	11.7548	6.37969	8.97996	10.7028	9.70506	11.4646	12.1227	10.3499	9.26918	5.16972	8.41528	14.9784	11.3995	6.0671	7.12406	7.97505	6.2158
BGIBMGA000465	0.0648938	0.0608886	0.0344987	0.114407	0.141155	0.0441305	0.0409055	0	0.0729799	0.20489	0.0327749	0.176684	0.138237	0.132145	0.293937	0.0860249	0.108154	0
BGIBMGA000467	14.6409	18.2833	23.6108	8.73977	9.42828	10.9308	12.3388	8.60739	19.323	11.0796	13.8907	12.3158	13.3001	14.8079	16.2874	13.9949	12.2345	17.2203
BGIBMGA000468	4.91523	4.93786	5.31784	4.8045	4.06481	3.59169	4.24836	4.23353	5.61865	4.24668	3.93442	5.65143	3.01277	7.14944	6.22538	3.4238	4.04629	4.17033
BGIBMGA000469	17.0227	17.909	14.3961	20.7365	19.5944	20.1383	25.5453	23.0725	23.2821	28.5595	30.4278	29.7033	21.2661	29.2027	27.4313	14.3189	18.5019	17.8528
BGIBMGA000470	2.53887	4.40635	3.1884	6.79122	7.68959	2.93959	2.77424	4.18527	2.42464	0.395502	0.0986741	0.614036	0.353873	0.29362	0.0585903	3.95322	1.85643	2.64342
BGIBMGA000471	8.45022	8.38041	9.81624	8.51274	6.96695	5.40693	8.17429	11.3954	11.4719	6.26637	5.96891	5.92845	9.53324	8.26922	8.74033	9.33107	5.83664	8.0809
BGIBMGA000472	84.9679	81.1992	75.1606	84.7523	81.4657	84.9055	66.4894	72.014	74.1249	83.6743	62.7464	68.6579	56.2178	51.2499	41.7977	136.756	134.354	120.257
BGIBMGA000473	3.16614	2.96128	4.12135	3.34608	2.65659	3.97472	3.40443	2.37819	3.77813	1.7571	2.36129	2.49502	1.18511	1.64884	3.30756	3.77903	3.53148	4.687
BGIBMGA000474	15.075	14.2524	13.992	11.3688	11.851	11.68	14.8663	15.4642	15.9953	9.79342	10.8559	9.85303	12.8453	13.7344	10.4404	10.5152	9.44206	9.06039
BGIBMGA000475	399.875	365.193	355.759	219.688	182.008	207.548	200.903	200.076	216.928	352.782	260.495	291.65	375.174	321.813	218.947	312.199	259.189	240.668
BGIBMGA000476	11.232	14.2153	1.7816	45.4595	61.0694	51.2632	72.5082	78.8772	38.8957	70.8966	85.4552	44.6897	55.3103	44.0089	57.6581	17.019	10.6378	15.7095
BGIBMGA000478	1.20574	1.58623	1.29456	1.09309	1.04335	1.06554	1.38673	2.0115	1.43403	1.23603	2.34766	1.56742	1.31548	2.1423	2.46184	1.11754	1.92271	1.6142
BGIBMGA000480	0.0380144	0.0367934	0.0826984	0.214833	0.127725	0.100993	0.186702	0.299505	0.282907	0.0673206	0.0388216	0.0405672	0.0435091	0.15087	0.0442015	0.102845	0.0438605	0
BGIBMGA000481	9.79807	7.2882	5.54649	11.9182	12.5912	12.4979	16.2956	15.5342	13.294	7.07865	8.769	11.9578	6.34348	10.6658	9.19145	6.84698	6.85254	7.56519
BGIBMGA000483	0.0888814	0.0862006	0.30901	0.392611	0.411707	0.498594	0.216147	0.410031	0.206067	0.237162	0.273724	0.335275	0.0950535	0.0406893	0.918762	0.0823624	0.351123	0.429204
BGIBMGA000484	29.9446	30.6908	27.9669	36.0781	31.0368	36.0484	38.1417	37.8511	35.1879	34.8737	31.4782	32.2515	28.0261	33.8258	34.3679	28.7021	27.1612	24.9194
BGIBMGA000487	3.51642	3.68396	4.1637	11.0035	7.89646	11.0963	20.5339	18.5513	21.564	6.23338	5.87526	5.63171	2.84761	7.29476	7.69996	3.77481	4.64643	6.2414
BGIBMGA000488	14.7335	16.4842	17.0856	10.6166	10.1345	13.7587	14.901	13.3188	14.5368	9.70468	11.5972	13.8765	5.93983	12.5294	19.1103	14.4908	14.0345	15.4932
BGIBMGA000489	0	0	0	0	0	0	0	0.0630124	0	0	0	0	0	0	0	0	0	0
BGIBMGA000491	0	0	0	0	0	0.0697729	0	0	0.0558409	0	0	0	0	0	0	0	0	0
BGIBMGA000493	23.2396	23.8126	14.8033	45.4768	57.2814	63.2349	70.9618	73.6093	30.8072	37.0132	55.9734	26.2654	24.1577	23.5599	48.3413	18.4589	15.577	12.8797
BGIBMGA000494	2.9213	2.73101	2.73383	3.26024	3.59789	3.01614	3.5966	3.48012	4.09065	2.90646	2.98001	3.29693	2.31347	3.25476	3.70983	2.80421	2.47657	2.92767
BGIBMGA000496	36.4173	30.5184	36.1972	15.2012	15.4426	17.0244	20.0035	14.7623	14.2457	17.6797	13.1259	16.7264	13.9203	16.3254	19.3691	33.8152	28.0546	28.2469
BGIBMGA000497	0	0	0	0	0	0	0	0	0.206728	0	0	0	0.10821	0	0.112682	0	0	0
BGIBMGA000498	4.283	5.62471	5.83573	4.37838	5.39349	5.49611	4.57688	5.06239	4.61368	3.35964	3.24464	3.99013	1.66904	3.34477	3.96863	5.73703	5.88248	5.79107
BGIBMGA000499	0.084521	0.182169	0.213136	0.328719	0.494804	0.591503	0.490554	1.00591	0.864391	0.275639	0.362288	0.564903	0.205089	0.559905	0.753426	0.144982	0.272073	0.158473
BGIBMGA000500	0	0	0	0	0	0.274115	0	0	0.0706732	0	0.0676071	0	0.0723476	0.0665553	0	0	0	0
BGIBMGA000503	13.3196	16.4115	13.7121	14.0375	12.6223	15.5318	16.6428	17.0736	14.4682	16.0493	16.6133	14.7644	15.9811	14.6	19.1263	12.8595	12.1633	13.0038
BGIBMGA000505	19.135	18.5913	26.2358	3.50703	4.08707	4.50319	4.10108	4.66306	6.2474	13.0516	5.2606	12.4919	10.5039	11.1109	7.21351	17.8674	16.6322	16.3531
BGIBMGA000506	20.8421	17.1642	18.0595	19.7391	27.3343	22.7662	22.5767	37.909	24.2786	24.0562	24.1285	20.2251	23.0436	33.0917	18.9587	18.1623	13.9206	20.5139
BGIBMGA000507	0	0	0	0	0	0	0	0	0	0	0	0	0	0	0.0804671	0.249568	0	0
BGIBMGA000508	0	0	0	0.04486	0.121617	0.0523358	0	0	0	0.034262	0.114867	0.0413929	0.0391596	0	0.0509446	0.0484116	0	0
BGIBMGA000510	3.2224	3.89751	5.21991	4.21744	3.87336	6.97218	6.72156	5.18775	5.51833	4.21373	5.46598	5.79808	2.43605	6.25713	7.3463	4.61418	3.31192	5.29139
BGIBMGA000511	55.384	64.7514	51.5584	76.4273	81.2431	74.2415	59.196	76.7523	66.7636	69.0252	46.2672	39.9763	57.6419	55.7806	40.5398	48.7977	48.0651	44.21
BGIBMGA000512	3.60123	3.7451	3.88037	4.70673	4.53426	4.92214	4.93643	4.77158	5.084	4.11804	4.16567	4.2554	3.82274	4.43149	4.89825	3.70186	3.9063	3.44256
BGIBMGA000514	2.60408	2.9199	2.43137	2.50953	3.08811	3.34244	2.62866	2.8481	3.09692	2.44819	3.41419	3.75862	2.4322	3.12861	2.67153	4.5353	3.10806	2.80511
BGIBMGA000516	19.0832	18.1379	21.6897	18.1251	16.5311	22.3684	18.4134	18.0426	21.0355	19.0334	22.1748	22.4234	19.0125	18.684	27.044	16.9652	16.2741	18.0495
BGIBMGA000517	1.07892	1.00509	1.40082	0.951948	1.09488	1.37145	1.43052	0.946647	1.54167	1.05618	1.13082	1.50799	0.669432	0.858901	1.43453	1.10729	1.11962	1.45925
BGIBMGA000518	5.6299	5.59989	6.91021	8.13204	8.03435	6.30447	9.85011	10.3016	7.02674	7.99562	8.34268	8.38793	4.56193	8.74214	9.38753	7.20213	7.27999	6.18055
BGIBMGA000519	7.09146	5.89319	2.43508	41.9619	51.7001	72.434	41.8882	32.4892	9.90555	8.10091	28.6208	20.7814	0.271587	3.91409	17.8305	44.5506	64.2786	39.6289
BGIBMGA000520	4510.11	3951.07	2888.27	13162.9	13224.7	16378.6	14383.2	13176.2	8900.13	8754.92	11958	6951.72	3103.56	3477.3	7364.3	8757.76	8875.53	7419.18
BGIBMGA000521	9.4736	9.34785	9.68836	10.899	10.5106	9.04692	11.1493	11.9281	11.5024	9.79163	9.31446	9.77691	9.63179	12.0394	11.2221	7.63716	8.72114	8.99372
BGIBMGA000522	0	0	0	0.473482	0	0.575228	0	0.237671	0.459222	0.183104	0	0.447705	0	0	0.258828	0	0	0.628059
BGIBMGA000523	1.15449	2.42932	1.89096	1.97362	0.444335	1.05162	1.74611	2.21549	1.66638	1.53918	0	0.622642	1.33055	0.789288	0	1.51244	1.53181	0.588932
BGIBMGA000524	2.99472	1.87789	1.6489	1.48237	0.855666	0.34619	1.12402	1.46936	0.701084	0.115676	0.666525	0.138427	0.130715	0.394429	0.156115	2.17829	1.0146	0.850178
BGIBMGA000526	1002.35	1018.15	943.502	1106.13	1031.45	1163.86	1132.48	1093.26	1024.98	1284.96	1078.69	1062.57	1359.75	1125.72	1185.3	1013.85	853.778	841.042
BGIBMGA000527	23.7817	19.9969	16.9809	30.4821	32.7613	39.6956	32.5511	35.5023	20.3194	36.484	44.8643	32.3763	24.7118	26.5591	53.3461	22.1611	21.576	19.1079
BGIBMGA000528	92.6737	94.2336	93.6	123.476	122.662	131.463	146.355	141.367	130.627	111.723	129.372	139.445	103.541	131.916	137.358	96.3973	95.446	97.7617
BGIBMGA000529	311.775	326.327	383.471	117.802	109.39	116.87	114.264	125.97	222.336	289.604	156.655	240.034	756.463	737.291	313.493	273.013	244.048	228.416
BGIBMGA000530	0.189222	0.297982	0.0677519	0.149909	0.140646	0.0866374	0.319188	0.0739397	0	0.0572557	0.129803	0.276057	0.206948	0.127389	0	0.165877	0	0.131059
BGIBMGA000534	7.82573	8.17923	7.32685	6.84976	8.27792	7.94967	10.3795	7.61122	11.8111	6.60782	7.19344	47.2864	6.20131	7.78609	10.356	8.08577	6.72737	8.07672
BGIBMGA000535	1.73499	1.45199	1.5708	1.79925	1.40243	2.08899	1.5213	1.77706	2.39777	1.66365	1.77611	1.79076	1.35094	1.7936	1.64982	1.7869	1.61061	2.22029
BGIBMGA000536	2.1742	2.59252	2.22909	1.02551	1.03588	1.70614	0.920403	1.97469	1.05867	2.64179	2.19967	2.1917	2.55855	2.22415	2.84856	1.89231	2.41445	3.28208
BGIBMGA000537	18.2733	19.9391	18.9844	21.6704	19.294	21.5659	22.8694	23.6268	22.6266	19.8715	20.0824	24.4264	18.516	23.6195	26.8085	15.6711	17.0196	19.1821
BGIBMGA000538	2.01761	0.840538	1.23837	2.06456	1.50396	1.07584	1.7489	1.97068	1.45285	0.544874	2.34596	2.56708	2.51199	1.56774	1.24119	1.39042	1.70637	1.7467
BGIBMGA000539	1.07325	0.846576	0.917016	1.08403	0.731858	1.07638	0.878138	1.51926	1.18598	1.20684	0.819442	1.03401	0.731836	1.33936	1.53434	0.892301	0.890608	1.04152
BGIBMGA000540	5.68052	4.89909	5.39036	6.50891	6.22542	7.05924	8.46236	6.91111	7.87886	5.00637	5.77408	7.12749	3.25385	6.52959	7.85255	5.16505	6.27011	6.56204
BGIBMGA000541	34.9936	41.0377	35.3512	46.7881	44.749	60.4379	58.8903	53.7304	50.7742	44.6871	48.7367	48.4718	36.516	47.8863	61.537	34.9096	34.6578	45.0601
BGIBMGA000542	5.45534	4.06627	4.21202	4.97313	4.73226	5.72435	6.17054	5.94525	5.81406	3.64744	4.69927	4.88684	3.91895	5.96291	6.37931	3.52665	3.92121	3.16175
BGIBMGA000544	5.50347	6.56496	5.3275	16.3501	13.6637	8.0327	4.70814	13.5012	9.1615	12.3896	22.9131	23.9276	23.7283	17.7924	35.222	9.7565	6.70516	18.4781
BGIBMGA000545	18.336	18.6465	17.181	7.26586	6.54999	8.05362	7.53521	6.42531	8.07642	19.5214	18.3159	20.8994	14.3471	20.256	24.7911	18.2966	21.4124	19.2433
BGIBMGA000546	9.47959	9.57652	10.4049	13.8433	13.4782	17.0128	16.0328	12.9596	15.3447	12.2096	15.9644	14.6492	9.19383	11.7509	18.6777	12.4144	11.2307	14.6536
BGIBMGA000547	0	0	0	0	0	0	0	0	0	8.12418	0	0	0	0	0	0	0	0
BGIBMGA000548	5.67485	6.40725	6.46957	5.91604	4.93519	3.85077	5.98468	6.54132	5.21718	5.62471	5.28348	4.93568	5.73917	7.9647	5.81911	3.91169	4.72083	5.84064
BGIBMGA000549	7.51116	8.99167	8.2122	17.8076	18.635	18.4065	19.0525	20.7037	17.9693	15.2875	10.1577	13.5771	18.2637	15.8842	11.1114	8.34116	7.98849	7.42026
BGIBMGA000550	2.70228	3.38422	3.18241	3.259	2.58013	2.90259	2.92421	3.1111	3.27283	3.70137	3.80944	4.10433	2.68185	3.81087	4.73599	3.08801	2.5154	2.94768
BGIBMGA000552	30.6521	23.5846	30.7528	31.2579	32.3152	33.0928	31.8095	34.2851	31.9966	38.902	43.3286	40.4581	35.1616	37.5864	37.9116	29.7365	37.1449	34.2882
BGIBMGA000553	39.6077	36.7958	36.7585	32.8791	30.321	34.4925	34.8168	30.9178	36.2561	23.931	30.4889	30.5349	23.807	33.2516	44.8316	32.9022	31.9156	29.365
BGIBMGA000554	59.6091	40.8677	19.2429	148.347	133.296	180.333	248.053	245.626	95.4619	49.0217	158.651	67.6255	28.2047	45.1494	255.968	51.094	58.9652	38.1448
BGIBMGA000555	16.2786	15.9358	13.3111	9.00521	7.25159	9.00641	9.70699	12.6331	13.5262	11.9559	14.034	11.0334	9.59031	11.5798	15.2125	14.1847	11.4929	12.6636
BGIBMGA000556	0	0	0.533255	1.39142	1.41264	1.35813	1.9154	2.24881	0.807267	0.647929	0.255494	0	0	1.23971	0	0	0	0
BGIBMGA000557	2.51496	1.38447	1.05347	1.41026	1.82357	1.34316	1.03913	1.61074	0.832158	1.71219	3.24047	2.30456	0.825363	1.21718	3.34206	1.26804	1.84348	1.47217
BGIBMGA000558	0.751948	0.55864	0.199258	0.754876	0.701908	0.978381	0.934276	0.67629	0.430898	0.694865	1.00283	0.276064	0.102362	0.323551	0.744718	0.330279	0.735079	0.260465
BGIBMGA000559	1885.62	1607.36	1690.13	857.816	909.224	1070.95	1300.38	1128.85	1137.31	1547.79	1355.58	1463.93	1872.91	1781.83	1882.63	1283.18	950.781	935.616
BGIBMGA000560	1.06711	1.83958	1.74278	1.89608	1.66051	1.91342	2.36016	1.72082	2.31142	1.40509	1.41419	2.46917	0.721172	2.09086	2.35065	1.60216	1.6272	1.77669
BGIBMGA000561	2.86861	2.26488	1.14081	11.3841	16.2172	13.4203	14.0354	10.9513	17.0898	7.0578	4.93589	3.43032	6.667	5.22949	2.56098	4.18147	5.87646	3.46551
BGIBMGA000562	11.7502	13.7369	11.1443	7.23018	10.4817	6.42723	5.81991	5.51607	7.10216	11.4284	14.5217	13.0113	4.09618	7.9946	10.5024	18.5902	21.085	16.5416
BGIBMGA000563	197.667	103.697	85.1715	169.108	324.901	78.6498	198.771	197.487	248.143	82.8065	151.175	81.2702	66.8901	65.893	72.1161	104.25	54.0672	41.6497
BGIBMGA000564	8.49098	8.55459	9.47632	11.3131	10.9502	12.4388	14.0727	11.6216	12.3888	13.5848	12.7917	16.175	9.74211	15.0861	17.5236	9.22765	9.32019	8.59722
BGIBMGA000565	5.49265	4.8113	6.4171	7.76255	7.73181	7.41083	7.47231	6.18755	9.52681	5.77414	5.83046	8.38734	2.89042	6.52324	7.16494	5.16786	6.51371	6.30161
BGIBMGA000568	0.0573857	0.0561328	0	0.0675174	0.196629	0	0.147705	0.0674127	0	0	0	0.188968	0	0.0592375	0	0.0767897	0	0.177291
BGIBMGA000569	0	0	0.305971	0	0	0	0	0.953894	0	0	0	1.20636	0	0	0	0.373294	0	0.870156
BGIBMGA000570	0	0.125293	0.046672	0.0495452	0.0483525	0.118232	0	0	0.0927423	0.0781189	0.0887813	0.0463144	0.145711	0	0.104567	0	0	0
BGIBMGA000572	7.92596	8.55892	7.87681	13.0057	10.3669	12.0016	11.9106	10.7694	10.608	8.61169	6.71431	7.90656	6.7552	8.54549	8.12099	8.76347	8.64583	8.77433
BGIBMGA000573	3.02865	4.79196	2.9912	3.74487	3.8998	6.2125	5.25321	4.1376	4.92519	5.75544	4.48364	6.32614	5.04294	7.06374	4.8081	4.20951	2.84237	3.1731
BGIBMGA000574	5.48216	6.84467	8.11464	6.41585	6.41359	7.17932	8.37663	8.57186	8.2658	6.04699	9.34236	10.9627	8.24429	10.1112	7.42097	6.7403	5.42114	7.21794
BGIBMGA000577	0.0394405	0.41731	0.211437	0.046529	0.176866	0.167263	0	0.0928147	0.132089	0	0	0.043041	0.0436795	0.0403242	0.402904	0.155275	0.13249	0.0813595
BGIBMGA000578	1.7948	2.02383	2.48558	2.28896	1.80955	2.57788	2.55061	2.65528	2.61188	3.88974	4.11903	4.50359	4.74033	5.10703	4.95706	1.40089	1.43894	1.36202
BGIBMGA000580	5.01763	5.52446	5.23574	6.56978	5.81216	5.83984	7.17763	5.67681	6.68783	5.27987	5.96482	6.51309	4.08248	5.33746	7.68302	6.14204	5.16576	5.34548
BGIBMGA000581	4.41196	4.63692	4.58089	5.84495	6.42679	5.9508	7.54666	5.72841	7.0013	2.10203	2.18663	3.17677	1.5053	4.13347	4.19405	3.64377	3.73317	3.30061
BGIBMGA000582	72.0973	76.4356	66.2722	74.3852	71.9742	78.3306	88.5574	94.0563	76.2478	83.0642	82.091	89.3095	83.3782	100.895	95.9529	62.0991	55.026	55.4521
BGIBMGA000583	18.4609	11.8562	9.22103	13.8521	11.4308	5.78952	5.07518	7.77101	10.1222	17.596	7.60705	12.2037	11.2324	12.4051	9.94424	8.7724	7.3219	6.25126
BGIBMGA000584	5.61269	6.11531	7.63165	6.27281	6.23695	6.5431	6.19272	7.86065	6.79477	7.84386	7.38251	8.23826	5.24864	7.48221	7.716	7.02034	7.61491	9.18094
BGIBMGA000586	1.85314	1.20815	2.1462	2.59679	2.27731	1.11769	1.26724	2.48339	1.33466	1.28837	1.38316	1.96624	2.54231	1.58408	2.11594	0.559313	0.898289	1.36883
BGIBMGA000587	2.6227	3.11054	4.07881	2.22637	2.01757	3.33722	2.75385	2.47139	2.88942	1.71393	2.00966	2.07926	1.43454	2.10491	2.50722	3.56661	3.58481	4.15703
BGIBMGA000588	0.378945	0.996291	0.646541	1.62988	1.27054	0.371813	1.01711	0.684768	0.417719	0.441603	0.282366	0.237507	0.427482	0.22125	0.403404	0.44222	1.10413	0.498989
BGIBMGA000589	2.40443e-117	1.44647e-147	6.47037e-253	2.71744e-84	1.32613e-27	1.04364e-64	4.45098e-263	2.2156	5.09611e-59	6.24509e-286	8.43321e-64	3.14446	2.34212e-199	1.3313	1.03319e-13	2.73677e-56	3.39572	0.638515
BGIBMGA000590	587.217	649.687	530.359	539.041	563.304	450.945	461.687	549.601	406.85	620.126	417.644	455.698	606.151	599.63	430.729	592.803	509.774	508.137
BGIBMGA000592	13.0702	9.87957	11.987	5.98041	5.49647	9.20135	6.97526	5.27717	6.40856	15.9731	17.8141	14.2446	16.4681	9.11302	21.7007	11.4588	14.6252	14.8523
BGIBMGA000593	3.80258	4.09886	3.33718	5.03966	5.37284	4.21843	6.22271	4.32298	3.95878	5.58951	4.77276	5.24618	4.08105	5.40131	6.2954	3.90136	3.44969	3.74152
BGIBMGA000596	13.5242	14.3742	12.1079	13.0131	15.8322	13.7889	13.9367	15.5294	13.1925	15.5779	13.3873	13.4436	17.1008	13.8174	13.3104	13.009	13.6957	10.0346
BGIBMGA000597	3.08884	4.21684	4.06498	6.6461	6.65059	5.77722	6.86183	7.67473	6.66536	13.7275	5.40524	4.84737	4.5951	5.4737	5.95045	3.63728	3.86469	3.58767
BGIBMGA000599	21.1524	21.3942	22.5115	16.1551	15.6118	17.6281	18.2242	16.959	17.5395	24.9242	23.5929	26.6054	22.3042	26.5236	24.2569	22.0435	22.1898	20.4429
BGIBMGA000600	3.14768	3.45696	3.42753	6.02072	4.9681	6.49402	5.0529	5.45257	6.26681	3.56054	5.0668	5.36498	2.97042	3.72616	5.89745	3.10115	3.46845	4.10785
BGIBMGA000601	4.6355	4.63357	4.20485	4.7727	4.71991	5.95404	5.74494	4.84562	5.7276	5.19482	6.88189	7.10777	3.72542	6.97658	6.53446	4.30549	3.48175	4.25475
BGIBMGA000602	10.7613	11.6005	11.1269	12.2475	14.3859	17.2032	23.8901	17.5203	15.0849	13.6778	15.9952	14.9646	7.73621	12.7701	21.2047	11.1022	9.4848	10.4024
BGIBMGA000603	7.13062	7.79885	8.18237	8.83102	8.57456	9.29259	9.11884	10.144	8.17612	7.47055	6.25172	7.2467	7.32559	7.85871	8.14871	8.28972	8.48191	7.56986
BGIBMGA000607	0.0708678	0	0	0.0811806	0	0	0	0	0	0	0	0	0	0	0	0	0	0
BGIBMGA000608	22.8475	23.0232	25.3637	24.5849	20.3023	22.3166	26.3823	26.0384	30.1065	24.1396	21.3387	29.4992	18.5097	29.5154	29.7563	25.4242	17.5131	22.5444
BGIBMGA000613	827.672	670.851	782.622	1115.34	1034.81	1509.49	1365.26	1147.04	1155.16	1159.41	1165.2	1083.71	1094.49	834.749	1482.66	909.552	828.469	745.738
BGIBMGA000615	42.0644	51.4489	50.0422	39.4647	38.0938	48.9695	42.7396	40.4395	47.2544	61.5998	54.2198	50.2413	48.6024	52.3392	60.62	49.9337	35.0569	43.9487
BGIBMGA000616	51.495	28.3943	26.1545	28.4896	21.9162	18.7891	31.7538	41.3053	29.7739	35.3045	38.5721	30.7611	46.0499	32.4971	44.7054	34.1742	23.0999	25.1784
BGIBMGA000617	7.86263	8.31696	7.72109	9.87193	8.32825	9.43096	8.54527	9.89893	10.3425	8.41779	12.3336	11.3276	10.1587	8.09548	11.1088	9.11559	9.27838	9.15483
BGIBMGA000619	410.732	345.29	312.081	472.44	493.005	513.14	475.226	505.506	420.391	502.055	540.452	479.092	427.561	409.521	421.747	429.488	452.256	354.041
BGIBMGA000620	5.98365	5.36262	5.50126	7.25063	7.9328	8.56598	8.59866	8.57957	8.98371	7.53839	8.85514	11.7026	7.17504	10.574	7.89678	5.24934	6.47722	5.81707
BGIBMGA000621	13.1591	18.8021	16.8193	21.4273	21.2224	19.8298	17.5729	22.4937	16.3862	15.6903	14.0981	17.6878	12.8938	17.3633	14.8028	18.2214	16.4629	19.0717
BGIBMGA000622	28.6629	20.1789	33.2837	36.1622	30.2614	61.4182	43.9759	30.6952	40.3165	43.5941	65.8305	57.0502	25.2968	32.2309	96.0731	36.3691	32.1567	36.2452
BGIBMGA000623	0.240516	0.272035	0.480778	1.35523	1.06494	2.35298	1.59104	1.0233	1.95948	0.79339	0.897416	1.22125	0.166928	0.59645	3.44821	1.11765	0.818709	0.80912
BGIBMGA000624	67.777	59.633	100.095	135.388	124.395	239.921	183.9	123.547	150.063	141.67	213.968	184.519	86.6033	99.5343	241.555	98.1335	89.3423	108.945
BGIBMGA000625	0	0	0.213126	0	0	0	0	0	0	0	0	0	0	0	0	0	0	0.603994
BGIBMGA000626	28.165	29.599	25.075	34.9306	34.6261	31.2566	35.771	40.3382	30.8949	33.524	28.8378	25.3595	38.1545	28.0946	33.668	28.6591	26.0551	23.8646
BGIBMGA000627	64.6936	58.3151	52.6561	87.8237	84.2109	78.8937	86.2415	89.7409	83.0918	66.3462	65.8148	59.6662	67.9335	69.1726	61.5838	61.3534	57.5311	55.9543
BGIBMGA000628	44.0894	41.0109	35.5488	59.1831	57.6428	59.1868	59.5732	60.7318	51.2887	35.2042	44.4521	35.2564	38.7816	32.8763	43.3936	40.61	42.8319	34.0724
BGIBMGA000629	14.3426	13.9405	15.9005	20.1154	18.545	21.6811	21.9581	20.7007	22.2639	19.5094	21.0442	20.4883	14.5635	20.5661	25.4815	15.5841	16.1453	17.5613
BGIBMGA000632	38.6484	39.0936	40.1169	67.9343	64.537	89.9503	65.8599	52.3796	65.6203	69.1543	137.183	94.7946	37.6631	47.1185	84.6403	76.0918	68.6636	76.9301
BGIBMGA000636	2.89235	3.04186	4.4301	2.67213	3.45318	5.21861	3.02139	2.79601	2.89314	2.38135	4.31957	1.90805	2.08875	2.3395	4.59407	2.14387	3.70035	3.83963
BGIBMGA000638	2.75324	3.27068	3.54511	3.42738	2.17172	4.10945	3.25906	3.76335	2.53559	4.7707	4.61868	4.01647	3.56281	4.22988	4.54262	3.54836	2.2869	3.04021
BGIBMGA000639	2.37453	3.93229	4.70097	2.34378	2.35283	2.9981	2.71772	2.68974	2.76162	3.57168	2.96116	2.96271	2.00995	3.44435	4.34883	3.88365	2.27387	3.33254
BGIBMGA000640	0.102281	0.0975672	0.109339	0.123081	0	0.146273	0.066387	0.181942	0.058802	0.234215	0.378257	0.395592	0.897605	0.15666	0.266284	0	0.175211	0
BGIBMGA000641	0	0	0	0	0	0	0	0	0	0	0	0	0	0	0.131682	0	0	0
BGIBMGA000642	0.037029	0	0.160456	0.131876	0	0	0	0	0.041438	0	0.196887	0	0.0835164	0.0756275	0.0931113	0.0485251	0.0423907	0.153949
BGIBMGA000643	2.82287	2.15187	2.73943	2.68021	2.92234	2.92223	3.07937	3.15191	3.44848	2.00722	2.82782	2.69554	1.48706	1.5556	2.02438	2.71028	2.13523	1.53013
BGIBMGA000645	0.0464496	0.0229286	0	0.0275022	0.0264123	0	0	0	0	0	0	0	0	0	0	0	0	0.0240506
BGIBMGA000646	6.8936	5.88162	5.74797	7.55273	9.20798	7.78661	8.89811	8.52074	8.72508	5.40729	7.4088	7.22234	6.03454	5.97636	6.77941	7.4986	6.8941	8.99592
BGIBMGA000647	90.7224	94.289	77.869	90.9563	83.709	82.5606	82.1131	86.7072	76.6175	96.7171	84.1766	90.8653	81.9013	94.9602	79.3668	95.261	90.3593	81.4675
BGIBMGA000648	569.305	551.542	523.966	322.43	294.86	292.963	244.749	269.536	269.59	331.267	282.355	306.219	402.116	388.19	308.791	400.152	365.267	347.38
BGIBMGA000649	0	0	0	0	0.940977	0	0	0.62445	0	0	0	0.291935	0	0	0	0	0	0
BGIBMGA000654	2.31573	2.65953	2.57683	2.13354	3.08651	2.42772	2.69392	1.79369	1.77198	3.22842	7.74517	3.49426	2.39527	7.73541	2.71883	2.91116	2.61264	3.19718
BGIBMGA000655	0.186814	0.071202	0	0.286211	0	0.155758	0.0960695	0.0444728	0	0	0	0.0825876	0.079759	0.166889	0.104144	0.109701	0.0839044	0.946602
BGIBMGA000657	0.0298	0.0199095	0	0	0.0335404	0.0838389	0	0	0	0.0546081	2.34839	0.223407	0.0460136	0.20876	0.381377	0.12026	0.163203	0.317261
BGIBMGA000658	0	0	0	0.196678	0	0.467642	0	0.198261	0.18618	0.149109	0	0	0.76487	0	0.206396	0	0.194235	0
BGIBMGA000659	53.5595	44.6222	35.9904	91.5228	97.7797	106.43	91.4917	95.8227	71.5021	100.674	130.732	130.816	49.6622	54.5134	62.7553	86.9017	90.4212	96.2624
BGIBMGA000660	15.7725	17.7467	12.0299	13.0161	10.7052	10.3342	16.7846	16.9088	13.5444	16.6426	10.8453	9.99097	14.9812	15.487	11.5544	15.1223	9.13617	12.177
BGIBMGA000661	14.2296	18.6054	20.2267	8.35708	9.06472	10.8581	9.99883	8.58339	9.55112	19.6674	21.492	23.6546	14.6487	23.6495	26.5681	21.4961	14.9092	20.0745
BGIBMGA000662	47.8601	40.7503	19.6356	355.284	326.779	665.68	456.246	423.96	162.657	182.683	422.019	192.171	52.3795	89.355	522.213	155.932	119.75	111.413
BGIBMGA000663	6.01254	7.65532	2.99909	12.0494	15.7868	10.5203	8.36792	7.31	3.83075	9.39006	23.3804	11.4234	2.72508	4.16721	11.5832	8.99412	14.9104	9.59444
BGIBMGA000664	68.5048	58.7869	55.6482	55.2771	58.8612	56.1386	65.9101	61.1558	51.9614	64.6647	61.0791	52.914	57.6594	61.3695	70.2978	58.3381	44.908	40.4771
BGIBMGA000666	0	0	0	0.110339	0	0	0	0	0	0.0842866	0	0	0	0	0	0	0	0
BGIBMGA000667	34.8898	20.652	26.1728	58.3082	50.5787	45.0308	42.8662	49.4345	36.6921	87.6213	92.4148	57.9568	72.9964	65.2175	55.3819	96.9586	121.773	109.785
BGIBMGA000668	12.5172	19.7383	26.4239	31.8715	13.5325	21.4806	33.1193	19.1374	25.4135	17.5129	30.7491	9.52943	20.5022	22.324	9.06473	18.3387	17.8956	16.0545
BGIBMGA000669	1.00595	0.511472	1.07908	0.764505	0.641901	0.38184	1.25942	0.692565	1.34721	0.487712	0.70675	1.40754	0.371085	1.1111	1.67649	0.520669	0.82773	0.741445
BGIBMGA000671	2.44981	2.66132	2.9155	3.09444	2.87006	2.20607	2.16878	3.24674	4.09991	2.52616	2.38433	2.36535	1.05513	3.39328	2.40376	2.36551	2.34163	2.13311
BGIBMGA000672	80.7753	75.9395	72.3348	85.7886	73.3079	94.0668	95.8006	87.6636	88.6977	73.2332	71.1414	77.2281	68.9072	77.1404	113.201	67.3859	64.6361	63.2626
BGIBMGA000673	2.06956e-06	0.550297	9.82222e-06	2.21232	2.75634	6.17071	1.32022	4.7963	3.51562	6.75747e-07	0.84049	0.000114328	0.000212135	0.508416	5.83397e-05	1.00348	0.246099	1.88618e-06
BGIBMGA000679	22.4659	23.3275	20.5755	21.9668	23.7622	25.7761	23.0189	28.8347	26.2224	29.0035	21.9345	24.5397	31.3456	28.3749	25.6937	22.3576	20.4348	18.7615
BGIBMGA000680	8.00783	9.08436	9.22474	71.7456	65.7978	73.5846	60.3615	73.8064	57.0003	59.9095	44.0665	55.231	62.5554	62.8109	49.9568	11.1294	9.98406	12.4835
BGIBMGA000681	8.33578	7.50389	12.7588	4.03084	3.03273	2.76416	3.03863	2.80986	3.22566	3.49578	3.39131	3.06961	5.58575	5.54414	5.66324	3.4343	3.24837	3.19436
BGIBMGA000682	9.52095	13.1597	13.1862	15.2466	12.9068	15.6806	18.8329	16.0022	13.5461	15.8175	9.66267	9.42608	17.7013	13.2325	15.3769	9.76598	10.1338	7.742
BGIBMGA000683	70.1297	65.7733	55.6001	64.3348	64.0643	73.0908	64.5719	69.9763	66.6022	74.2875	60.5677	65.8925	79.8287	76.3212	70.4238	67.8083	56.6763	50.8981
BGIBMGA000686	5.7136	5.3108	5.68772	8.6922	6.5861	10.2158	9.67913	8.54306	9.29363	8.84012	8.31074	8.69308	6.55149	7.87419	12.7983	4.73485	4.99836	5.74371
BGIBMGA000687	0	0.0909145	0.301931	0.113847	0.430571	0	0	0.113461	0.219233	0.440794	0	0.104375	0.10397	0.0996509	0.375142	0	0.105705	0.193523
BGIBMGA000688	0	0	0	0	0	0.247746	0	0	0	0	0	0	0	0	0	0	0	0
BGIBMGA000689	11.6049	11.2694	13.2218	11.8357	11.9043	15.0881	12.7224	11.2357	11.4911	15.9656	15.6168	16.3921	12.2759	14.223	18.6069	13.5011	11.0878	15.1097
BGIBMGA000690	0	0.100389	0.0752491	0.12376	0.0390609	0.147261	0.0447177	0.247403	0.197032	0	0.254371	0.115261	0.115355	0	0	0	0.0391083	0
BGIBMGA000691	543.325	585.413	700.704	625.641	633.391	764.548	628.838	598.66	577.756	627.726	711.508	730.82	451.601	648.924	768.976	794.767	655.76	933.907
BGIBMGA000693	6.39043	7.21061	7.11337	8.18944	9.43791	8.69668	7.92897	8.39953	7.23862	7.48846	6.72561	5.62509	4.36916	4.60235	6.02249	9.06956	9.02038	12.0498
BGIBMGA000694	65.1477	63.6578	57.0564	60.2128	57.697	63.9936	58.4252	64.6446	63.7269	64.8473	61.9605	61.7784	81.3173	66.1212	74.567	51.8102	51.923	58.0081
BGIBMGA000695	13.387	11.9756	13.3838	16.1424	14.4925	15.8717	14.8661	13.8674	14.9132	27.2468	25.0339	25.9794	24.6638	26.9766	26.0728	14.6053	18.5003	18.0637
BGIBMGA000696	4.17278	4.47085	4.96286	3.7384	3.48494	3.74942	3.40311	3.6577	3.62306	3.65735	4.93414	4.68943	2.85105	4.21246	5.34913	4.77715	4.21561	4.28068
BGIBMGA000697	0	0	0	0	0.304994	0	0	0.154894	0.0732265	0.181943	0.419028	0.502776	0.0744908	0.135405	0.0829008	0	0	0.0670352
BGIBMGA000698	1.79972	2.14274	1.9839	2.08033	1.77916	2.92798	2.91489	1.84179	2.5485	1.82634	2.26507	2.80349	1.4332	2.00466	3.06771	2.38774	2.04797	2.01241
BGIBMGA000699	5.21022	5.95639	7.3976	6.72751	6.59635	8.2245	6.92344	6.10983	7.02802	6.86346	7.47392	6.75543	5.08985	6.97833	10.6604	6.31046	5.78815	6.37002
BGIBMGA000701	86.3357	80.7071	71.1938	116.832	107.656	104.339	88.8563	105.565	111.398	84.7878	59.5406	66.2431	68.9388	72.674	72.634	78.8718	75.9768	68.4286
BGIBMGA000704	367.988	340.87	327.69	390.497	392.228	342.331	320.939	356.711	348.586	298.613	270.958	322.641	318.979	321.743	260.047	367.377	342.638	342.974
BGIBMGA000705	0	0	0	0.0229308	0	0.136359	0.0738088	0	0.0436537	0.0356238	0.0201556	0.0212039	0.0421618	0.0595202	0.0503199	0.0753472	0.0428879	0
BGIBMGA000708	5.07414	5.67069	5.77616	6.28295	7.0085	6.79118	7.8912	7.13597	6.71934	6.49753	7.76357	7.54057	4.72827	5.35519	7.08458	6.48075	7.37709	8.60934
BGIBMGA000709	1.2828	0.943986	0.454458	0.243969	0.121837	0.445236	0.138243	0.121858	0	0.366043	0.225775	0	0	0.289849	0.285693	4.14671	2.19627	1.89794
BGIBMGA000710	53.9457	49.772	49.2962	45.8811	47.7914	54.0348	55.1666	53.4126	49.2292	47.3581	51.038	56.9838	40.7702	51.8839	56.2276	50.1921	54.2375	50.1326
BGIBMGA000711	0.988665	1.18759	0.991232	0.673345	0.748228	1.10782	0.913891	0.557178	0.836365	0.808449	0.82131	1.19282	0.609218	1.50125	1.32558	1.15775	0.929977	1.38816
BGIBMGA000712	0	0	0.0594608	0	0	0.0388937	0.0352986	0	0	0	0	0	0	0	0	0	0	0
BGIBMGA000714	6.50128	5.95273	5.69192	8.04873	7.2292	7.4006	8.41706	7.78728	7.75081	9.52318	10.6703	11.4674	7.48783	10.4658	10.0621	6.54705	8.02397	9.51182
BGIBMGA000715	147.793	146.67	125.136	146.531	131.02	142.171	128.83	129.214	141.54	154.507	107.534	110.887	131.685	117.628	108.45	135.107	124.013	111.717
BGIBMGA000716	4.00967	4.34945	4.94873	8.33966	7.62016	5.61497	8.54846	5.33261	7.52842	4.36479	6.74132	5.55348	3.3758	3.77729	6.86315	3.97488	3.28865	4.64037
BGIBMGA000717	0.0444379	0	0	0	0.0498346	0	0.340285	0	0	0.121718	0	0	0	0	0	0	0	0
BGIBMGA000720	2.57877	3.59551	3.51798	3.50616	2.74561	3.44098	3.62958	3.05108	4.1636	2.86049	3.10161	3.4517	2.50557	3.53956	3.73554	3.25056	2.3128	2.81449
BGIBMGA000721	0.477927	0.742117	0.617875	0.973196	0.886539	0.873706	0.844678	0.403886	0.980267	1.27843	1.10848	1.13361	1.45535	1.69272	0.968473	2.73796	1.79901	2.86282
BGIBMGA000722	24.7686	23.946	22.6971	18.8341	13.9365	14.1639	10.4463	14.2175	13.1901	23.9029	17.2083	15.816	20.4089	28.5455	19.0442	17.3948	15.6449	16.1743
BGIBMGA000723	9.76216	11.5575	11.1463	12.4489	13.3018	11.0148	13.9812	12.2501	11.4969	12.1756	11.6764	12.1712	13.7343	13.7419	16.6997	9.23372	9.63507	10.4022
BGIBMGA000724	0.356342	0.483228	0.436489	0.388049	0.686601	0.94749	0.625659	0.474471	0.564372	0.480572	0.656568	0.569283	0.369825	0.559895	0.801606	0.405062	0.130725	0.169684
BGIBMGA000725	0.26119	0.141214	0.175225	0.0242208	0.32827	0.144718	0	0.349252	0.174702	0.445849	0.342314	0.280056	0.382058	0.183057	0.15112	0.0227784	0.212801	0.114333
BGIBMGA000727	0.216256	0.322175	0.254564	1.26073	0.684605	1.70096	2.095	0.84805	0.625143	0.142137	0.317131	0.49305	0.0200425	0.338726	1.46871	0.285564	0.0454478	0.197467
BGIBMGA000728	7.93716	11.0591	9.63583	9.17055	6.85348	5.86379	5.99911	10.4349	4.40746	11.1806	8.08268	6.89505	8.79517	5.1025	8.97834	4.88852	7.11997	6.63955
BGIBMGA000729	0	0	0.254613	0.545012	0	0	0	0	0	0	0	0	0	0	0.29876	0	0	0
BGIBMGA000730	1.00871	1.04854	1.09636	0.641381	0.385441	0.448666	0.437953	0.715299	0.605198	2.17177	1.67179	1.9473	1.53922	1.44851	0.960955	1.35371	0.845009	1.24464
BGIBMGA000731	2.6987	2.59784	2.79072	2.64454	2.89786	2.95054	3.41221	3.10989	3.15814	2.31454	2.8909	3.80395	1.45817	2.64492	3.67931	2.88833	2.48209	3.14748
BGIBMGA000732	0	0	0	0	0	0.16989	0.471347	0.711852	0	0.217173	0.257644	0	0.276854	0	0	0	0	0.12468
BGIBMGA000733	6.05173	4.83086	5.11733	3.90075	5.41556	6.45336	5.81789	5.65023	4.16396	3.35115	5.61036	5.18712	1.89033	3.53079	4.59842	5.50727	5.7679	5.41331
BGIBMGA000737	263.521	215.734	213.747	308.022	287.78	263.43	360.832	337.399	314.579	201.638	177.845	178.804	316.21	241.671	191.839	196.024	199.872	173.488
BGIBMGA000738	5.92239	3.25532	5.78348	38.2014	38.2186	41.8753	35.7254	36.8622	31.9373	9.90429	8.94214	10.9228	21.611	5.63493	7.2951	1.91618	1.34462	1.07578
BGIBMGA000741	4.03588	2.74861	4.96053	15.4637	12.7279	16.0046	10.7684	12.6812	12.1309	12.1116	18.9716	18.272	13.2559	14.064	22.5062	5.55125	4.85927	3.65752
BGIBMGA000742	11.0975	9.32112	11.6013	10.1422	8.7803	11.263	9.62839	10.6251	10.4287	7.36681	7.99611	9.5204	3.79518	7.94697	9.97329	13.2923	14.6066	17.1826
BGIBMGA000743	20.4787	20.656	20.6238	21.4442	23.38	24.6997	24.8706	25.0811	25.9926	24.9543	23.7318	25.9695	23.1613	25.9652	29.1535	20.246	19.0228	20.0821
BGIBMGA000745	17.3843	16.3936	15.0643	16.0878	15.7207	15.4903	16.6162	18.6175	15.9165	12.1401	13.5453	16.8792	11.9816	16.4765	17.3473	17.9442	17.6469	17.7531
BGIBMGA000746	0	0.0502647	0	0.0638337	0.299925	0.151474	0.0685702	0.0626893	0.0603181	0.0489715	0.056054	0.0585398	0.175628	0	0.0690992	0.208769	0.0592878	0
BGIBMGA000748	0	0.0317362	0	0.0517639	0	0	0	0	0	1.41393	1.66062	1.42731	2.58861	1.75192	0.396926	0.0424934	0	0
BGIBMGA000749	0	0	0	0	0	0	0	0	0	0	0	0	2.11871	0.963727	0	0	0	0
BGIBMGA000751	13.7069	13.6219	13.518	19.3296	17.7952	18.8862	42.6014	18.2954	20.437	9.36584	11.2972	10.964	7.89498	10.8273	17.5787	13.9469	13.8213	13.8125
BGIBMGA000752	4.88054	3.96413	3.64326	3.84102	5.56368	2.82654	3.38183	4.34536	3.37713	1.97774	1.97712	2.15903	1.20173	2.32828	2.31017	3.33577	3.84464	3.55958
BGIBMGA000753	7.26223	7.7206	7.78626	7.99036	7.93167	8.94787	7.04153	7.00085	7.5279	6.91911	7.49198	6.30999	6.51636	6.11944	6.8988	8.88071	7.60134	7.58093
BGIBMGA000755	4.1275	3.2229	4.78568	2.969	5.65963	3.43015	3.48615	4.77215	3.6855	2.89617	2.64157	2.55396	1.85455	3.54639	1.99206	3.6534	3.5526	3.968
BGIBMGA000757	7.2442	8.6601	6.80221	6.02643	6.31525	6.01839	5.09818	5.46399	7.7446	5.91595	5.75746	5.18796	5.26624	5.56094	7.32831	7.41756	7.53464	7.11206
BGIBMGA000758	23.926	26.2264	21.2443	24.3452	22.8803	21.0953	17.1879	22.8849	14.1843	12.7061	12.9845	12.8283	16.2271	15.5417	12.1123	21.287	21.5296	17.6346
BGIBMGA000759	1025.66	873.903	779.972	676.844	671.558	778.203	884.889	791.143	802.085	1189.43	453.026	568.402	757.233	727.775	1032.28	637.451	601.222	498.987
BGIBMGA000760	2.80685	3.28783	3.3081	3.72453	3.40793	5.24322	3.32542	2.951	4.27936	2.5188	2.8946	2.20603	2.71269	1.61581	2.63677	3.76611	3.2433	4.05637
BGIBMGA000763	0	0	0	0	0	0	0	0.698925	0	0	0	0	0	0	0	0	0	0
BGIBMGA000765	2.1437	2.52483	2.40161	2.2925	2.45695	2.93829	1.53528	2.09602	2.47404	1.37033	1.73253	1.66026	1.20268	0.961496	1.56642	2.86788	2.38916	2.60397
BGIBMGA000766	1.76399	1.67139	2.27793	1.94579	1.87847	2.70909	1.2303	1.31276	1.85265	0.912279	1.25997	1.12258	0.802389	0.623019	1.67339	2.67018	2.01845	3.13819
BGIBMGA000767	55.3551	46.248	56.3433	49.7609	52.5558	58.76	45.7255	46.554	55.0244	37.0526	36.0176	32.7703	30.0271	27.8475	38.7989	64.1686	56.5556	59.5323
BGIBMGA000768	23.5789	27.2349	31.8139	28.3269	30.3134	30.6317	19.9947	20.2513	20.9046	19.6855	18.6179	17.8947	17.7946	16.9038	19.2599	37.0976	30.9592	40.7787
BGIBMGA000769	13.8021	13.3634	12.2157	14.4588	14.0875	15.4093	15.2447	15.55	13.3155	11.28	12.0955	14.9109	8.53197	14.9362	17.246	12.5489	14.2865	12.2783
BGIBMGA000770	10.8622	9.19172	7.83698	8.77633	9.5776	5.70872	9.27971	9.79615	10.6341	6.23312	4.33463	6.41766	7.52308	5.73788	8.4983	8.27268	9.39385	9.27061
BGIBMGA000771	22.3146	21.0211	21.3044	27.1057	24.8244	29.7747	26.7892	25.351	25.9984	27.5395	19.3086	21.3586	27.5822	23.1513	21.6948	22.1954	23.5886	20.0091
BGIBMGA000772	5.14896	4.70758	4.24143	4.67793	4.43901	3.87218	4.03134	4.56983	4.47094	3.0968	3.68285	5.20031	4.49232	4.92431	6.00783	4.13803	3.76387	3.84784
BGIBMGA000773	0	0	0	0.0528697	0	0.127621	0	0	0	0.08256	0.23478	0.295493	0.301424	0.0463761	0.228738	0	0	0.0929119
BGIBMGA000774	8.04097	10.9212	5.18524	8.49761	7.88911	11.4706	5.73114	1.46938	3.42518	6.45577	3.59723	6.90686	3.86736	10.987	3.75067	8.0833	9.61343	9.44368
BGIBMGA000775	25.33	26.3234	25.9861	14.9909	22.1212	16.8819	7.37784	12.6133	8.64585	1.47598	1.04738	1.20256	1.16566	1.68494	1.37435	21.6439	22.3835	14.7211
BGIBMGA000776	0.455294	0.149321	0.164538	0.363387	0.176416	0.389082	0.549858	0.272151	0.128323	0	0	0.0420329	0.043332	0	0.0489381	0.452675	0.763067	0.663554
BGIBMGA000777	0.143725	0.403226	0.219606	0.321154	0.301318	0.448255	0.159786	0.171914	0.117125	0.0191889	0	0	0.113429	0.0427953	0.108991	0.299359	0.523362	0.212801
BGIBMGA000778	11.7676	11.4355	12.4504	12.5854	12.0688	11.0324	11.9679	10.7745	12.2725	10.1618	8.82529	9.51501	13.3195	13.5221	11.0338	8.19651	9.07323	9.93071
BGIBMGA000779	2.604	2.88108	2.83884	4.1427	4.01641	6.67331	4.00268	3.77772	5.12901	3.87581	4.94264	4.12649	1.802	2.63678	6.13771	3.6405	3.65929	4.57257
BGIBMGA000783	9.13584	10.5164	10.9602	10.5292	10.8244	14.6566	9.22372	9.37527	13.2376	9.31004	9.31045	7.01336	9.64739	5.84986	8.42585	11.0354	9.47603	12.2142
BGIBMGA000784	0.308787	0.334162	0.348276	0.572151	0.614384	0.414989	0.404759	0.117861	0.32685	0.287999	0.10933	0.111681	0	0.222563	0.80176	0.429232	0.122309	0.315188
BGIBMGA000786	20.2876	19.3189	19.0744	16.4466	24.0714	13.8618	14.5245	18.1539	14.175	10.8758	11.0469	11.9425	9.94774	12.7855	11.5363	18.5069	20.0761	18.1044
BGIBMGA000787	0.503368	0.419747	0.368943	0.072088	0.161565	0.365313	0.39154	0.362477	0.0901453	0.48994	0.411007	0.296165	0.2804	0.498693	0.923894	0.751955	0.354876	0.515605
BGIBMGA000788	11.5132	8.97871	9.74119	9.9023	14.7311	11.2526	6.52102	9.02015	5.21134	7.57765	8.13568	6.48158	6.85011	8.31899	7.88718	14.6263	13.3656	13.0509
BGIBMGA000790	28.9419	28.3894	27.8795	26.3988	39.2692	40.695	39.6692	45.1496	41.4578	41.0228	34.4825	45.9862	22.1678	49.7596	41.8777	34.1983	35.2414	33.2169
BGIBMGA000791	5.58128	5.87782	8.13487	5.4966	5.32974	7.42495	5.35347	5.39143	7.25174	6.88006	9.20797	8.19569	5.77424	6.06252	8.33118	6.3505	5.89292	7.47967
BGIBMGA000792	0.86517	1.20435	1.1029	0.888112	1.07205	1.46787	0.842229	0.768577	1.2112	1.10053	1.33654	1.07665	0.901992	0.831521	1.64216	1.25745	1.08787	0.977497
BGIBMGA000793	57.9686	56.7823	46.4316	55.3953	51.2268	49.9925	52.3107	53.0208	50.1861	67.6462	52.7918	50.0558	65.4086	62.4664	53.389	52.6025	50.3754	45.0172
BGIBMGA000798	7.3593	7.41969	9.42388	17.6034	13.7608	18.9883	13.9041	10.3952	10.6884	8.95152	12.2894	10.4284	7.70959	16.2734	13.0176	16.4486	9.60378	10.7787
BGIBMGA000799	7.51569	7.87758	7.50201	7.9475	8.93478	5.04204	4.08246	6.85583	5.91199	1.06822	1.55264	1.63561	0.943602	1.44394	2.43447	7.51193	8.20765	8.11093
BGIBMGA000800	35.4367	39.0321	32.0003	51.0488	43.7616	30.8048	41.8386	44.7194	34.4599	46.8557	38.9851	42.5986	50.5095	42.0564	38.8826	34.896	37.7023	34.3019
BGIBMGA000801	21.2426	23.1313	22.8433	29.6936	27.7625	20.2934	22.1205	20.9351	21.779	7.04306	5.24618	5.79626	5.24816	6.71724	5.64076	22.0767	26.9797	16.7837
BGIBMGA000802	5.98185	6.37662	5.54056	4.53876	4.62295	5.03685	5.89589	4.64958	5.07007	3.30809	4.2224	2.55976	3.24226	3.63092	4.66139	5.00391	4.62376	5.12499
BGIBMGA000803	45.494	43.5	39.6246	35.9606	38.5983	40.6786	38.7803	43.9341	42.2549	43.7039	36.1159	44.2108	40.9437	45.7529	40.8162	38.829	36.0813	33.4747
BGIBMGA000804	3069.49	1733.7	2111.6	1929.56	2062.82	1781.95	2030.54	2311.26	1767.99	1749.18	1373	1707.04	2521.75	1981.05	2257.39	2249.58	1822.66	1700.73
BGIBMGA000806	51.5666	51.6123	57.0445	59.7433	61.1377	69.0147	59.6303	60.2233	61.7742	24.0319	24.2738	26.0532	19.1768	26.0077	34.6396	54.9748	56.239	56.8719
BGIBMGA000807	0.0426947	0.131539	0.186698	0.0976456	0	0.0874248	0.0789527	0.0485477	0	0.0993523	0.0451174	0.0229213	0.0753786	0.0434353	0.148846	0	0.0740597	0.0218964
BGIBMGA000810	15.1465	14.4669	18.8638	18.0661	20.5426	23.9342	17.1234	18.1253	19.2015	9.57261	12.8954	12.1838	8.14759	8.3513	15.0879	23.4598	20.5752	25.7767
BGIBMGA000812	2.38394	2.00962	2.39454	3.03741	2.84851	3.62298	3.95356	2.71271	3.18449	2.60525	3.07747	3.20755	2.47927	3.11005	3.60177	2.18241	2.04824	2.12498
BGIBMGA000813	11.8403	10.6436	9.14306	11.6051	11.6144	10.1731	11.6808	11.5283	9.63429	11.318	9.67602	8.26251	13.8758	11.3602	9.62654	9.78883	11.2298	8.79094
BGIBMGA000815	1.60658	1.26607	1.64573	1.11801	1.29563	1.31504	0.745862	1.07912	1.01525	0.636914	1.10941	0.846802	0.816668	0.533723	1.07739	1.31188	1.49282	1.28072
BGIBMGA000817	2.19251	2.62173	3.26108	2.56989	2.8031	2.56339	2.08386	2.44366	2.78315	2.52943	4.19984	5.69413	1.55902	3.20735	6.6709	2.8442	2.75454	4.13954
BGIBMGA000818	0.000349988	2.05079	1.12325e-67	1.92354	4.29496	3.1052	8.68366	0.443289	5.27496e-10	8.02208	3.14042	4.77513	9.7886	3.50624	5.28723	4.6941e-18	0.000188345	3.73256e-09
BGIBMGA000819	115.997	102.343	91.8687	87.8011	87.0473	71.4798	70.7433	96.7841	102.089	96.0297	64.4887	63.5446	102.718	95.7189	66.5343	75.7227	74.8063	59.8842
BGIBMGA000821	0.139238	0	0	0	0	0	0	0	0	0	0	0	0	0	0	0	0	0
BGIBMGA000822	14.9957	14.9811	12.9936	9.55352	11.1088	9.2296	12.0502	15.6392	7.19561	8.13396	10.5646	9.30745	14.8314	12.7814	8.65382	8.52778	10.8547	8.52212
BGIBMGA000825	9.30255	9.36185	10.492	9.93685	9.09957	10.662	10.1459	9.03844	13.2798	10.4257	13.059	13.0843	7.43724	10.6895	13.7372	11.9033	9.0049	10.0139
BGIBMGA000826	19.0756	17.4803	17.7467	13.9234	16.017	16.4907	15.8238	13.3081	16.1053	19.5336	17.9788	17.382	25.4327	20.4319	19.767	17.218	17.1399	14.7344
BGIBMGA000827	0.673885	2.47519	0.98145	2.39824	1.12611	1.58964	1.71652	2.53038	1.44711	2.30219	1.94237	1.4591	0.352104	0.595568	1.78698	0.47143	2.51508	1.0078
BGIBMGA000828	6.09405	6.03887	7.72139	7.23222	6.5915	5.93565	5.52596	7.10765	5.83042	4.71722	5.97229	4.92059	6.16933	6.32739	5.79704	6.14122	6.24153	5.80192
BGIBMGA000829	27.7692	24.0192	23.5919	21.0914	18.3365	17.8488	17.3172	21.4907	20.6953	24.3412	14.1063	18.1903	30.7272	30.3155	22.3799	19.1406	19.1082	17.9207
BGIBMGA000830	17.2992	16.2514	12.3528	46.2043	56.5168	40.0026	60.5516	60.1192	41.6745	19.4714	37.9047	26.4337	21.6036	38.1061	58.4361	15.9115	21.0667	13.4265
BGIBMGA000831	61.0743	63.6247	60.139	44.0239	41.0409	40.7143	50.8717	51.1241	55.1739	51.9153	52.0656	57.2934	75.0725	58.3494	66.177	64.3989	58.6073	58.808
BGIBMGA000832	2.10504	2.14718	0.795316	4.78451	3.4994	5.05464	6.32799	4.12067	3.58909	0.657155	1.22207	1.41634	0.500841	0.393601	0.524727	3.74039	1.59296	2.12394
BGIBMGA000834	0.177449	1.23175	0.932313	0.149881	3.33311e-06	6.22539e-05	0	0.279558	0.618362	0.00547226	4.78245e-07	0.399829	0.340592	0.552001	0.679496	0.580818	0.0864481	0.774283
BGIBMGA000835	3.065	5.33453	2.59599	3.03304	4.45885	4.21573	2.70319	3.52647	3.6468	3.67603	1.7805	3.43661	4.59435	3.17804	1.10719	1.92806	3.30455	2.80484
BGIBMGA000836	0.484111	0.748224	0.659132	0.654166	0.246504	0.411944	0.600893	0.352872	0.434534	0.509643	0.545829	0.849848	0.726802	0.734442	0.71419	0.467891	0.780955	1.36191
BGIBMGA000837	0	0	0	0	0	0	0	0	0	0	0	0	0	0	0	0	0	0.11401
BGIBMGA000838	0.710953	0.704429	0.704328	0	0.0392074	0	0	0.082013	0.0971987	1.09509	0.255532	0.610956	0.464058	0.938955	0.177431	0.781435	0.54731	0.426581
BGIBMGA000839	12.1731	11.193	11.9303	11.1767	11.5216	10.9239	10.7311	10.43	11.6438	11.5853	12.0054	10.0739	15.6115	10.8533	11.6057	12.5741	8.68885	10.2819
BGIBMGA000840	54.6321	60.6453	41.528	36.4258	33.098	40.2014	38.0741	41.2895	30.5507	37.9371	39.75	34.0251	55.859	46.7472	50.7068	33.0759	36.8022	26.8331
BGIBMGA000842	26.5024	20.4578	7.47894	52.289	53.5553	42.5637	44.5241	41.4028	12.5561	26.3834	63.2788	25.6587	11.1838	12.6272	26.965	36.4758	49.0955	26.0782
BGIBMGA000843	0.160346	0	0.115876	0.124728	0	0.0753012	0	0	0.117146	0	0.168178	0	0.0607329	0	0.262922	0.210956	0.0605005	0.330035
BGIBMGA000844	1.7767	1.51789	1.72964	2.1331	2.68616	2.09384	2.05477	2.64442	2.90771	1.68989	1.90623	1.90408	1.20101	1.28644	2.24187	1.71372	1.64351	1.32304
BGIBMGA000845	6.34806	8.12009	4.74921	11.4602	12.3175	15.4886	7.19444	11.9703	10.9001	12.3507	7.32716	7.39388	7.17556	6.99334	10.4213	8.63506	9.75535	7.51659
BGIBMGA000846	2.23617	2.16218	2.50714	1.41128	1.09668	1.36549	2.30473	1.6436	1.422	1.74455	2.82004	2.09652	1.68914	1.34376	2.79548	2.07001	2.21383	2.50125
BGIBMGA000848	5.17472	1.89341	3.88237	2.04575	2.80483	5.17226	10.5803	2.57659	7.13526	4.23138	3.27347	2.85369	1.36478	5.01946	5.34696	6.44121	3.48759	4.67506
BGIBMGA000850	0.185182	0.25348	0.336285	0.394078	0.373625	0.507486	0.504104	0.404819	0.484983	0.698427	0.382221	0.38995	0.212092	0.348506	0.722168	0.432104	0.453971	0.281746
BGIBMGA000851	9.72071	11.5463	12.1467	11.1142	10.2148	7.47461	8.57963	9.07961	9.9332	8.84075	6.46063	7.92348	9.27316	10.8497	9.11766	7.35779	7.56709	8.47988
BGIBMGA000853	6.63419	6.65125	10.3114	9.66723	9.12015	15.8875	9.0818	8.04258	13.2657	9.20106	14.6783	11.9549	7.37213	6.71154	13.1544	11.0396	7.84315	14.8332
BGIBMGA000854	6.04964	5.86446	5.41208	3.45183	3.01815	2.97283	4.95365	2.89049	2.66155	3.11131	3.49461	2.25119	3.46877	3.58519	4.96356	4.80238	4.71815	4.78768
BGIBMGA000855	10.1536	9.88746	13.8487	11.5336	9.7447	14.6181	12.6668	10.5802	12.1958	8.43294	13.9213	11.3017	7.50861	6.60637	15.2304	12.6436	11.9452	17.417
BGIBMGA000856	5.69747	4.48038	3.70109	8.43929	9.30383	9.30794	12.0315	8.68527	6.77303	6.08895	6.67792	4.45936	7.39212	6.33236	7.17059	3.97714	3.6699	3.79474
BGIBMGA000857	0	10.2955	0	0	66.3765	78.7676	0	0	0	36.1202	80.9101	87.0914	11.3668	10.2078	18.4788	35.9848	14.5819	43.2478
BGIBMGA000858	6.98332	5.42497	6.65753	10.6679	9.0457	11.6546	14.2022	10.3224	11.2727	6.782	7.02739	7.31002	8.00701	5.02766	11.14	8.14921	7.53572	7.61201
BGIBMGA000860	6.62413	4.35004	3.18209	7.57315	4.51752	3.9114	4.53771	6.14683	2.24927	16.6994	5.27024	25.8566	7.90542	22.1572	20.3433	2.02424	2.08033	1.95124
BGIBMGA000861	22.8398	24.3598	8.98145	24.0551	16.7918	4.58043	9.59503	8.02765	15.271	13.5909	8.60849	6.59811	11.5206	12.6486	13.5856	4.7014	5.25599	4.99636
BGIBMGA000863	0.865229	0.983532	1.56312	1.87262	1.84909	2.08731	1.47959	1.64971	2.73571	1.21518	1.14729	1.33725	0.597743	0.853746	2.07177	1.09123	1.43687	1.22009
BGIBMGA000864	2.24423	3.54744	3.28785	3.33803	3.08733	3.07536	3.28277	3.60908	3.21337	1.67052	2.15313	1.62413	2.26679	2.44119	2.80175	2.43868	3.19726	2.83949
BGIBMGA000865	3.82875	4.75304	3.48576	9.70366	9.06708	7.67026	8.74424	10.15	8.09253	6.04346	5.25919	5.58025	5.50642	5.78186	4.48077	6.08491	4.70176	5.13678
BGIBMGA000866	18.8658	23.8932	17.8484	20.4235	19.0837	21.0265	16.9984	17.6302	16.1718	24.7526	12.7022	16.1461	28.7243	19.0943	18.6248	21.2617	19.9982	14.1408
BGIBMGA000867	3876.4	3486.33	3080.57	4194.13	4098.1	4142.19	4024.54	4562.11	3601.39	3276.98	2787.05	2536.67	4678.62	2537.26	2537.5	3959.98	3952.74	3213.49
BGIBMGA000868	14.5296	11.2702	12.4942	10.9012	17.5962	21.6431	13.0705	19.0851	19.2931	6.06438	5.81507	9.10119	7.84962	4.91372	8.09868	12.5717	14.8766	14.3485
BGIBMGA000871	0.800397	0.610391	0.477887	0.419732	0.389574	1.27765	0.761588	0.859243	0.37663	0.740039	0.641902	0.93034	2.09306	0.60382	1.56624	1.75645	1.00222	1.17136
BGIBMGA000872	9.02288	8.93381	8.4301	7.78809	6.45212	7.25219	8.3257	8.11977	6.93072	8.64558	7.89461	7.38997	7.88834	6.25353	7.96492	8.28354	9.76315	8.66055
BGIBMGA000874	22.9619	24.0811	24.0538	39.6109	40.2075	48.7	45.1191	35.0428	43.6199	30.5797	43.7166	39.4499	27.0347	31.3444	42.1347	37.3144	32.6449	30.5941
BGIBMGA000875	0.301821	0.204821	0.0459251	0.257661	0.144038	0	0.277104	0.459827	0.147682	0.316551	0	0.236553	0	0	0	0.112817	0.192706	0.0894422
BGIBMGA000876	3.30668	3.0624	3.76555	0.394629	0.99956	2.11117e-45	1.88775	0.330422	1.1168	2.76745	3.25249	2.60941	4.27812	1.28212	2.24921	3.30605	2.74187	2.34707
BGIBMGA000877	0.624175	0.667801	0.393152	0.169597	0.395478	0.2277	0.0612011	0.225821	0.0535871	0.340102	0.231571	0.248988	0.235102	0.0497724	0.192717	0.577506	0.33406	0.345942
BGIBMGA000878	0	0	0.0226591	0	0	0	0	0	0	0.0382143	0	0	0	0	0	0	0	0
BGIBMGA000879	31.9523	34.5345	27.628	35.0118	32.5799	30.4707	37.5689	38.2897	29.1391	28.6019	28.8117	35.0726	32.2053	36.0851	28.8648	33.8715	30.78	30.8794
BGIBMGA000880	4.94477	4.33656	4.94813	2.84953	3.51388	3.54253	3.71921	2.43296	2.19719	2.72833	2.17942	2.79273	4.46475	3.45591	2.13222	3.81043	3.99318	3.15278
BGIBMGA000881	17.8032	19.0028	20.4111	44.2937	56.8731	45.1245	34.8336	47.4721	41.8543	7.17967	3.58053	6.84824	8.44848	5.77253	5.01896	12.4576	15.1638	8.03074
BGIBMGA000882	25.3292	23.0367	25.2177	37.1062	41.1533	63.9627	42.783	61.8769	43.7173	28.3912	23.5162	21.0095	22.0949	39.8794	24.4444	14.2946	21.0689	18.0836
BGIBMGA000884	1074.82	526.095	832.401	791.175	771.633	688.015	743.207	906.089	805.429	519.235	408.706	387.956	913.293	557.749	531.412	785.1	759.407	673.797
BGIBMGA000886	370.549	295.831	293.245	256.894	264.06	221.642	293.029	331.907	217.06	149.478	167.957	139.086	240.923	166.105	203.56	228.658	204.294	186.004
BGIBMGA000888	0.181367	0.177464	0.0927159	0.842304	0.588828	0.77104	0.212603	0.557054	0.692513	0.343625	0.571178	0.663802	0.306175	0.310517	0.621568	0.269076	0.25079	0.664462
BGIBMGA000890	2.82363	2.97565	4.12443	3.11308	3.36716	3.14899	4.42827	3.90047	3.20072	2.97913	4.03105	4.69288	3.34389	3.48142	5.04724	3.5546	3.79276	4.20223
BGIBMGA000891	0.416022	1.11005	0.931956	1.10667	0.456011	1.59231	0.716459	0.898746	1.06788	0.422145	1.13365	1.07189	0.919734	1.28409	1.07428	0.745515	1.13345	0.871387
BGIBMGA000893	7.54007	8.14047	9.52952	8.42743	7.78824	9.9669	12.7181	7.44664	8.39448	10.5319	10.4623	9.36687	9.2001	6.05965	10.9614	10.0079	8.53903	10.7707
BGIBMGA000894	3.5966	4.14586	3.88593	4.52431	5.12761	6.71288	7.84104	5.66511	7.52952	3.82707	5.13226	6.70285	1.6661	4.20809	7.36687	4.57992	4.61331	6.17188
BGIBMGA000895	0.145707	0.054542	0.123814	0.034241	0	0	0	0	0.165252	0.025961	0.117416	0.223279	0.121843	0.206924	0.113861	0.0779518	0.098025	0.0905609
BGIBMGA000896	18.3486	13.8101	15.0594	21.22	20.6734	19.1078	30.7332	21.4035	24.4363	18.8636	19.2042	19.0084	21.4133	18.5445	27.678	14.0428	15.9821	14.7351
BGIBMGA000897	131.271	117.598	111.831	147.209	132.628	133.907	157.198	163.647	146.481	143.309	124.161	117.66	169.92	132.399	138.421	109.903	116.586	99.2613
BGIBMGA000898	35.9743	33.0246	40.7789	40.5325	33.755	22.7308	38.5914	40.9291	34.3874	39.8613	39.8929	39.9406	53.8941	38.7212	43.2015	25.4276	27.1951	26.0117
BGIBMGA000899	4.6861	4.73373	5.03836	6.40584	3.7285	4.09936	4.97107	4.64819	4.32299	3.48157	3.92417	3.88602	3.47351	4.57874	3.80481	2.72037	4.05416	4.27967
BGIBMGA000902	11.8722	10.886	9.72249	17.8362	18.8938	21.9665	18.2854	16.3685	12.2761	15.1171	24.8796	17.2111	9.8874	10.2665	18.9748	16.4299	19.9561	16.1755
BGIBMGA000903	117.239	111.345	89.2682	113.101	109.798	99.5022	109.177	130.694	115.503	120.186	108.014	105.323	135.633	130.098	102.219	102.124	98.8219	79.2001
BGIBMGA000905	0	0	0	0.100918	0	0	0	0	0	0	0	0	0	0	0	0	0.408645	0
BGIBMGA000908	23.8269	24.934	24.8515	23.203	24.604	24.2447	25.1357	26.1826	23.0259	24.8432	24.6312	25.5113	25.7285	25.7494	26.897	24.2104	24.9121	24.4662
BGIBMGA000910	91.1377	87.3212	107.992	112.558	101.338	109.952	96.4766	110.326	101.625	93.3627	87.9224	120.019	73.4256	116.688	93.997	99.5426	87.3774	116.326
BGIBMGA000914	1.20318	3.0297	2.63353	1.52521	2.93097	1.57159	1.89896	2.19559	1.90146	1.71377	2.59168	1.52845	2.06902	1.5437	2.38866	1.83455	2.48075	2.85289
BGIBMGA000915	5.5692	3.75686	4.00371	4.42556	4.1024	4.12909	5.02663	5.02783	4.83791	5.64137	5.46713	6.63375	6.11457	6.76301	9.0847	3.43034	4.93706	5.56553
BGIBMGA000916	0.000105187	0.000687694	0.00847381	6.19244	6.86397	11.2023	12.9577	0.00483311	0.000105772	4.29079	1.91422	12.3145	7.41203	10.2194	4.65395	7.0249e-05	0.0372446	10.6403
BGIBMGA000917	0.545814	0.752191	0.596854	0	0	0	0.347745	0	1.18818	0	0.274053	0	0.299519	1.07456	0	0	0	0
BGIBMGA000918	61.4758	77.5036	71.9761	74.2211	83.2187	58.0027	81.1466	101.503	61.9664	78.8135	70.0136	78.4111	89.7353	86.5843	62.8353	63.8732	74.2303	68.2545
BGIBMGA000919	10.74	12.1041	11.4411	10.5674	11.9645	12.286	14.0534	11.3187	13.1004	10.8658	10.8268	12.0806	10.3861	11.6757	13.7033	10.7126	10.1906	9.36462
BGIBMGA000920	5.36754	3.6998	4.04011	3.42779	5.18097	4.95999	3.82043	4.77557	4.48637	3.92147	4.80832	3.73298	6.17965	4.2123	3.49997	4.11362	3.04846	3.377
BGIBMGA000921	52.9047	53.4719	40.8333	53.5432	48.2284	38.2467	41.462	44.871	42.59	53.4011	46.0044	50.2349	54.298	58.5749	47.0359	45.1839	39.4322	40.8601
BGIBMGA000922	13.8811	14.5645	19.1731	21.0518	15.8948	23.0177	23.952	18.9608	25.1645	18.931	19.0531	19.4105	22.5283	23.2909	22.0962	12.5258	12.5295	12.5332
BGIBMGA000923	655.964	410.16	432.524	588.787	280.802	517.143	505.405	497.948	398.892	523.487	428.777	343.419	629.96	468.138	487.733	383.605	428.593	270.644
BGIBMGA000924	56.131	50.5915	45.0535	44.0827	41.3318	38.1666	49.908	58.9648	42.8931	50.1348	42.9134	48.8573	58.0007	56.632	40.5629	35.4352	33.5194	29.3706
BGIBMGA000925	58.6167	48.5199	53.0493	64.8952	48.7978	46.9081	68.7584	67.0498	60.8034	56.4542	47.4582	44.1767	56.8398	44.6419	43.7243	59.4665	40.66	40.094
BGIBMGA000926	77.0897	78.6054	62.1589	80.6865	78.4601	65.3793	63.37	88.8207	66.1942	121.996	84.8139	94.5241	102.327	121.642	73.8738	61.7111	76.4942	66.0777
BGIBMGA000927	0.55622	0.661872	0.397658	0.656598	0.307148	0.0892965	0.248334	0.71949	0.423975	0.533968	0.371871	0.377941	0.136851	0.29205	0.784482	0.290829	1.0903	1.1685
BGIBMGA000929	67.5172	68.2166	62.5465	85.3512	87.114	94.3866	91.755	92.9315	79.2318	51.9885	60.6442	62.1121	50.7373	52.5645	65.7195	60.9514	62.9321	50.4871
BGIBMGA000930	8.33177	8.31439	9.28611	8.46324	8.10547	6.18066	7.56248	7.5609	7.49492	6.62826	7.51071	7.02139	7.37374	8.28154	7.629	6.135	6.96841	6.40679
BGIBMGA000931	33.0486	28.2831	25.8182	30.5524	36.537	30.4378	32.2528	36.8602	32.4074	34.7491	30.6877	27.2581	34.4149	33.6473	31.0368	21.3574	26.6045	25.3051
BGIBMGA000932	2.51289	2.56732	2.82737	6.19444	5.22743	7.24462	8.11393	6.07259	7.01082	4.81872	4.44308	5.2888	3.75973	3.32535	5.83975	2.33063	2.3861	2.00215
BGIBMGA000933	0.330598	0.722487	0.321535	0.434649	0.780069	0.41454	0.270148	0.967043	0.228848	0.234338	0.0903614	0.0901226	0.0992575	0.517691	1.10754	0.110958	0.0481687	0.340859
BGIBMGA000934	0	0.189955	0	0	0	0	0	0	0	0	0	0	0.110565	0	0	0	0	0.102041
BGIBMGA000936	20.9826	18.9058	13.1821	17.8125	19.9608	13.1012	14.9485	19.9723	15.8366	21.3255	16.2587	14.2802	19.6413	21.1651	18.756	17.2514	12.7571	17.33
BGIBMGA000937	31.1808	24.4445	27.1916	31.5673	30.4668	23.6137	29.1068	28.5157	28.7689	33.4296	24.1653	25.2684	31.7507	29.2794	22.8617	26.6378	26.6918	21.2997
BGIBMGA000938	10.6158	10.2256	9.34837	11.2982	8.42833	10.713	9.83087	9.7544	8.42117	10.7191	7.65217	5.76213	10.8868	10.6861	9.49369	11.275	11.4028	7.0841
BGIBMGA000940	18.8678	16.613	13.8844	25.9634	30.6203	25.7217	23.5011	27.8751	18.5932	20.4256	22.9908	17.885	30.9431	24.4555	20.4201	12.7487	12.0791	14.2114
BGIBMGA000942	7.91707	5.89655	6.62592	9.15335	9.22596	10.4338	9.06959	9.25135	9.14867	6.57808	8.30384	7.55419	7.53662	6.27985	10.0739	7.89503	6.59369	6.73547
BGIBMGA000943	160.262	152.223	146.823	190.329	174.365	182.63	195.78	191.863	192.39	172.348	182.497	176.397	179.1	196.587	181.497	161.859	150.794	160.182
BGIBMGA000944	382.99	310.896	259.991	329.538	329.588	303.227	345.043	396.849	338.568	394.613	362.38	370.018	552.961	457.575	316.17	260.144	261.5	193.33
BGIBMGA000946	1.70287	1.76478	1.93679	1.71573	1.51905	1.62843	1.61059	1.91292	1.86273	1.51317	1.68366	1.957	1.75266	2.84382	2.15461	1.81817	1.83927	2.16791
BGIBMGA000947	106.288	108.493	97.8077	76.2279	82.6903	79.9862	71.2326	82.6803	69.8136	115.282	67.5356	84.569	113.074	116.561	60.8629	90.8883	78.1551	59.0237
BGIBMGA000948	30.0953	28.2167	20.9178	36.1083	41.6213	39.4449	32.5127	35.6418	31.0812	28.3905	24.5556	32.4424	30.6822	24.4785	22.0661	24.027	30.0006	32.1931
BGIBMGA000949	0	0.2137	0.234442	0.347477	0	0	0	0	0.0825974	0.0681764	0	0	0	0	0.0941587	0	0	0.149867
BGIBMGA000950	10.2982	11.3959	12.2737	13.6789	13.4649	16.2106	13.1869	11.799	15.3411	12.779	13.8201	12.4309	11.2604	11.6741	14.9713	12.0556	11.7996	12.6096
BGIBMGA000951	0.77287	0.808918	1.16176	1.23644	1.0904	1.31988	1.43969	1.29919	1.42344	0.765571	1.51146	0.978041	1.17876	0.937292	2.32833	0.874582	1.0277	1.17329
BGIBMGA000952	0.129755	0.227282	0.0467028	0.30524	0.259867	0.263963	0	0.202403	0.63843	0.610174	0.45323	0.711729	0.956633	0.955247	1.09155	0.177946	0.0559754	0.450475
BGIBMGA000954	6.02452	4.7315	5.95601	5.86884	5.45547	4.7287	3.99409	4.98977	3.71201	6.81449	4.7299	5.26218	7.38256	31.6151	4.95266	4.3304	6.29158	5.82999
BGIBMGA000956	16.8119	15.9505	15.4214	18.4146	18.7743	18.539	18.503	18.6061	16.7366	15.2832	14.9597	16.063	18.956	14.1041	17.0456	16.1363	16.6559	15.2481
BGIBMGA000957	11.2149	9.66237	10.8719	12.85	11.8567	16.4962	15.5041	12.1206	13.4679	11.5914	12.1355	12.3366	10.121	11.2975	15.8366	11.7808	10.8208	10.3115
BGIBMGA000958	17.6632	16.0332	18.1136	19.2319	19.1498	21.7369	20.8425	22.234	18.7379	18.143	15.1319	15.191	17.4047	18.8522	15.0506	16.4572	15.4494	17.6249
BGIBMGA000959	2674.77	2531.1	2161.32	2548.71	2693.75	2464.77	2624.98	3027.43	2239.96	2869.03	1934.36	2059.22	3085.02	2548.94	1824.16	2552.17	2493.35	2049.54
BGIBMGA000960	0	0	0	0	0	0	0.317905	0	0	0	0	0	0	0	0	0	0	0
BGIBMGA000964	1.03888	0.794825	0.744158	1.14776	0.859798	1.17885	1.10872	0.971228	1.18214	0.762942	0.570243	1.41972	0.540127	0.605809	1.12491	0.550139	0.684403	0.739941
BGIBMGA000965	4.32002	3.83414	3.3931	4.89869	4.93267	5.84855	5.5507	5.60066	6.05322	4.0809	4.00944	5.13046	3.90754	3.45713	6.84108	3.60133	5.26513	5.62555
BGIBMGA000966	0.189156	0.25219	0.612519	0.0573484	0.145553	0.069246	0.0622011	0.0993713	0.140656	0.158946	0.310384	0.211856	0.290699	0.621823	0.552683	0.612687	0.32397	0.29661
BGIBMGA000970	34.3449	39.2886	34.9275	41.3811	35.2791	33.8178	33.8241	38.3077	37.6422	34.3958	28.9393	34.7372	43.0655	39.1812	29.2337	28.4042	33.1953	24.961
BGIBMGA000971	236.287	221.642	175.517	219.833	211.212	193.26	231.108	239.1	219.318	214.775	154.627	161.562	257.878	235.565	133.952	186.485	161.927	112.242
BGIBMGA000973	2.83141	3.9019	3.61962	3.24146	3.34976	8.08295	4.29329	5.08201	4.8179	3.78041	3.66861	3.92495	2.48353	3.70839	6.93541	6.06083	4.77621	9.57221
BGIBMGA000974	4.51292	5.9999	3.31083	5.72357	8.00792	3.6161	6.43701	5.03558	5.6375	8.92478	7.09651	8.84972	5.37936	4.47402	4.89321	5.77189	6.62793	4.6755
BGIBMGA000975	16.5326	16.9757	19.291	23.0683	20.8968	24.0857	23.414	20.9224	23.1257	22.1264	24.1504	24.2611	15.8558	20.0883	25.5032	19.9403	20.4766	20.5448
BGIBMGA000976	8.73746	8.85374	9.49625	11.3308	9.89521	10.6727	12.9373	11.6877	12.2033	9.68323	11.452	12.3437	9.17805	10.9119	11.6176	10.1167	9.33098	10.3237
BGIBMGA000977	0.000126336	0.00184105	8.30216e-08	0.00019254	1.33338e-09	4.83286	8.84516e-06	7.5217e-05	1.18513e-07	0.00279681	0.000202012	1.58674e-10	6.40849e-31	0.295722	1.77972e-22	0.000596616	1.03089e-09	3.76089e-06
BGIBMGA000979	9.36998	9.98765	10.7485	11.7189	10.9476	10.6133	12.2808	11.2128	10.7111	8.83763	11.1353	9.71007	10.2401	9.79621	10.9068	9.82589	9.13168	8.88354
BGIBMGA000980	21.5896	20.8122	30.1845	20.3069	20.6006	18.8781	24.7608	18.8135	17.0829	22.8632	17.973	19.1205	19.9577	23.0867	21.8128	19.3549	16.0838	22.5623
BGIBMGA000981	0.106243	0.174803	0.0977832	0.267673	0.204006	0.236252	0.174247	0.142882	0.151659	0.182029	0.0633798	0.132834	0.0847099	0.046754	0.23335	0.221775	0.218297	0.156113
BGIBMGA000983	0	0.0390816	0	0	0.138832	0.117506	0.158671	0.145539	0.0466907	0.0748618	0.085849	0	0.0899846	0	0.106067	0	0.137799	0.0839288
BGIBMGA000986	0	0	0	0	0	0	0	0	0	0	0.545298	0	0	0	0	0.342201	0	0
BGIBMGA000988	6.7252	5.28183	5.67759	5.28907	6.2084	8.08749	7.86959	6.88016	6.90191	10.1867	8.95757	9.41698	9.45936	8.93422	9.67252	7.5805	7.31079	6.54983
BGIBMGA000989	0	0.0319788	0	0	0	0	0	0.0397108	0	0.0615166	0	0.0367121	0	0.0690807	0	0.0442588	0.0745013	0
BGIBMGA000990	43.0893	39.1826	34.2727	42.5508	40.7085	36.4961	41.7487	50.7213	43.6073	41.9172	38.371	38.3969	50.8888	49.1757	35.9342	36.9296	36.4108	32.9605
BGIBMGA000991	33.8659	31.4627	25.0882	36.8057	38.5828	39.017	36.5984	44.8576	38.0869	41.3428	45.1155	39.3827	40.0197	35.0549	37.5981	36.6175	37.1802	30.9898
BGIBMGA000992	0.0858044	0.0433689	0.04636	0.150425	0	0.0596422	0.162456	0	0	0.0406143	0	0.0470801	0.196413	0	0.106905	0	0.095592	0.087874
BGIBMGA000993	0	0	0	0	0	0	0	0	0	0.104486	0.11997	0.127714	0.189183	0.118757	0.226021	0	0	0
BGIBMGA000994	0.0776027	0.251662	1.27368e-18	6.047e-43	0.0593235	0.174778	3.13411e-38	0.5189	0.191905	0.248361	2.67328e-155	4.71887e-24	1.05563e-11	1.28741e-95	6.59129e-33	2.59558e-113	5.74528e-89	0.31451
BGIBMGA000995	19.1769	18.2493	14.4789	19.0694	19.0793	15.0762	18.4812	16.5271	16.5854	18.9399	14.9723	16.0126	20.8556	22.3955	13.8891	14.4044	14.4754	13.4439
BGIBMGA000996	35.9983	38.6637	30.8358	51.58	51.6145	49.2125	55.3899	56.9116	45.8976	42.9179	47.2498	50.1531	32.5649	34.4038	56.068	42.7739	46.3691	38.2124
BGIBMGA000998	36.382	22.6648	16.8545	37.9866	28.7701	34.7255	43.0271	55.9179	34.3979	28.5547	28.7025	41.4731	35.8306	38.8408	46.0884	27.2008	27.0359	22.0881
BGIBMGA000999	0.871274	1.22192	1.11086	1.01106	1.98498	1.96037	1.32456	1.84624	1.16141	0.967902	0.689428	1.08671	0.774782	0.777904	1.85583	1.78567	1.59003	1.24243
BGIBMGA001001	0.115884	0	0	0.134608	0	0.318318	0	0	0.379389	0	0	0	0	0.240864	0.277982	0	0	0.120507
BGIBMGA001002	0	0	0	0	0	0	0.0603192	0	0	0	0	0	0.0542425	0	0	0	0.0553963	0
BGIBMGA001003	0.170412	0	0.546189	0	0.251737	0.0796169	0.289784	0	0.519157	0.312452	0	0.0626726	0.429548	0.233759	0.149895	0.224491	0	0
BGIBMGA001004	0.588966	0.276148	0.209884	0.0591125	0	0	0	0	0	0.0891425	0	0.0543882	0.0530002	0.0504185	0	0	0.0549528	0.102384
BGIBMGA001005	1.33833	0.792344	0.714188	1.16613	0	0	0	0.0931613	0	0	0	0.134067	0	0	0	0	0.0899617	0
BGIBMGA001006	0	0	0	0	0	8.64266	0	0	0	1.45447	0	0	0	0	0	0	0	0
BGIBMGA001007	2.056	1.89329	1.57579	0.861507	1.11504	1.14824	0.229796	0.729905	0.832979	16.1855	13.5559	6.29479	8.46102	23.6065	11.6513	1.5489	1.49465	0.983318
BGIBMGA001008	98.4037	95.5709	99.2134	96.4295	101.836	90.5565	82.2103	95.8316	70.5954	80.6089	65.393	69.5234	86.4334	78.6145	63.4934	114.891	107.405	107.857
BGIBMGA001010	21.8533	20.7907	19.0412	26.1919	23.432	24.1935	26.1022	27.0068	23.0097	17.0259	15.5391	16.369	20.8343	14.3527	17.4331	18.956	20.5135	18.3189
BGIBMGA001011	21.9199	19.811	18.6897	23.7358	21.7872	22.6808	21.1603	22.6983	22.3652	16.6195	18.2515	17.8662	20.5598	14.0162	16.2309	19.8392	18.1969	17.2633
BGIBMGA001012	0.0605885	0.0297742	0.0323414	0.0363558	0.0339398	0.0427195	0.0388802	0	0	0.170945	0.0318295	0	0	0	0.0394609	0.0404171	0.0338722	0.0936216
BGIBMGA001013	20.3684	18.0104	23.1803	43.7772	41.9258	48.2957	48.7934	38.0395	47.1481	23.6315	34.502	33.6368	28.3297	16.9597	37.5632	22.3337	23.923	27.1035
BGIBMGA001014	11.8469	10.8052	8.96454	12.7947	13.2765	12.3834	16.4403	14.8079	13.5326	11.4371	8.96495	10.0673	9.95829	11.9016	10.7473	8.96324	11.48	8.35757
BGIBMGA001015	34.8864	34.8393	31.6939	56.5849	51.2376	45.818	51.6635	46.7831	40.6264	36.936	29.2171	33.0642	39.264	29.9263	34.2114	35.5059	37.3995	33.8611
BGIBMGA001016	0	0	0	0	0	0	0	0.276071	0	0	0	0	0	0	0	0	0	0
BGIBMGA001017	0.341621	0	0.37868	0	0	0.472944	0	0	0.376381	0	0	0	0	0	0	0	0.39159	0
BGIBMGA001018	138.822	132.818	115.731	141.988	131.966	126.205	138.01	151.43	135.056	141.368	92.0808	115.049	151.167	139.086	85.8307	121.869	123.368	101.949
BGIBMGA001019	12.1479	9.99349	10.122	12.6189	15.7005	16.264	16.0143	15.4987	16.0893	13.7121	14.6093	18.4718	8.05971	15.9291	15.8635	10.8701	12.4568	14.0496
BGIBMGA001020	0	0	0	0	0	0	0	0.345074	0	0.257997	0	0	0	0.30358	0	0	0	0
BGIBMGA001022	12.8573	11.1084	11.1485	14.9349	14.3791	14.0731	18.0843	22.2086	11.5733	14.4794	16.4176	15.4237	12.4399	12.0843	12.8863	10.9263	11.1797	7.8151
BGIBMGA001024	5.34983	4.38929	5.52643	3.56681	3.31193	3.73988	3.51845	3.87933	5.50192	8.12385	7.54853	5.57122	5.4236	7.18394	5.38929	3.89642	5.19577	4.08972
BGIBMGA001025	6.37867	6.90881	4.87296	4.96028	4.06317	4.65517	3.98123	4.77516	4.95596	5.98092	4.75311	5.65045	6.34112	5.8232	4.51166	4.59611	4.64742	3.67834
BGIBMGA001026	3.13355	2.03548	1.70033	4.07398	2.421	3.84927	2.81209	4.10365	6.59968	3.38125	3.73833	2.27993	5.6455	3.3316	4.78167	3.18908	2.16881	2.65126
BGIBMGA001027	13.9529	13.052	10.1102	11.4993	15.409	20.5783	16.0267	16.8578	16.6732	10.738	18.1362	15.8327	11.1967	16.5847	16.5925	11.7976	11.3684	10.9597
BGIBMGA001029	3.94674	4.85274	6.46458	5.29325	5.44334	7.99959	6.68183	5.7074	6.78413	4.90532	6.47429	7.90012	5.28975	4.2134	5.04271	6.84801	6.13881	6.40539
BGIBMGA001031	7292.8	6337.75	5654.35	7785.54	7199.96	7950.12	9215.21	9216.39	8114.8	7748.18	6188.04	6893.24	9023.99	7398.72	8340.81	5597.48	5524.37	4825.02
BGIBMGA001032	3.21639	2.59501	2.8336	0.00157724	1.72416	0.359818	1.93579	2.20072	0.0549351	7.27102e-09	3.7956	0.00107668	3.40933e-08	0.0002903	2.67566	3.73144	1.53182	4.86065
BGIBMGA001033	7.67093	7.68483	7.10106	7.90087	8.0902	8.99507	7.01035	6.23261	8.82555	5.74784	8.4493	7.88488	5.02869	5.22471	9.12927	6.33875	7.26775	7.07401
BGIBMGA001034	71.0096	64.8324	81.0287	14.3036	11.0197	10.8693	8.40472	14.6604	19.5361	47.3915	13.6916	33.997	184.132	144.079	38.5345	59.8648	32.3492	34.2452
BGIBMGA001035	19.2175	16.953	14.2439	18.8607	18.9781	16.1592	17.6403	18.2134	19.3228	16.6213	12.4067	14.509	23.0725	19.8183	14.522	13.1461	12.7696	9.74197
BGIBMGA001036	24.3218	22.6001	20.6471	24.3584	22.2152	23.7036	25.0451	26.2929	26.3083	17.6332	19.5393	20.7235	23.4657	15.8174	20.167	20.4674	16.9637	18.7836
BGIBMGA001037	20.9767	18.8319	22.6093	22.927	19.4372	25.5842	22.0583	19.6842	26.9501	22.8308	22.2817	20.3236	21.6522	18.1785	21.1563	20.6936	16.9575	19.2008
BGIBMGA001038	7.38577	6.40934	7.87019	9.34501	8.87221	7.91608	7.46443	9.71164	9.63673	8.04142	8.40138	8.60333	7.88372	8.93318	8.67111	7.67063	6.20583	7.32808
BGIBMGA001039	102.178	87.3606	81.6449	86.6236	85.4977	87.107	71.3892	79.1425	75.2829	128.677	87.1915	91.0488	121.724	113.992	78.4184	94.5009	95.4584	73.0575
BGIBMGA001040	0	0	0	0.189692	0	0	0	0	0	0	0	0	0	0	0	0	0	0
BGIBMGA001041	12.0114	12.7376	11.7054	14.3308	12.9499	14.0834	14.0929	15.0892	12.1697	12.9397	13.1204	11.9489	12.2074	14.8651	13.6769	9.63199	12.7518	11.4564
BGIBMGA001042	5.00887	5.31353	8.20546	7.4175	6.7878	9.53021	7.03338	6.29074	9.77333	6.07754	9.03505	10.2518	4.98183	5.97107	10.2362	8.13728	6.68392	9.16149
BGIBMGA001043	2134.91	1927.62	1629.82	2065.14	2038.92	1919.13	2014.66	2317.79	1736.68	2239.43	1659.69	1644.35	2361.92	1931.07	1435.77	1937.66	1936.02	1475.29
BGIBMGA001044	29.7275	25.6155	24.2382	30.5699	28.3768	32.9791	35.1958	36.6081	27.3522	29.2262	42.0631	33.507	25.5216	34.2496	32.6643	26.9332	33.7283	30.2308
BGIBMGA001045	0.333595	0.403856	0.46058	0.343267	0.344372	1.03188	0.784108	0.487169	0.826922	0.226088	0.491083	0.502405	0.658611	0.376122	0.904509	0.59858	0.460587	0.230467
BGIBMGA001048	2.10799	1.87496	2.68351	1.74128	2.32799	2.33437	2.94013	1.82666	2.64334	2.17659	3.82291	3.36202	1.14607	2.28866	3.50516	2.43556	2.48816	2.8986
BGIBMGA001050	12.6019	2.0906	1.12871	1.69251	1.83004	0.308271	1.83158	2.10161	2.14389	3.85466	5.42596	2.96237	2.44351	2.94733	1.4514	5.19739	2.0482	3.24313
BGIBMGA001051	0	33.3352	13.7504	63.4049	80.9066	67.0437	11.1107	91.4742	24.5695	0	0	8.50172	0	11.1279	0	27.6612	62.4254	58.8109
BGIBMGA001052	0.288925	1.69903	0.473806	0	0	0	0	0	0	0	0.151481	0.154779	0.331166	0.146175	0.172052	0	0.166743	0
BGIBMGA001054	25.359	25.3848	24.2218	22.4656	25.9814	25.1164	29.7806	28.4319	24.1511	29.1785	25.6633	27.8643	34.0357	30.7421	23.15	26.2706	27.7963	21.4947
BGIBMGA001055	3.31235	2.98666	2.61289	3.54642	3.01704	3.51088	3.31039	3.01509	3.85299	3.60812	4.10987	3.64134	4.31897	4.02143	3.00284	3.71251	3.42796	2.64807
BGIBMGA001058	2.36625	2.49768	3.49766	3.90428	3.78691	6.05281	7.39445	3.41892	5.89142	2.31732	3.06089	2.48066	3.10902	3.78726	3.79608	3.46581	2.89563	3.72596
BGIBMGA001059	0.050632	0.194056	0	0.0570592	0.0563229	0	0	0.170691	0	0	0	0.275758	0.0566838	0	0.125091	0	0	0.104576
BGIBMGA001060	217.637	194.373	168.883	202.265	193.696	174.407	182.77	199.024	192.357	232.462	176.481	180.627	243.06	200.09	160.734	186.078	182.053	143.569
BGIBMGA001061	6.19779	7.15689	6.61734	6.89336	7.61139	7.49229	8.05788	7.63217	7.58738	8.11409	7.80076	8.22043	7.84749	8.19727	9.54276	7.23263	7.45075	6.24456
BGIBMGA001062	41.573	41.4061	38.1629	48.3201	59.1399	63.2895	42.1627	63.962	46.7992	53.6253	35.6072	58.1015	39.4789	58.1717	42.9266	47.8733	36.6914	38.8604
BGIBMGA001063	0	0	0.199769	0	0.0970276	0	0.0349961	0.0321312	0	0.0643558	0	0.0306605	0	0	0.293413	0	0.212613	0.144343
BGIBMGA001064	1.75259	2.14159	2.36256	2.81277	1.99356	4.30422	2.75761	1.97965	3.34037	2.1574	3.3888	2.74833	1.14761	1.89076	4.72757	4.06756	3.11894	4.56374
BGIBMGA001065	0	0	0	0	0	0	0	0	0	0	0	0.344231	0	0	0.381898	0	0	0
BGIBMGA001069	1.77003	2.0044	2.29423	2.26986	1.65481	1.52137	1.40272	1.0363	2.09855	2.16222	2.55346	2.13574	1.61889	2.54235	3.15267	2.14107	2.23221	2.64236
BGIBMGA001070	42.6653	41.8607	34.7273	36.8853	34.7048	35.2276	37.5967	36.4729	41.7795	50.7586	36.7703	44.173	59.7907	56.0542	39.4038	30.3526	34.6025	29.849
BGIBMGA001072	4.57506	3.92026	3.8873	9.04761	8.35585	14.2164	9.5338	6.36803	4.84242	5.54537	19.4335	6.66718	2.41614	2.95396	12.9544	8.65576	10.2185	9.34702
BGIBMGA001073	55.3571	51.0948	45.8554	53.7838	45.6735	58.0571	47.5722	49.2818	52.3242	78.7899	58.8093	64.5273	59.4401	51.1094	45.1315	61.1328	58.2443	54.1803
BGIBMGA001074	2.46938	2.71019	3.66306	3.84857	3.23999	4.75057	3.64652	2.76628	4.95428	3.78281	4.99912	5.26611	3.09877	3.51109	5.88025	4.0325	3.77168	4.83616
BGIBMGA001075	3.12522e-18	1.52792e-60	1.30616	4.01254e-78	4.85949e-23	1.89406	0.0959941	6.0237e-62	1.11372e-37	2.57083e-32	4.19697e-57	0.62627	4.48361e-71	3.84394e-45	1.33047e-53	1.60482e-60	0.000327517	3.58238e-50
BGIBMGA001076	9.22284	9.3897	7.93592	11.8067	12.5392	12.0561	9.38464	9.73229	11.4656	14.601	9.89867	9.28444	14.0717	9.38476	10.4584	13.0418	12.1228	10.3383
BGIBMGA001077	13.8762	15.6361	13.2802	16.3561	13.0122	13.4543	14.14	12.0869	12.6638	14.1857	11.5618	9.55263	18.5159	12.3906	11.2345	12.8778	14.0424	12.6261
BGIBMGA001079	29.588	29.0515	41.0527	38.6222	36.3457	57.2077	30.5109	28.3621	47.7371	37.0286	58.5124	37.8581	30.9878	25.0035	47.3374	37.849	32.2656	47.1866
BGIBMGA001080	0	0	2.92495e-281	0	0	0	0.231026	0.200281	0.175897	0.312875	0.193889	1.50722e-232	0	5.50838e-233	0	7.56686e-175	0	0
BGIBMGA001081	84.1631	77.6729	105.255	79.6814	70.1108	90.8844	63.5795	67.5115	87.6245	102.399	106.127	86.2055	108.354	77.9182	92.2681	77.6431	70.0395	81.5927
BGIBMGA001082	134.845	114.305	123.454	127.752	131.608	154.121	146.317	114.264	124.194	174.745	122.317	113.039	160.357	114.406	135.068	147.402	129.859	122.133
BGIBMGA001083	6.53469	7.3351	9.5667	8.03199	7.11625	10.5956	7.50036	7.32477	10.2048	8.72042	10.8419	10.5292	7.56023	7.19512	11.329	9.28885	7.51764	10.3538
BGIBMGA001084	17.3629	18.7338	14.0663	17.8261	14.8879	11.7437	15.6987	19.4427	17.1932	16.5325	13.4935	16.3955	18.0111	17.8748	11.2728	11.6616	13.1999	11.4636
BGIBMGA001085	6.29617	5.50697	6.62581	11.5439	10.2083	16.4392	13.3543	10.9239	10.7834	11.1906	14.2099	11.4925	9.86623	6.96719	16.4236	10.1513	9.46119	8.37986
BGIBMGA001090	3.19287	5.33828	5.14066	3.37298	2.88788	1.87044	48.0815	2.5694	6.04455	9.50489	3.13211	2.78246	4.29488	2.9345	28.549	5.70357	25.1535	25.5129
BGIBMGA001091	196.715	230.176	247.629	182.999	194.64	226.197	153.726	146.262	150.879	199.051	179.48	163.632	174.297	144.471	152.898	293.229	237.305	294.289
BGIBMGA001092	0.290946	0.281806	0	0.661243	0.663514	2.44384	0.554652	2.82116	0.416976	0.0883192	1.00728	0.627035	0.514055	0.349442	0.173611	0.131176	0.430875	0
BGIBMGA001093	18.7636	17.4468	16.7435	21.6972	16.4613	15.8575	19.4353	16.2537	18.8912	20.9773	18.7294	21.3337	19.5807	17.525	20.4669	17.4623	16.569	17.1623
BGIBMGA001096	2.1609	2.20856	3.13403	2.36606	2.37589	2.65993	2.61525	1.94879	2.51764	1.82691	2.99268	2.87402	1.37676	1.92124	3.09033	2.27136	2.26026	3.55965
BGIBMGA001097	59.7922	56.938	56.323	56.0143	53.2364	48.5388	55.1894	52.4637	60.7094	60.3044	58.0626	65.4886	53.5941	67.6288	61.6425	52.9214	53.3669	49.4042
BGIBMGA001098	21.819	21.9478	25.8523	18.8993	17.9011	17.2489	15.2704	11.6495	14.7287	24.5208	16.9153	19.4728	22.9769	18.2384	19.4138	16.2896	14.8771	14.7991
BGIBMGA001100	3.86729	3.70718	4.05831	4.62423	4.01296	4.0656	4.82173	3.9821	4.99434	5.70565	5.75731	6.82199	4.81747	5.13128	6.66835	4.90837	4.41801	5.47161
BGIBMGA001101	0.145031	0	0	0.0651179	0.223376	0	0.315351	0.23054	0	0	0.409521	0	0.834893	0.115205	0.0608861	0.0742641	0.0627088	0.0498211
BGIBMGA001102	1.77159	2.51621	1.7142	2.28501	1.41637	1.63363	2.49689	2.39969	2.18073	3.03147	3.05061	3.99227	2.27119	2.70742	2.26491	1.96979	1.99226	3.13158
BGIBMGA001103	36.0595	26.1184	20.99	28.6079	30.3946	22.2296	27.9488	31.8789	31.686	29.0822	23.1817	26.2029	36.12	35.8103	24.1271	26.5573	22.0525	20.9951
BGIBMGA001104	7.91925	6.86018	8.11839	7.91834	6.39483	4.34844	7.55793	6.46137	6.83846	9.45664	9.34455	10.1793	7.99976	6.6837	8.6484	9.71793	9.84552	11.6017
BGIBMGA001105	11.8743	7.71617	8.69497	9.90524	7.83945	9.46464	9.9817	11.4808	9.4399	9.68699	9.67428	8.79237	8.44647	11.6899	10.8219	6.92234	7.76157	8.53966
BGIBMGA001106	1445.11	1278.63	1068.08	1473.02	1455.35	1330.74	1388.14	1605.89	1266.39	1573.3	1176.72	1203.54	1754.25	1323.15	1054.11	1311.49	1248.07	1041.52
BGIBMGA001107	172.262	172.383	162.259	162.368	149.082	149.922	146.326	158.079	134.382	171.801	161.237	189.712	169.673	193.893	165.682	189.61	172.862	184.109
BGIBMGA001109	0.276501	0.271721	0.295181	0.313667	0.314115	0.159916	0.313357	0.495618	0.944147	0.495821	0.513952	0.24783	0.144967	0.41531	0.269264	0.343706	0.374769	0.322397
BGIBMGA001110	0	0	0	0	0	0	0	0	0	0	0	0	0	0	0	0	0.191905	0
BGIBMGA001111	0.210183	0	0	0	0	0	0	0	0.116421	0	0	0	0	0.217741	0	0.421995	0	0
BGIBMGA001112	0.0576889	0	0	0	0	0	0	0	0	0	0	0	0	0	0	0	0.0683742	0
BGIBMGA001115	29.7961	28.6185	26.1214	25.8258	28.4426	27.3342	24.8307	22.5905	25.8143	37.9957	24.7868	23.9037	31.5868	35.6095	29.3039	26.4387	25.2978	27.6347
BGIBMGA001116	5.80574	6.85849	7.47968	5.79643	8.07057	7.07687	7.08325	6.90809	6.65743	6.66439	7.00216	7.613	9.52081	8.32501	7.11098	6.7435	7.0953	6.87385
BGIBMGA001117	7.9521	9.02693	10.7065	10.0628	8.47345	10.6131	12.9778	11.3965	11.9374	10.0215	9.41112	10.1299	8.57122	11.0171	10.0383	8.71628	8.76685	10.1097
BGIBMGA001118	13.1539	10.4362	12.3259	16.0867	13.5003	18.4374	18.1346	15.9895	15.4341	15.3065	16.4799	16.5798	12.4668	13.3969	21.1642	12.9213	11.874	10.389
BGIBMGA001119	164.682	144.005	125.362	171.406	159.487	151.494	166.91	189.436	150.667	194.213	147.846	157.444	209.093	194.942	152.458	136.868	135.494	122.82
BGIBMGA001121	0.158193	0.229085	0.106953	0.26676	0.440893	0.229603	0.328726	0.51212	0.322488	0.0777189	0.0466233	0.0875826	0.152858	0.16452	0.236971	0.268078	0.308113	0.265743
BGIBMGA001123	12.7365	12.1835	13.7537	12.9931	11.6414	18.357	13.5526	10.3066	17.5013	15.8452	16.6707	11.3685	13.8384	11.0236	15.7983	11.3595	11.1792	16.1514
BGIBMGA001124	45.2778	45.3322	47.4917	54.5196	50.0645	45.4601	44.089	49.9233	45.0119	39.0804	36.4969	38.081	48.2389	36.0851	33.986	47.8351	48.8284	45.999
BGIBMGA001125	7.25404e-37	3.8378e-138	1.33668e-190	9.87107e-147	3.21122e-133	7.67701e-58	1.00294e-21	1.07044e-61	0.953623	0.241712	2.36573e-13	6.68649e-132	1.50349e-91	1.4422e-13	9.60698e-74	6.89275e-104	6.19189e-84	0
BGIBMGA001126	98.075	91.9864	94.6953	113.218	104.64	106.294	100.071	98.1659	108.94	131.209	115.325	119.039	139.292	115.396	105.768	120.981	107.955	102.616
BGIBMGA001129	27.8932	25.9247	25.3845	26.4652	23.6944	25.1396	28.0184	26.7209	30.2355	28.2544	27.3501	32.5548	23.3346	34.4537	27.7138	29.0033	29.6722	33.5258
BGIBMGA001130	27.9722	24.152	25.5999	29.4629	30.2591	34.4337	39.1218	30.9136	36.5346	31.393	27.6246	30.3638	30.1501	30.5203	41.7798	26.8938	32.0347	25.7197
BGIBMGA001131	10.3623	11.8439	13.1254	12.7415	11.4505	8.71466	10.5551	14.2689	14.2901	14.2784	12.4832	9.47501	16.9014	14.8563	12.6985	8.44716	10.2317	7.65506
BGIBMGA001132	86.2958	97.3115	88.582	83.6817	88.6396	91.4199	108.605	101.258	98.2775	101.403	89.3413	83.5191	94.9182	109.3	100.282	75.4416	75.4727	71.3774
BGIBMGA001134	1.02645	0	0.895437	0	0	0.282227	0.799082	0.234104	0	0	0	0.219698	0	0	0	0.535176	0.474768	0
BGIBMGA001135	74.7987	72.5734	73.6961	107.205	106.436	132.619	146.002	120.34	123.829	68.7566	96.7977	83.5803	47.081	57.9192	88.463	76.9107	68.2679	65.1522
BGIBMGA001136	408.459	349.94	320.79	338.348	369.683	344.027	262.894	335.254	295.879	341.813	333.394	277.862	420.164	333.014	277.27	280.092	382.093	255.585
BGIBMGA001137	7.36452	9.79293	6.78243	10.8867	9.14191	7.15155	6.5699	8.44287	9.0588	5.52022	8.48562	8.62091	10.4324	8.78059	5.66381	7.32481	7.82691	6.73216
BGIBMGA001138	6.84667	7.12094	7.37183	7.33382	7.38765	9.94675	7.26857	6.97131	8.41321	7.44563	6.93146	6.69845	6.07956	6.75209	7.59592	5.75779	5.19358	6.75914
BGIBMGA001139	15.0363	15.7353	17.7614	15.135	15.0013	16.0057	13.6907	14.3501	17.4521	24.6124	16.4585	24.9571	18.7024	19.5358	16.7472	18.2926	17.1286	20.5142
BGIBMGA001141	11.0526	12.1801	12.2376	24.7605	23.637	30.1038	28.9658	22.5369	27.01	30.6581	34.0336	23.1844	16.8619	21.4545	35.2492	14.7751	17.0524	15.8221
BGIBMGA001142	15.347	12.0731	14.4077	13.959	14.1792	11.9691	13.8234	12.5112	15.3728	12.2527	14.0053	14.7732	11.2784	15.3998	15.0892	13.9612	12.5669	12.7367
BGIBMGA001143	4.31053	3.35223	4.03155	2.99262	4.11077	2.9367	2.88682	4.15903	3.43636	1.41222	2.25009	1.77529	2.34027	2.3928	2.58683	2.88866	3.15057	2.66724
BGIBMGA001144	16.7541	17.6256	13.0118	27.3455	27.5169	28.4023	33.5079	35.2112	22.641	12.2964	21.5204	15.9487	13.0293	13.2012	16.0571	14.256	17.6578	13.9263
BGIBMGA001145	5.21931	5.84382	8.04595	9.54276	8.30246	9.37162	8.05181	7.38936	9.08741	6.75487	8.91109	9.84327	5.18727	6.49167	10.372	7.82513	8.20255	11.2826
BGIBMGA001146	0.0951778	0.386991	0.101071	0.401054	0.480867	0.445697	0.11605	0.255386	0	8.80868	3.11925	5.5221	3.85766	6.97677	3.11704	0.154118	0.105826	0.254109
BGIBMGA001147	8.6365	9.6885	7.5771	6.55231	7.27749	5.32942	6.87253	6.50042	6.33525	2.86763	2.02502	2.86159	4.64723	8.04536	10.1632	4.61687	5.81726	7.47351
BGIBMGA001149	1.95448	1.95479	1.55755	3.24778	3.33639	3.44947	4.77137	4.36497	2.75251	3.10098	3.12266	2.05358	7.98699	14.3285	7.13602	2.52709	3.28088	2.50803
BGIBMGA001150	0.637265	0.664993	0.498014	0.231009	0.542801	0.780604	1.29572	0.621718	0.837417	0.326263	0.12509	0.456544	0.825762	1.24718	0.330853	0.144884	0.202921	0.549662
BGIBMGA001151	0.148413	0	0	0	0.508682	0	0	0.179985	0	0	0	0	0	0	0	0	0	0
BGIBMGA001152	23.5833	24.3526	20.1097	29.5144	27.0844	26.8255	26.9765	29.8447	22.8331	25.3989	23.2393	25.0322	28.1569	27.2702	27.733	22.314	22.4102	22.1875
BGIBMGA001153	1.15046	2.81973	0.229941	2.82878	2.58323	1.45034	1.97255	2.07754	2.21245	0.808576	1.3517	1.4547	2.2292	2.84625	1.38538	0.397509	3.55743e-05	0.23225
BGIBMGA001154	15.2485	15.2203	15.2518	15.7118	14.9795	15.9451	15.9446	15.4586	15.7796	15.205	13.853	15.4825	14.1976	15.8256	13.315	12.1774	11.6009	15.5999
BGIBMGA001155	2.28717	2.37838	2.92817	2.26195	2.25996	2.3952	2.67993	2.19083	1.73177	2.35804	2.04735	2.44706	2.76961	2.80222	2.63368	2.31646	2.63047	2.72829
BGIBMGA001157	2.33958	2.69665	2.34103	3.77273	3.71029	2.32755	2.67921	2.35921	2.88663	5.89656	1.98635	2.41741	3.18276	4.7374	4.67702	2.28307	2.12687	1.93279
BGIBMGA001159	37.0417	31.0368	32.6865	41.0635	34.6049	35.2487	36.7291	45.1228	40.2593	40.3995	30.561	33.9411	36.8621	37.7143	29.163	33.5168	33.0075	28.4769
BGIBMGA001160	6.01938	6.83497	6.38715	8.18338	9.55754	7.97617	8.34435	9.20905	8.12347	6.32002	7.16939	6.09623	8.25961	6.1592	6.69094	7.92575	9.074	8.57848
BGIBMGA001161	0.876482	0	0	1.41379	0	0	0.60425	0	1.38936	0.711952	0.902048	0	0	0.438115	0	0	0	0
BGIBMGA001162	2.98633	1.56965	0.988653	0.840094	1.61684	0.820023	1.38027	1.35834	0.854192	2.03684	1.7985	1.44566	1.02217	2.16765	1.63642	2.18627	1.14693	0.811428
BGIBMGA001163	0	0	0	0	0	0	0.110123	0	0	0	0	0	0	0	0	0	0	0
BGIBMGA001164	0.528705	0.302024	0.343037	0.619467	1.30417	0.437853	0.403248	0.981576	0.117949	2.00823	0.658569	0.814751	1.85392	0.646479	0.800555	0.714196	0.478687	0.657043
BGIBMGA001165	30.4709	31.2421	25.2624	29.4024	32.0796	31.5466	33.4514	32.4138	32.3064	35.7468	30.4321	31.5841	29.7533	34.0522	31.563	29.782	30.651	25.2235
BGIBMGA001166	13.1632	13.9559	9.9336	17.4595	17.9708	9.2983	21.4424	16.2305	20.0727	17.9112	17.5933	19.8915	13.4354	19.2742	26.8028	13.2461	15.9414	12.7176
BGIBMGA001167	22.1645	17.8142	21.3935	26.0661	24.6062	23.6168	38.2107	26.8448	23.4471	20.5499	24.4656	22.2793	20.5717	21.1537	26.9771	15.589	22.5213	16.4799
BGIBMGA001168	25.9471	26.1919	28.2206	39.4161	36.5965	47.2869	40.33	38.086	35.9287	37.7621	38.11	36.0419	36.0263	31.759	41.5623	37.027	32.4439	34.5465
BGIBMGA001169	6.57223	6.57382	7.84565	7.79419	7.40392	7.6254	8.43494	8.76996	8.48672	7.18434	8.1103	8.24125	6.78732	9.50289	10.2152	6.2982	6.94275	6.08707
BGIBMGA001170	0	0	0	1.86942	1.33	2.33227	4.58593	1.90294	0.611854	0	0	0	0	0	0	0	0	0
BGIBMGA001172	0.808734	0.970859	1.38631	1.37941	1.23141	1.94007	1.87527	1.3185	1.66503	1.33085	1.77356	1.77066	0.878848	0.890882	1.802	1.2657	0.749445	1.01184
BGIBMGA001174	12.0697	15.0006	11.9419	13.3874	12.8192	12.3305	15.3692	17.445	15.7909	8.18746	11.9386	10.0008	10.074	9.56235	10.4751	10.2093	8.44804	7.91577
BGIBMGA001175	40.3366	30.4338	32.0318	33.483	28.6128	32.8746	37.8351	36.6241	35.2082	32.0748	34.865	35.8647	31.2812	35.1533	33.0411	29.1964	28.3987	28.1428
BGIBMGA001176	102.2	105.757	95.5782	155.805	122.282	108.13	103.522	132.549	90.9131	73.2324	51.0994	65.0117	101.756	60.0384	45.4975	111.423	104.053	110.556
BGIBMGA001177	1.12469	0.858103	0.805944	1.16888	0.61856	1.35893	2.45477	1.20359	0.917781	1.20887	1.72967	1.92491	2.74277	1.9464	2.51211	0.636179	0.768958	0.976123
BGIBMGA001179	0	0	0	0.468788	0.522934	0	0	0	0	0	0	0.934449	0	0	0	0	0	0
BGIBMGA001182	168.884	140.126	132.904	257.747	245.168	260.184	300.638	245.761	292.319	245.311	317.696	283.014	211.164	295.089	344.862	143.114	151.714	135.219
BGIBMGA001183	12.2899	11.6471	11.5654	13.47	12.2416	13.9753	14.4086	15.2905	13.9904	11.0334	13.7685	14.0987	12.7727	12.6543	14.2822	10.2004	11.9302	11.4984
BGIBMGA001185	61.9716	67.3797	64.3784	75.6237	68.7648	56.4032	57.9048	61.449	58.6625	57.1722	44.2453	52.3058	58.2389	56.8906	51.6069	63.3086	62.5583	62.861
BGIBMGA001186	91.0838	117.627	72.3492	136.46	106.506	112.154	91.4612	116.258	122.291	125.612	101.499	103.501	120.456	121.892	88.5143	93.7462	87.456	63.9217
BGIBMGA001187	0.227727	0.522096	0.603856	0.297996	0.488321	0.664202	0.515715	0.589983	0.535206	0.4778	0.757778	0.761957	0.511585	0.567498	0.520215	0.65449	0.522138	0.594419
BGIBMGA001188	36.8943	36.4739	36.4435	39.907	37.0588	37.5249	45.0831	45.968	40.3236	38.8512	36.5615	37.7795	38.1562	41.2706	36.6838	34.6334	33.7996	31.1923
BGIBMGA001189	17.9427	12.5115	8.82339	13.4242	11.0596	9.26285	8.04011	11.0601	19.0634	11.2003	7.97964	14.2263	18.9034	12.861	10.3857	11.2159	7.29828	7.70852
BGIBMGA001190	129.12	119.555	122.976	141.454	145.914	172.567	160.199	156.769	131.203	130.903	142.899	133.608	138.069	139.806	162.452	129.721	141.209	127.06
BGIBMGA001191	1.05351	1.43091	1.3053	1.72305	1.68764	1.2508	2.04222	1.17968	1.65582	1.79023	1.35639	1.68052	1.79969	1.806	1.92756	1.87948	1.72439	1.21999
BGIBMGA001192	17.6657	10.1128	12.7467	17.6427	11.3665	15.68	16.8443	16.5867	18.6186	14.9924	13.7582	16.735	14.9997	17.3405	16.0486	14.8731	12.9882	13.2787
BGIBMGA001193	0.502366	0.25385	0.985546	0.301323	0.47896	0.359811	0.216683	1.10083	1.36363	1.2484	0.79581	0.829122	0.588512	0.276049	1.61425	0.108525	0.947809	0.345014
BGIBMGA001194	66.2105	54.6476	44.1294	57.4702	55.4371	56.5256	58.1747	66.0209	55.8225	51.4212	52.1941	47.9384	69.1936	55.4938	53.6537	50.6156	44.442	36.6214
BGIBMGA001196	55.9444	49.242	44.937	55.2624	54.5388	48.2787	51.4869	62.6677	60.705	56.6184	50.0954	47.4452	71.5932	58.1058	48.4847	38.7282	43.2246	38.7643
BGIBMGA001197	35.9571	32.4051	30.5038	41.4181	40.6239	40.0361	37.9625	40.5342	39.6236	43.3908	33.9931	38.5816	45.8744	42.0144	35.9782	34.2898	28.4537	34.1047
BGIBMGA001198	0	0.0810214	0	0.191586	0	0.233265	0	0.480632	0	0	0	0	0.187336	0.168121	0.201963	0	0.0924564	0
BGIBMGA001201	986.741	698.263	751.377	437.405	466.195	602.97	453.94	516.08	429.883	1188.54	1152.13	1066.97	1447.56	1055.11	925.894	768.025	724.359	567.381
BGIBMGA001202	509.229	360.903	408.496	734.312	568.295	671.213	696.844	629.485	723.916	640.112	510.893	542.804	733.649	621.42	725.866	366.423	333.34	299.722
BGIBMGA001203	0.326657	0.301343	0	0	0.383348	0	0.440261	1.1547	0.358824	0.55881	0	0.704437	0.367881	0	0.791047	0	0.368706	0
BGIBMGA001204	7.15396	8.13283	6.92653	13.9271	11.9178	13.9193	13.4586	16.5055	10.2976	16.8291	11.0503	15.0491	10.2255	13.9319	13.6671	9.40219	7.41576	8.3925
BGIBMGA001205	4.57077	4.17657	3.76849	4.59911	2.59563	3.46726	3.48853	4.35951	4.60602	4.36808	4.26872	3.98157	4.21403	3.80089	4.66397	3.33193	4.97299	2.69657
BGIBMGA001206	72.41	65.7641	64.8321	58.275	55.4749	61.0285	62.2024	67.6459	65.0613	64.5263	59.6829	57.4507	79.6317	74.0931	67.8317	58.2897	58.2435	51.7486
BGIBMGA001207	0	4.6442	0	18.4909	9.48047	23.3988	5.59371	4.32714	21.2752	0	5.65729	1.92945	1.96639	6.53541	2.20328	0	2.26556	0
BGIBMGA001208	9.44903	11.2218	9.8261	11.4764	12.0871	12.9556	14.0929	13.4748	13.5656	10.3742	8.80856	12.0169	12.8833	11.2444	12.7916	9.1394	10.4363	11.4543
BGIBMGA001209	28.3688	26.1773	25.3947	31.6039	29.5567	27.6378	34.2157	35.4425	32.9643	29.4683	24.8991	26.5002	34.6691	30.7791	30.4079	23.3239	26.3514	24.8765
BGIBMGA001210	0	0	0.0399793	0.12795	0	0	0	0.042554	0	0.0342086	0	0	0	0	0.135492	0	0	0.0378092
BGIBMGA001211	16.1644	16.8087	16.0012	14.2964	14.0476	15.9105	13.7564	14.4358	15.2729	16.0067	13.7362	15.1869	14.9789	13.4026	14.6458	16.6818	15.9279	16.4959
BGIBMGA001212	17.9696	13.0339	23.6863	14.6756	11.2947	15.4661	12.9395	18.799	14.1916	7.52303	7.17637	8.07922	22.9675	7.4343	7.77926	13.364	13.8368	15.2907
BGIBMGA001214	2.13167	0	0	0	0	0	6.1942	0	0	0	0	0	0	0	0	0	0	1.06077
BGIBMGA001217	9.46766	11.5792	10.3588	10.6752	9.92663	7.17504	13.2772	11.4222	8.60544	10.1851	7.92012	10.3875	11.5411	11.8732	9.34288	9.90785	9.021	7.01942
BGIBMGA001218	39.5399	32.9416	34.2891	31.9452	28.922	33.3132	34.5482	32.9494	34.7914	36.4754	36.2727	42.6041	35.5312	42.5213	39.7579	37.1036	34.0921	31.326
BGIBMGA001219	15.3559	15.6106	14.4661	18.2583	20.4497	19.8659	18.5746	18.0184	21.7093	18.0756	15.3205	16.7872	18.609	15.7574	18.1549	14.6518	13.1319	12.4945
BGIBMGA001220	27.8292	29.1729	29.9992	25.6516	26.9253	25.4049	29.3708	29.9561	27.7421	29.6373	28.2263	30.646	30.1329	34.4982	28.3568	25.5925	26.672	25.539
BGIBMGA001222	9.86903	7.91054	12.7224	9.78516	15.3057	13.7851	10.5351	15.9095	19.4964	21.716	12.9206	18.5622	19.1314	15.8478	15.3808	10.6159	10.7264	11.5805
BGIBMGA001223	30.2545	26.9977	24.8605	29.1937	23.1816	28.1514	21.561	23.8913	26.2491	27.9503	25.8538	24.664	31.081	22.0928	25.9786	20.5973	23.4538	19.42
BGIBMGA001224	0.359294	0.236608	1.00844	0.647084	0.292463	1.19204	0.598385	0.402014	0.126943	0.40999	0.598165	0.172476	0.058521	0.100436	0.3785	0.558502	0.341475	0.220507
BGIBMGA001226	0	0	0	0	0.0537206	0	0	0.0282421	0	0.0442097	0	0	0	0	0	0	0	0
BGIBMGA001227	0.10949	0	0	0	0	0.443316	0	0	0	0	0	0	0.123122	0	0	0	0.12544	0
BGIBMGA001228	0	0.053536	0	0	0.257365	0.323954	0.295816	0.133484	0.0645582	0.0521487	0	0	0	0.0584168	0	0.220666	0	0
BGIBMGA001231	0.187711	0.0954124	0.301536	0.1136	0.591745	0.289071	0.260213	0.113995	1.028	0.276012	0.14983	0	0.0549446	0.258836	0.13002	0.459522	0	0.145654
BGIBMGA001232	202.235	184.693	140.09	203.1	189.735	166.346	199.668	190.368	240.104	208.262	215.435	170.134	220.809	230.409	164.402	172.158	157.156	116.269
BGIBMGA001233	6.75942	8.40193	5.62513	7.84188	7.45097	7.67368	5.26407	10.6506	6.31457	6.2602	5.32381	5.49415	4.98388	6.41948	6.50431	7.0242	8.56756	6.17117
BGIBMGA001234	10.6655	9.09175	11.595	13.0288	14.1614	12.3905	12.9446	14.5176	13.2564	8.30896	12.3443	9.93514	6.69465	8.29207	12.0284	10.6799	13.1927	13.8029
BGIBMGA001235	7.70549	8.11723	6.05217	19.8174	16.0868	17.0879	19.9344	19.1203	19.7277	12.8456	10.8161	14.2761	7.25099	16.5307	15.0401	10.2977	7.40548	6.75497
BGIBMGA001237	42.7638	30.7503	39.071	38.1555	29.9816	29.0292	45.0573	42.4973	38.9622	58.8267	57.2402	42.4308	59.6032	71.8457	56.7159	41.6041	28.0403	44.0633
BGIBMGA001238	29.4986	29.552	25.5649	26.4929	25.2256	27.7646	26.4892	28.7542	28.2223	24.4514	24.4762	19.4193	30.7801	23.0138	20.3463	26.0626	23.2964	18.96
BGIBMGA001239	17.8023	15.7061	15.7548	19.8298	18.0875	18.422	22.1663	23.3907	19.1959	16.7214	16.2612	15.5727	21.0971	19.089	16.4255	14.9336	16.5276	15.0461
BGIBMGA001240	0.205813	0.250502	0.0995974	0.198363	0.540754	0.453153	0.505992	0.379966	0.217489	0.209862	0	0.105244	0.467266	0.16799	0.247129	0.210234	0.180467	0.0328712
BGIBMGA001241	15.6324	17.0227	17.619	27.5025	28.1534	32.1185	24.7259	31.8944	31.6133	17.3904	13.6726	16.8846	19.2032	21.9139	17.6866	14.4118	13.1977	11.9429
BGIBMGA001242	7.5887	8.73854	8.43719	5.17125	4.79366	4.1404	5.22937	3.84398	3.99309	4.39936	5.66406	4.06562	5.11878	5.70476	5.24099	5.68593	7.23996	6.51441
BGIBMGA001243	3132.63	2746.29	2274.76	3015.15	3117.89	2743.81	2842.77	3322.43	2670.29	3080.51	2387.37	2500.27	3549.25	2840.88	2156.89	2647.41	2683.22	2131.86
BGIBMGA001244	4.59286	4.57639	5.15972	2.67732	3.4274	2.38325	4.07887	3.54874	4.45336	3.75081	4.3348	3.54414	4.13555	3.46069	4.36496	4.30211	4.51784	5.18163
BGIBMGA001245	0	0.0643099	0.103714	0.0369534	0	0	0	0.0369951	0.0348681	0.0892886	0.170527	0	0.0371159	0	0.0384217	0	0.182815	0.0975365
BGIBMGA001247	0.0302276	0	0	0	0	0	0.109657	0.034127	0.0324475	0	0	0	0	0	0	0	0	0.0614853
BGIBMGA001248	0	0	0	0	0	0	0	0.0281223	0	0	0	0	0	0.0247774	0	0.0663399	0	0
BGIBMGA001249	7.07422	6.74231	5.86668	7.84019	8.99137	6.09797	6.36826	7.36066	5.46624	8.82826	6.47293	7.82816	8.59752	7.45089	7.66575	5.06261	5.88631	5.62937
BGIBMGA001251	9.3901	8.06328	12.7737	10.0909	6.68837	6.74075	8.55998	5.25621	7.37365	10.3039	13.786	11.7486	8.29799	9.81588	12.472	8.84713	9.94876	12.2912
BGIBMGA001252	56.2314	45.55	42.8727	67.7079	56.1876	55.3939	59.5481	65.0657	60.5086	58.0521	56.2769	51.2401	64.1577	57.0486	48.0153	45.5075	49.3972	41.594
BGIBMGA001253	15.3751	17.1402	12.4857	18.0111	15.8872	18.5709	19.4227	24.6661	12.3464	13.2405	19.6486	23.2879	11.4668	19.5598	18.9294	11.7208	14.4911	17.1085
BGIBMGA001255	1.62243	0.96256	1.50454	1.80259	1.87099	3.67596	2.15735	1.93313	2.66153	1.69513	1.87796	2.88912	1.19912	1.81224	1.78458	1.99806	1.75023	1.69389
BGIBMGA001256	0.00935028	0.0264831	0.07158	0.0868051	0.0612117	0.102903	0.18353	0.175429	0.126304	0.118592	0.0765932	0.0803066	0.0576639	0.103031	0.0465828	0.23678	0.0511729	0.0493771
BGIBMGA001257	8.48843	7.03977	7.03379	10.5405	8.91946	10.0781	11.155	11.2183	9.38292	7.49277	9.45691	7.74163	9.20092	7.76655	11.9039	7.2439	7.25089	8.13159
BGIBMGA001258	33.8523	38.1485	30.818	37.4595	30.8488	34.2215	40.0193	41.0871	35.7309	37.8639	43.6125	45.7939	36.5216	49.4523	49.4824	38.7826	37.9523	36.0469
BGIBMGA001259	0.549977	0.970859	0.42197	0.434676	0.380663	0.455779	0.754896	0.570615	0.651632	0.930667	0.99058	1.0722	0.646318	0.700325	1.17934	0.720757	0.898135	0.863439
BGIBMGA001261	96.3597	69.2606	93.4237	127.276	122.827	180.011	172.714	117.143	148.466	143.867	140.464	147.32	104.025	151.368	202.156	84.9358	86.8413	77.7588
BGIBMGA001262	6.20883	6.22688	6.83969	8.1301	7.77734	6.82779	9.87418	8.3374	8.63539	7.70789	9.56293	10.2797	7.91661	11.0734	11.4473	6.96106	8.27337	7.46563
BGIBMGA001263	0	0	0	2.01503	1.56267	0.861891	0.787443	1.207	1.20248	0.0938919	0.620506	0.303721	0.0143495	0.48373	0.685576	1.75524e-08	0	0
BGIBMGA001264	26.5859	23.0278	24.5965	36.6536	39.4991	31.2499	29.2806	41.5746	33.1031	25.2137	26.9849	22.7457	27.4174	24.6591	26.1715	28.0774	28.1674	27.5465
BGIBMGA001265	23.1267	21.7662	21.6838	21.4705	19.2133	21.1723	29.6131	22.414	21.5314	25.2591	30.1718	28.7078	25.9371	24.771	28.3399	24.9748	20.5112	22.1165
BGIBMGA001267	17.5354	16.6755	14.8404	18.401	17.9888	17.7587	19.3505	18.8132	18.928	19.6248	17.6326	17.862	21.4101	18.7358	19.1226	16.97	16.843	15.361
BGIBMGA001269	3.7712	3.46983	4.90114	6.45531	3.59459	6.8814	4.16868	4.66639	5.1101	3.90541	6.28719	4.6839	2.53064	3.14013	6.32618	5.32756	4.40144	5.95726
BGIBMGA001270	25.9362	30.4532	27.075	47.5582	45.0152	43.95	34.6447	43.549	31.9783	23.2402	26.2041	22.3676	27.8893	21.3249	23.102	37.0515	35.6045	42.3502
BGIBMGA001271	9.66984	8.88786	9.08916	7.23477	6.15016	8.79767	12.2509	9.56862	7.81713	6.52637	10.0121	11.3341	10.3844	6.29428	8.31768	10.7464	9.83634	11.3453
BGIBMGA001272	4.45916	4.2834	4.18822	7.42986	6.21113	6.84376	10.8448	7.61555	4.79973	2.55829	5.51687	4.47484	2.39895	3.84714	6.99156	3.33986	2.70748	2.86011
BGIBMGA001273	78.135	83.7176	74.7121	55.0558	55.2802	53.0166	43.8201	68.9808	37.993	51.2343	32.9203	35.0666	63.4379	48.6921	41.3948	63.9599	67.2461	55.6673
BGIBMGA001274	0.620938	0.367751	0.153599	0	0.161566	0.202397	0.554049	0.113521	0.1083	0.7072	0.398904	0.422377	0.265024	0.497845	0.43298	0.439781	1.28056	0
BGIBMGA001275	67.8811	64.1479	67.006	82.0008	85.2817	103.463	83.3688	91.2322	85.5784	65.1515	63.9402	64.2515	68.0553	71.858	69.9538	91.0646	68.8424	88.2384
BGIBMGA001276	4.71681	3.96018	3.94491	4.25425	3.71222	4.72324	4.67153	3.99146	3.87376	2.99332	3.46119	4.66144	5.73595	4.25548	3.90533	4.41216	3.2857	3.1289
BGIBMGA001277	0.104039	0.175352	0.110956	0.880654	1.06519	0.418081	0.872491	0.584066	0.560011	0.463727	0.895379	1.00886	0.216083	0.441032	0.55608	0.308504	0.570265	0.281799
BGIBMGA001278	37.1545	33.8064	31.8155	20.7803	19.5198	13.0944	22.7594	19.6879	14.7676	29.9032	28.7922	29.3128	38.8007	32.494	31.0187	36.5827	33.5133	26.1342
BGIBMGA001280	25.742	29.3157	19.3354	26.937	23.8225	18.7991	24.1295	24.6547	21.5071	18.2347	14.9258	14.4143	29.8813	15.5591	18.4445	25.3603	22.9466	21.2718
BGIBMGA001282	8.20451	9.63512	7.71783	8.82104	9.21776	11.3732	8.70945	7.44445	9.93572	8.3268	9.57725	10.0262	8.63437	9.11537	9.47765	8.23461	7.45969	8.07038
BGIBMGA001283	50.0522	47.9993	63.7593	25.2338	50.7172	33.3675	84.6924	59.4566	40.6636	50.5059	42.1129	55.8124	92.9548	77.3975	76.4407	19.6334	28.2427	30.3302
BGIBMGA001284	0	0	0.105599	1.01684	0.22251	0.269205	0.124376	0.226895	0.211868	0.993557	0.102916	0.106425	0	0.918541	0.238431	0	0	0
BGIBMGA001286	1.24339	1.2971	1.50292	0.426611	0.569661	0.448552	1.50795	0.687098	0.500571	0.609944	1.37909	0.482783	0.579422	0.698165	0.742338	0.7618	1.46511	1.0141
BGIBMGA001288	2.71201	1.99498	2.70376	3.80623	3.25125	3.22156	5.95164	2.84206	2.11131	7.59815	9.53703	4.13984	6.1201	5.45427	4.82582	2.34415	3.27356	2.08511
BGIBMGA001289	1.89969	1.33388	2.94723	4.14004	1.02358	2.40525	3.54124	2.3231	3.2443	6.42435	7.66127	9.19189	10.5517	4.56077	6.89828	2.62783	5.83131	4.46311
BGIBMGA001290	11.3885	10.8546	9.10443	8.63923	6.67506	5.86094	11.9757	9.95842	6.43483	9.13264	11.1116	10.361	11.7892	12.2358	10.8284	8.40629	10.5566	8.58541
BGIBMGA001291	0.628825	0.948197	0.592077	0.364599	1.14991	0.392356	0.440971	0.552066	0.452709	0.403746	0.278326	0.348229	0.962483	0.567416	0.405685	0.28246	0.294519	0.846753
BGIBMGA001292	11.6008	10.6987	7.60326	10.043	11.1877	16.7322	9.01706	9.07686	9.08654	10.9451	8.92382	10.0029	9.43339	11.5197	10.6782	8.73351	11.565	6.41429
BGIBMGA001294	2.22412	1.58015	2.83163	2.029	1.67177	2.51066	1.69239	1.50719	2.48455	2.6153	2.28792	1.84191	2.47204	1.74164	3.14955	2.07004	1.94096	2.50764
BGIBMGA001295	0.390364	0.19581	0.21728	0.439882	0	0.271068	0.256696	0	0	0	0.837956	0.21241	0.470065	1.03428	0.695699	0.522252	0	0.199056
BGIBMGA001296	32.4027	32.5409	31.3956	34.3205	38.5247	30.9923	43.7847	32.9112	35.3313	47.1761	37.9841	40.8477	48.0857	46.8492	37.0442	29.798	30.6167	27.2658
BGIBMGA001297	2.0748	2.16543	2.01251	1.09278	1.68705	1.9816	1.78662	2.30312	1.35468	1.4296	1.70622	1.74314	1.83028	2.07332	1.4544	1.72019	2.33399	1.91577
BGIBMGA001298	0	0	0	0	0.319926	0	0	0.632054	0	0	0	0	0	0	0	0	0	0
BGIBMGA001299	0.0585157	0.0565511	0.0626724	0.0707407	0	0	0.0761522	0.06987	0.200674	0	0	0.129906	0	0	0	0	0	0
BGIBMGA001300	0.0855512	0.0863014	0	0	0.0998246	0	0.224481	0	0.0953254	0	0.0924324	0.190142	0	0.181395	0.109165	0	0	0
BGIBMGA001301	68.0208	48.597	63.3781	11.3525	9.95669	13.7013	11.1465	13.0901	13.1059	34.9056	22.7507	25.4218	67.2222	45.6651	20.7247	34.4246	30.5111	29.8783
BGIBMGA001302	605.869	548.193	486.887	559.866	575.423	554.216	557.738	605.858	531.332	633.032	521.413	522.9	648.757	565.401	533.137	515.695	511.619	430.284
BGIBMGA001303	94.5167	88.9426	76.0473	72.0447	72.5143	65.4098	64.1429	77.4687	71.0233	86.8787	63.7339	75.2849	101.473	86.5555	66.4818	76.2248	73.2561	59.4488
BGIBMGA001307	127.779	113.488	109.211	102.841	101.337	103.207	103.748	101.027	93.0848	145.29	126.081	130.608	212.498	171.12	94.9371	95.7528	94.2209	79.1098
BGIBMGA001308	9.88582	8.95168	9.18647	11.1101	13.0389	14.2711	13.8661	13.5524	10.2314	10.6304	14.0948	9.48577	8.63974	8.13595	8.10763	9.88345	10.3693	7.60294
BGIBMGA001309	12.4542	13.0773	9.8193	11.524	9.80328	11.2755	9.3022	9.79668	9.99556	16.4032	10.2508	10.5178	15.2955	11.3814	9.04636	10.4047	12.1505	9.14111
BGIBMGA001310	2.88618	3.12551	3.61726	2.13839	2.71325	2.85479	1.75501	2.07134	3.09564	2.18431	2.07097	2.82708	1.8229	2.27806	1.95385	2.58365	3.29185	3.6592
BGIBMGA001312	6.98693	7.81993	8.24921	7.90365	9.18016	11.0442	7.96201	6.58641	9.68274	7.91989	11.4641	6.99068	7.73524	7.47788	8.77837	7.88546	8.50578	7.49621
BGIBMGA001313	0.0443806	0.21976	0.120684	0.751258	1.16927	0.975018	1.35441	0.778989	0.380152	0.582465	0.714277	0.268725	0.215276	0.118113	0.299503	0.0584574	0.0753676	0
BGIBMGA001314	2.13397	1.50229	2.30847	2.41459	2.95297	3.66348	2.97046	3.10068	3.30657	2.65627	4.18454	2.54201	2.38088	2.5477	3.13219	2.15422	1.57395	2.39654
BGIBMGA001315	6.82301	8.00425	6.15162	6.33613	6.319	5.44093	4.93647	8.31757	5.30291	5.65527	5.69681	5.40447	6.0366	6.9505	6.81566	9.9793	9.33395	8.90725
BGIBMGA001316	0	0	0	0	0.0530715	0	0	0	0	0.168376	0.0959279	0.249111	0.107191	0.0465233	0	0	0	0
BGIBMGA001317	0.14733	0	0	0	0	0	0	0	0	0	0	0	0.0819004	0	0	0	0	0
BGIBMGA001319	309.32	306.225	280.096	327.864	350.555	314.308	399.782	388.62	299.317	355.942	318.268	279.267	438.441	366.003	324.444	271.17	297.509	257.916
BGIBMGA001320	0	0	0	0.218025	0	0	0	0	0	0	0	0	0	0	0	0	0	0.0969463
BGIBMGA001322	10.6599	10.4739	11.5317	13.6726	13.1449	15.8758	14.2879	14.656	16.393	14.2624	16.3804	15.0801	12.381	13.2025	18.2856	13.2278	13.2569	13.4335
BGIBMGA001323	21.6576	14.4732	20.0135	16.6607	16.3156	9.57489	10.6713	16.8968	14.7129	19.8187	14.7899	14.9035	20.7622	18.9209	12.2782	14.8208	14.0257	12.9496
BGIBMGA001324	0.906573	0.361347	1.44379	0.771265	0.984457	0.134616	1.9308	0.872618	0.312917	1.83481	1.1547	2.76027	2.44325	1.43282	0.966234	0	0.649387	1.21586
BGIBMGA001325	0.432826	0.317702	0.236679	0.124715	0	0.302543	0.14018	0	0.118378	0.58705	1.03168	0.353447	0.992689	0.446551	1.05643	0.146464	0.248781	0.447368
BGIBMGA001326	2.66999	2.34025	0.00382376	0.872917	4.62375	2.58633	0.661479	3.98556	0.00184569	6.08459e-05	0.293374	2.00702	1.1357	9.9451e-05	0.00056183	5.21846e-05	1.47387	0.0273279
BGIBMGA001327	3.04594	6.35448	2.72247	4.5038	3.8333	4.25824	4.5458	7.29378	0.316427	4.59164	1.47359	2.62236	3.43431	2.58531	4.29061	0.68236	4.51318	0.67277
BGIBMGA001329	24.048	11.2492	11.8819	12.6059	11.3048	9.0961	9.28629	10.7872	7.32935	8.851	8.97388	14.0452	72.9127	10.6798	8.17243	11.9995	10.9886	11.9757
BGIBMGA001330	8.04576	7.45543	9.21942	10.9327	11.5765	11.1142	11.6918	9.00754	12.4855	8.75373	10.8625	8.60257	7.07849	6.03689	11.8435	9.49354	10.9585	10.9286
BGIBMGA001331	0.0360429	0.0469399	5.78173e-05	0.0820779	2.11409	0.288425	3.96673	1.58198	2.69575	1.97474	1.49604	0.153659	2.19497	2.09169	2.02971	1.52381	1.87077e-05	1.53471
BGIBMGA001333	333.116	367.911	359.656	391.099	411.257	456.713	362.094	431.555	307.397	176.842	194.812	169.511	353.519	338.35	240.203	524.117	425.35	441.125
BGIBMGA001334	26.4078	25.0733	28.4674	21.7942	19.7604	19.3806	26.0526	23.3839	21.91	26.6611	25.5223	29.6241	29.4232	34.2469	30.2051	18.6535	22.7818	24.0648
BGIBMGA001335	7.63524	8.59309	8.36241	8.37323	7.72049	8.31778	8.23966	8.0859	9.13038	7.34654	5.66411	6.4011	9.28917	8.89735	8.44163	6.2183	5.53388	6.11584
BGIBMGA001336	8.96626	6.18111	8.342	12.9141	14.0276	15.304	22.4253	20.5611	19.8328	20.5212	20.9393	19.5221	4.0073	12.0348	13.4292	8.90808	6.91959	8.90008
BGIBMGA001338	10.623	10.5202	12.2367	6.09515	5.17252	4.39309	4.932	4.79957	4.68872	14.6944	10.4119	9.66737	11.4511	11.1694	8.88001	10.7194	9.872	10.4887
BGIBMGA001339	40.777	40.4753	32.7269	45.7178	39.0034	44.922	48.7759	47.3041	37.5287	45.5631	33.3149	43.2181	46.3182	47.7696	39.5225	38.1593	43.3058	34.405
BGIBMGA001340	12.7515	10.3547	10.9854	15.6616	12.5893	9.67426	10.5582	10.6096	10.9262	15.1416	9.88129	11.3148	12.7734	13.6994	9.98128	10.0977	9.22165	8.25216
BGIBMGA001341	10.6316	13.1978	8.27417	19.9098	19.2781	16.4793	16.5641	18.2389	13.8778	14.0849	7.17077	11.3247	11.8963	10.5828	8.46101	10.2027	10.4479	11.1592
BGIBMGA001342	3.97172	3.83491	3.81938	4.91388	8.23014	6.32204	14.0397	7.80503	9.08574	7.46819	8.67941	8.35096	4.79797	4.05552	6.75921	3.45587	2.70271	3.88585
BGIBMGA001343	25.7789	28.228	23.683	40.6972	44.2221	37.0918	40.1122	36.7261	40.7224	36.5082	30.7275	23.2858	32.9016	28.8016	30.0424	22.7834	28.226	25.8885
BGIBMGA001344	1.70605	2.25083	1.75635	2.0349	1.88295	1.59219	1.74976	1.20527	2.16838	3.55927	2.22279	2.30855	2.13437	2.60616	1.54605	1.36864	2.11833	2.64964
BGIBMGA001345	0.862707	1.28189	0.563258	2.20889	1.13751	0.0763989	0.104202	0.838495	0.892896	0.998991	2.30195	43.7696	1.07039	1.50911	0.984792	1.09686e-05	0.855346	1.17883
BGIBMGA001346	0.364567	0.364637	0.443501	0.11883	0.202514	0.266976	0.185482	0.0921724	0.112265	0.147265	0.434528	0.111713	0.178674	0.257177	0.299045	0.518766	0.419762	0.424258
BGIBMGA001347	0.450904	0.202541	0.530629	0.25687	2.07889	0.174647	0.121375	0.125101	0.167791	0.518813	0.235184	0.350011	0.212465	2.61971e-05	0.735685	0.356114	0.592533	0.168564
BGIBMGA001349	343.656	299.276	297.412	39.0874	52.8977	64.5205	35.4345	49.4439	33.5952	60.8468	47.9368	41.313	61.1086	72.3139	37.6654	163.904	150.701	149.289
BGIBMGA001350	1.8469	1.7174	2.31532	2.06742	2.05467	1.97706	2.00451	2.01667	2.89068	2.73497	3.40975	2.30308	1.21961	2.44426	2.86427	1.94175	1.65729	1.65966
BGIBMGA001351	60.3259	62.4969	58.8031	52.7448	49.084	38.8908	35.9776	42.9281	44.6214	112.962	56.7465	67.3788	117.057	89.8645	42.5201	63.1841	60.0067	54.1188
BGIBMGA001353	83.2322	84.5925	92.9725	36.7461	43.5639	40.6007	39.7009	38.0667	35.1662	100.858	95.6303	79.2203	93.8505	85.1727	84.3167	90.6748	79.2523	84.9147
BGIBMGA001354	0	0	0.121036	0	0	0	0	0	0	0	0.0577288	0	0	0	0	0	0.0644454	0.0551882
BGIBMGA001356	38.4724	35.922	32.3806	93.3157	46.304	78.8746	68.1673	67.1312	112.539	42.0805	61.1271	44.1487	46.4312	37.4224	57.4758	37.9301	39.2348	35.2672
BGIBMGA001357	0	0	0	0.173798	0.177609	0.482991	0.384166	0.117103	0.216713	0.0478632	0.0544195	0.112493	0	0	0.0591406	0	0	0
BGIBMGA001363	1357.12	1405.25	969.93	1591.61	1301.04	1213.55	1418.9	1625.41	1221.9	1431.53	956.719	1006.13	1439.99	1223.47	873.588	1386.11	1203.97	952.017
BGIBMGA001364	12.7828	12.9514	12.2723	8.5295	11.2582	9.38367	9.92223	9.73778	9.04588	15.9183	14.6684	12.206	14.8618	12.0287	13.6742	13.5824	14.0421	13.1107
BGIBMGA001365	0.882263	1.03486	1.20515	0.789883	0.769494	1.13678	0.689486	0.571284	0.992582	1.46946	1.81394	1.58607	1.13364	1.06972	1.50409	1.20315	1.0431	1.10302
BGIBMGA001366	0.577251	1.22773	1.09972	0.375558	0.46766	0.296194	1.50538	1.21205	1.27173	1.31411	1.13759	0.899219	1.58848	0.880349	1.82831	1.04515	1.3897	0.593348
BGIBMGA001367	24.2425	26.1482	23.1249	25.0006	15.268	14.0934	15.3289	21.2315	22.6988	38.4784	14.7513	20.0061	41.8317	33.2704	16.8549	25.8086	21.7056	21.329
BGIBMGA001368	0	0.0330393	0	0	0	0	0	0	0	0	0	0	0	0	0	0	0.0383516	0
BGIBMGA001373	16.9129	16.2993	26.0366	6.39783	10.712	10.3032	6.90885	7.43712	8.05968	24.0881	35.2322	22.8645	18.6974	17.2266	38.0459	21.8765	20.2639	26.274
BGIBMGA001374	0.39472	0.106549	0.572202	0.0760577	0.0759703	0	0.135885	0	0.285391	0.119457	0.135951	0.359137	0.917758	0.270328	0.315899	0	0.420443	0.338449
BGIBMGA001375	2.45201	2.08434	1.36867	2.67182	1.55499	3.29642	4.047	2.59902	2.30217	2.81926	2.52826	2.26927	1.91358	2.18068	2.81965	2.12871	1.87574	1.8475
BGIBMGA001376	6.36566	5.62286	6.08922	3.09716	4.37675	4.66991	6.0634	5.62237	3.96329	10.6232	11.5739	9.5245	7.41904	9.28582	15.2196	6.77504	6.97364	6.78655
BGIBMGA001377	0.0933066	0.0308532	0	0.0693177	0.0689153	0.162504	0.0755243	0	0	0	0	0.0330259	0	0	0.0711572	0	0	0
BGIBMGA001378	0.443051	0	0	0	0	0	0	0	0	0	0	0	0	1.33694	0	0	0	0
BGIBMGA001379	1.45431	1.57378	1.65142	2.9607	2.53962	3.26694	3.73941	2.63873	2.76816	1.59656	2.61004	1.80263	1.22036	2.0639	2.99615	1.24952	1.66764	1.79121
BGIBMGA001380	19.2284	19.5083	27.4171	18.6931	20.2486	25.821	16.5005	17.0217	23.5563	26.1451	36.4376	26.1599	23.7888	17.2828	34.0277	26.0378	21.6664	30.3168
BGIBMGA001381	9.76543	13.4526	16.6757	12.9518	12.3062	9.80687	11.7103	11.1533	12.4355	9.59579	14.7263	10.4484	5.5692	12.0787	14.9212	11.3721	11.2407	14.1301
BGIBMGA001382	23.3117	19.9909	24.0348	30.5504	31.4931	34.1042	25.1459	22.4799	33.962	25.9788	28.845	28.5245	17.791	23.3779	36.166	24.4962	23.496	21.8328
BGIBMGA001383	8.1384	10.7341	9.46995	7.06523	5.77066	6.58338	6.37813	5.24046	5.22212	10.0381	7.94112	8.88895	7.64916	8.43754	8.95574	8.6183	7.72261	6.52113
BGIBMGA001384	16.3485	12.781	13.3098	22.4985	19.8879	23.751	20.8638	16.4264	19.7288	18.2584	22.183	19.2754	17.3863	14.9423	27.6261	16.1812	16.5925	11.1738
BGIBMGA001385	0.372123	0.263269	0.693984	0.657077	0.502908	0	0.514734	0.0474269	0.185718	0.370275	0	0.110019	0.326584	0.332112	0.448651	0.360654	0.49698	0.553992
BGIBMGA001386	48.1852	55.5006	47.2127	61.216	53.5637	55.0596	61.7912	73.0829	46.6276	51.2831	45.9001	49.2894	57.2411	62.1851	46.3515	51.3346	51.7332	40.5145
BGIBMGA001388	4.62251	6.62927	9.28695	25.2263	19.8427	6.67679	9.14014	16.3273	4.13728	12.3786	12.623	7.92188	3.13776	5.63355	11.5544	9.28695	17.6699	18.5582
BGIBMGA001390	1.6992	1.52224	1.87257	1.53177	1.59076	1.98492	1.32942	1.81228	1.59697	1.32219	1.48637	1.6598	0.846111	1.14172	2.17723	1.43035	1.49123	2.08203
BGIBMGA001392	27.6137	24.9267	28.9082	24.3731	22.8444	20.7628	24.5463	25.527	24.0825	22.816	24.9926	24.161	26.5681	28.37	25.0632	24.9634	22.7154	26.6918
BGIBMGA001394	0	0	0	0	0	30.0526	0	0	0	0	0	0	0	0	0	0	0	0
BGIBMGA001395	191.262	164.681	150.446	165.348	151.56	130.858	159.505	167.841	171.928	145.168	119.117	113.745	176.094	139.583	113.111	123.291	115.557	107.591
BGIBMGA001396	11.7978	11.9916	10.9305	19.4515	21.3464	26.8182	26.6161	23.7378	23.9135	23.4621	26.2209	25.6195	23.4398	28.7602	24.7548	14.2291	13.931	13.8023
BGIBMGA001397	0	0.303606	0	0	0	0	0	0	0	0	0	0	0	0	0	0	0	0
BGIBMGA001398	3.93992	4.77963	4.56779	5.3753	6.01988	5.14602	4.52113	5.15381	5.78419	2.86707	3.19005	3.81479	2.33845	2.41918	4.3074	5.97944	5.38864	5.41913
BGIBMGA001399	36.0433	30.0341	41.4702	30.7114	32.6363	18.7988	34.8306	32.2552	30.0902	36.9766	18.2253	29.1535	40.2688	35.7063	22.9606	24.571	22.4483	20.0751
BGIBMGA001400	0	0	0	0.0404437	0	0.0235333	0.0216285	0.0803143	0	0.031712	0.0177485	0.0762225	0.0381357	0.0532017	0.0884335	0.189991	0.0194419	0.108489
BGIBMGA001401	2.28232	3.23691	3.99793	4.27916	2.63453	2.9687	4.26645	3.25802	6.117	2.68448	1.47368	1.6358	2.7727	3.48259	3.20828	1.72688	2.47094	2.09478
BGIBMGA001402	41.7268	34.7517	42.7827	29.3212	24.7503	34.1829	17.1807	16.6404	31.8861	38.8486	35.6266	33.6517	36.0302	30.2243	42.564	42.2997	33.0449	34.6898
BGIBMGA001403	0.901801	1.68933	1.20004	0.990331	1.09054	1.1871	1.03162	0.631635	1.05832	0.833189	0.757143	0.74163	0.679739	1.00691	1.12776	1.05795	1.48556	1.40037
BGIBMGA001406	48.6638	46.8931	43.3618	31.9637	30.267	32.3254	30.7503	32.4792	37.6985	26.9117	33.717	30.7254	27.2389	31.7088	34.5606	40.7957	39.2524	32.0805
BGIBMGA001407	0.838999	0.701532	0.7913	0.945604	0.932068	0.989489	0.867289	0.6727	0.951449	0.602678	0.460763	0.790608	0.933678	0.702948	0.848304	1.13101	1.05947	0.524813
BGIBMGA001408	1.21465	1.55888	1.68902	3.29382	3.14401	2.59312	2.26928	1.72532	1.53452	2.40263	4.13935	2.44516	1.65908	1.92318	4.15359	3.0786	2.90207	3.55202
BGIBMGA001410	0.142045	0.0685942	0.076611	0.167594	0.19632	0.111789	0.0717176	0.172767	0.0953307	0.184581	0.238852	0.213757	0.107156	0.0488888	0.271949	0.19575	0.337787	0.321717
BGIBMGA001411	86.0843	81.9186	70.0825	105.076	111.156	97.5684	105.752	113.241	87.7442	97.3055	77.4007	85.2103	104.994	97.8098	87.2032	93.1072	102.451	93.2753
BGIBMGA001414	0	0	0	0	0.123019	0.74812	0.138226	0.253745	0.599869	0.0972125	0	0.235516	0.241975	0	0	0.28883	0.123833	0.112245
BGIBMGA001416	2.39656	2.39804	4.02923	2.68764	2.18545	4.28301	2.37049	2.25243	4.12577	2.44691	4.19711	3.21288	1.40267	1.83044	4.64391	3.55168	2.84464	4.7453
BGIBMGA001417	35.9122	38.8192	33.3237	40.099	42.2105	38.3769	42.955	44.6332	40.3276	36.8704	31.6294	35.9488	33.9841	38.6452	35.6599	39.8318	36.654	38.2774
BGIBMGA001419	0	0	0	0	0.158519	0.100343	0	0.0846282	0	0.0651614	0.0738498	0	0	0	0	0	0.158413	0.22158
BGIBMGA001422	0.228208	6.00136e-06	2.0692e-10	0.769177	0.369177	0.00298208	0.00214148	0.000140391	0.0295546	0.769504	4.11167e-05	0.149081	0.394305	1.89491e-05	0.000108732	9.35483e-27	1.65972e-12	6.27188e-05
BGIBMGA001423	3.34506	4.23637	5.42477	4.80547	4.28906	6.26685	4.69885	3.96545	5.88358	3.93974	5.73066	5.8233	2.78591	3.81323	6.35991	5.07276	4.2386	6.08042
BGIBMGA001424	0	0	0.418653	0	1.3235	1.46674	0	0	0.385967	0.642378	0	0	1.79026	0.390979	0	0	0	0
BGIBMGA001425	14.3365	13.8689	14.4033	14.4008	17.4823	16.6848	14.6834	16.4862	16.3378	14.536	13.3956	13.7947	15.1717	17.8649	13.9754	10.6686	13.8786	11.7564
BGIBMGA001426	0.124651	0.100773	0.262498	0.050078	0.0990654	0.110236	0.0560832	0.110257	0.169372	0.0900167	0.0477272	0.261388	0.248112	0.232357	0.0909007	0.192377	0.102589	0.0997658
BGIBMGA001427	16.071	16.2989	14.2177	15.6564	13.6327	18.0493	19.2909	18.1247	14.9588	10.5605	10.9615	13.9109	14.4322	13.0018	12.9383	16.4604	17.7719	16.1538
BGIBMGA001428	3.38184	3.17481	3.07037	1.58069	2.63882	2.96793	2.45255	2.57174	1.58764	2.86557	2.9749	3.07288	3.10757	2.83611	2.62234	3.56292	3.2951	3.58501
BGIBMGA001430	11.6821	11.3722	11.3291	11.9027	10.6589	9.82182	14.5684	14.9068	10.2991	12.4309	11.4285	12.252	12.2608	13.4843	12.6658	10.8979	13.4359	9.5972
BGIBMGA001432	25.2135	22.1794	20.7433	42.1437	56.0079	45.1498	42.3577	41.0733	53.3861	53.4678	61.4216	34.7706	52.4912	40.6529	45.79	29.5094	23.4308	29.8461
BGIBMGA001433	10.3652	13.6696	10.4477	45.0546	29.679	25.1229	23.3665	16.9923	25.9236	11.5327	17.4557	16.078	8.90617	9.37669	20.0682	14.6109	13.7633	13.9877
BGIBMGA001435	18.1448	16.9574	21.636	39.5677	27.7978	59.5358	37.8327	39.7902	49.6779	20.5933	27.9439	33.8346	34.109	20.4802	28.2491	27.4873	19.0472	21.1668
BGIBMGA001436	6.59248	8.72699	7.19369	10.6248	7.2862	7.77837	8.97852	8.01633	7.92374	4.7077	5.83648	4.40657	6.64958	5.5281	8.65001	6.45979	7.35465	10.6485
BGIBMGA001437	125.093	122.868	103.659	119.261	108.779	102.084	115.229	121.91	111.271	131.896	101.332	107.313	135.993	127.55	99.5193	105.024	104.85	77.0174
BGIBMGA001438	14.2844	12.4371	12.1889	11.2848	8.78117	11.2449	12.0939	11.3014	11.2046	13.1664	11.7662	12.1588	16.2409	14.0088	12.3139	11.878	10.2172	10.263
BGIBMGA001439	0.524469	0	0.186897	0	0	0	0	0	0	0	0	0.374782	0	0	0	0	0	0.357697
BGIBMGA001440	0.317966	0	0	0	0	0	0.854686	0	0	0	0.34532	0.350205	0	0	0	0	0	0.328801
BGIBMGA001441	0	0	0	0.242792	0.0852381	0.0961576	0	0	0	0	0.0801866	0.479101	0	0.0811435	0.0808447	0.100321	0	0.219113
BGIBMGA001444	341.391	347.989	577.906	101.303	65.0372	103.802	70.0745	83.7921	150.054	1255.9	434.953	954.085	2014.61	2166.09	797.405	472.439	318.237	423.902
BGIBMGA001445	3.44796	5.25404	3.94292	0.864257	0.81457	1.48559	0.961263	0.915997	1.30809	3.90012	0.188571	3.45245	1.05342	1.8537	0.841995	5.77833	7.17602	5.733
BGIBMGA001447	12.6596	10.7255	17.4892	21.5458	18.8538	25.7244	23.9586	21.223	22.5586	11.0021	17.965	20.0047	6.04684	13.8355	25.2343	16.9008	15.3935	21.3279
BGIBMGA001448	11.4345	10.2305	12.4558	9.0095	8.74541	12.9496	13.5476	8.27879	11.1192	11.581	15.0359	12.9459	13.2093	10.6872	17.0726	11.7926	12.3387	12.7299
BGIBMGA001450	15.0723	16.1898	18.7347	16.5815	16.4216	17.3413	16.8608	15.0343	14.9288	15.5689	12.6868	19.791	14.2469	14.5815	13.7307	18.2825	16.081	18.8701
BGIBMGA001451	0.245595	0.496646	0.341855	0.295275	0.248499	0.241012	0.409014	0.348039	0.563697	0.816935	0.436148	0.981178	1.03045	0.765002	0.381361	0.298695	0.224278	0.355259
BGIBMGA001452	120.919	142.513	148.353	85.2632	77.7223	78.3295	86.8472	80.7755	108.539	117.708	58.059	105.204	102.214	124.724	100.398	106.827	100.833	102.088
BGIBMGA001453	16.0839	7.99862	15.8104	19.2069	10.0562	10.5197	17.1975	9.27002	8.59427	10.7952	10.9306	12.1011	10.7537	9.81825	10.3408	19.1248	18.8536	15.8158
BGIBMGA001456	12.7522	13.0632	12.7348	15.2546	12.4893	11.8614	11.2414	12.667	13.7488	12.8914	9.9371	12.6749	12.8084	13.759	8.8343	10.5742	10.2435	9.8777
BGIBMGA001457	9.5291	10.5313	8.48521	10.7208	11.4374	9.25737	8.62041	10.1298	11.141	6.6463	5.68494	5.8647	7.96215	7.7342	6.55737	7.10632	7.46681	7.81202
BGIBMGA001458	13.7215	13.3895	13.3733	14.695	13.7622	13.3603	15.701	15.6385	15.3112	12.1671	8.99741	10.5623	8.00461	11.7754	16.0058	12.4102	14.3815	12.0987
BGIBMGA001459	0	0	96.9265	0	0	0	0	0	0	0	53.4016	0	0	0	0	0	74.2402	0
BGIBMGA001460	38.8427	36.5652	46.94	57.9547	57.1291	67.9767	61.1577	48.6362	56.0714	56.1417	76.3723	66.6697	45.8678	40.8856	59.7006	61.3547	56.3302	60.8072
BGIBMGA001461	22.2535	22.5562	25.6116	9.16377	9.53606	11.6904	12.0851	11.5736	13.9078	34.0222	22.2261	29.2522	30.2092	33.7541	20.815	19.9493	22.3886	18.0106
BGIBMGA001462	1.04436	0.989604	1.90538	0.251163	0.442799	0.352632	0.324236	1.15169	0.287574	0.583436	0.356995	0.30853	0.733246	0.676175	0.613237	1.55159	0.791044	0.957046
BGIBMGA001463	8.30451	8.68694	7.80555	10.9624	10.5589	10.2379	10.7655	8.61633	10.5883	7.4708	8.553	9.6757	9.45106	9.11403	6.71682	7.53075	7.06736	6.09444
BGIBMGA001464	20.6467	22.4382	17.0251	17.8439	20.4717	17.2893	19.921	20.2173	19.0243	17.8444	15.8957	15.1176	21.3757	20.2297	19.1942	17.026	14.9536	11.4177
BGIBMGA001466	0	0.199702	0.113336	0.169747	0.0388532	0.24548	0.1809	0.0836051	0.122029	0.293983	0.182808	0.274437	0.189695	0.146477	0.236246	0.187871	0.316392	0.184131
BGIBMGA001467	18.522	18.0995	16.758	19.1836	18.5156	20.0764	15.6411	15.8178	16.7543	21.5783	17.8755	17.5127	20.0361	17.6173	18.8155	16.0672	19.0362	14.0331
BGIBMGA001468	8.78674	8.45115	8.9732	8.51342	8.51112	10.8918	11.4289	9.62644	10.9326	7.60894	7.61963	8.38508	6.79363	8.35093	12.4983	8.63102	8.96096	9.51606
BGIBMGA001469	79.0503	59.9962	49.2528	170.544	321.315	221.002	354.934	351.858	111.726	119.656	218.051	102.598	75.0963	71.7994	207.808	61.3131	67.6829	40.0804
BGIBMGA001470	11.2784	10.5433	11.6774	12.6353	11.1449	13.0162	13.1921	10.9496	13.6042	10.5555	12.0157	12.1371	10.3145	10.4718	14.681	12.3684	11.1345	12.2814
BGIBMGA001471	2252.65	2153.46	1801.47	2380.13	2347.57	2070	2340.4	2705.2	1959.7	2458.76	1801.77	1856.99	2682.2	2058.53	1543.71	2256.04	2311.33	1743.32
BGIBMGA001472	0.354981	0.474062	0.557531	0.532677	0.305201	0.545096	0.450007	0.334057	0.682439	0.502695	0.623468	0.981219	0.451301	0.381467	1.05144	0.463006	0.568282	0.762166
BGIBMGA001473	1.24342	1.36844	1.4185	2.47866	1.01321	2.01855	1.84792	1.66255	2.44068	0.589101	0.634858	0.893075	1.73049	0.902718	1.33805	1.32351	1.87868	1.78998
BGIBMGA001474	149.58	120.806	119.689	101.27	106.805	76.1736	116.037	102.455	100.223	104.005	96.3584	92.7813	142.584	124.817	123.455	100.844	102.387	96.5642
BGIBMGA001475	6.06096	9.50359	7.41726	7.44587	6.86772	6.86931	8.71896	6.34613	7.46384	7.69019	7.72668	7.67173	6.89985	7.46018	8.13618	9.2922	12.5065	14.9397
BGIBMGA001476	20.697	23.3062	17.6623	28.3611	23.6267	28.0244	22.2174	23.8639	24.806	30.2721	21.4939	24.2466	29.0103	22.5292	20.7161	24.9336	31.6484	26.7481
BGIBMGA001477	16.7664	17.9995	19.969	32.6465	33.5712	33.6043	35.9887	35.4262	30.8773	23.0477	22.745	28.6748	25.6743	23.3291	27.6433	21.0285	26.5726	31.7387
BGIBMGA001478	15.3543	16.767	16.5099	16.5246	21.0385	21.8433	23.1242	19.5326	20.5619	17.2703	17.2273	19.0196	18.2211	17.1258	19.4754	17.1174	16.1732	16.5984
BGIBMGA001479	1.64451	1.82754	1.99238	1.91555	1.97482	2.63823	1.58877	1.61246	2.17226	1.95496	2.07628	2.31814	1.3477	1.88559	2.36827	1.87575	2.02993	2.1488
BGIBMGA001481	3.77557	3.75656	3.61567	4.85628	4.77038	4.22412	5.09513	5.34001	4.96276	5.62777	4.55524	4.93606	4.8617	5.93386	4.93024	3.50598	4.75791	4.13965
BGIBMGA001482	73.9713	60.0127	59.7191	32.2291	92.6141	84.6994	17.8346	58.0846	52.2147	80.2382	14.5169	20.2624	45.5779	76.5536	16.0345	35.496	99.488	11.1856
BGIBMGA001483	5024.26	4012.12	3821.75	5057.55	5135.58	4532.1	4916.69	5894.14	4593.85	5227.1	4210.02	4323.77	6069.13	4616.9	3810.97	4605.24	4765.7	3747.07
BGIBMGA001484	4.93865	4.38996	5.17082	4.54463	4.82901	4.34916	5.68745	4.61927	5.48641	5.12667	5.65475	5.42669	4.54449	5.48524	4.81195	4.2348	4.18495	4.20585
BGIBMGA001489	0	0	0	0	0	0.0645419	0	0.0545011	0	0.127416	0.0477147	0.0508106	0	0	0	0	0	0
BGIBMGA001490	56.8503	48.9887	47.7166	35.5837	35.8011	33.3181	36.2696	40.9027	40.6964	33.8804	31.362	35.0725	49.1552	56.0749	39.7734	35.9271	35.5379	29.4638
BGIBMGA001491	0	0	0	0	0	0	0	0	0	0	0	0.140086	0	0	0	0.169572	0	0.130296
BGIBMGA001493	0	0	0	0	0.0380475	0.0152909	0	0	0	0.0209161	0.0236572	0	0	0	0	0	0	0
BGIBMGA001494	31.4931	29.6507	28.8768	36.391	34.1992	31.7118	34.5466	35.3363	33.9934	32.2259	29.2676	31.5278	35.3083	34.4499	32.9683	27.4921	32.1408	24.578
BGIBMGA001495	61.7489	55.0994	47.9934	52.7166	57.6288	55.8384	57.5289	56.4572	58.0042	64.2669	47.1966	48.7568	64.6035	56.0933	45.8529	55.3932	53.7395	46.7593
BGIBMGA001496	27.1147	22.8271	21.8421	28.3227	31.2761	32.7289	27.9189	31.5134	29.9174	26.1111	21.7558	25.1832	24.3267	24.2346	31.3098	25.8856	21.3722	21.2688
BGIBMGA001497	2.30532	2.62136	3.30202	3.25901	2.95955	3.57413	3.66544	2.6583	3.57805	3.07761	3.86685	3.58339	1.939	3.18785	4.58465	2.59876	3.04507	3.95703
BGIBMGA001498	9.46073	21.3578	17.1493	2.70084	4.96885	2.38223	1.93737	2.20867	2.87089	27.9907	10.9497	21.4265	32.9527	28.3133	9.59661	15.6494	10.2246	13.554
BGIBMGA001499	10.5819	8.31344	9.1055	9.90719	8.59535	11.0286	12.6712	12.1472	10.386	11.4426	10.877	12.1938	11.1855	10.6532	13.1794	8.74077	9.43601	9.59227
BGIBMGA001500	34.8392	32.2993	28.5679	29.8123	22.4385	32.9714	32.3499	31.0809	35.6833	25.1596	14.2827	14.7622	30.3194	26.761	23.043	26.6345	34.3371	25.056
BGIBMGA001501	2529.89	2271.71	1986.75	2576.33	2505.66	2387.8	2453.25	2860.19	2203.92	2865.94	2208.37	2288.97	3067.86	2324.28	1973.74	2537.98	2486.1	2078
BGIBMGA001502	16.0524	18.9955	19.3856	15.9634	19.3796	14.063	14.7585	14.7612	14.5371	33.0391	24.6943	30.2994	22.2949	26.1906	20.6712	18.066	20.5767	19.8073
BGIBMGA001503	0	0	0.0484376	1.24382	1.34736	0.505391	0.92857	0.107964	0.774687	0.0423362	0.0934531	0.0503127	0	0	0.0600989	0.0610459	0	0
BGIBMGA001509	12.6206	11.5177	11.2253	15.366	14.2335	13.4698	16.8213	17.1174	16.3123	10.9944	11.5238	9.85446	13.4482	14.0784	13.5364	9.08354	11.2254	10.2644
BGIBMGA001510	2.62616	2.93671	3.84751	4.17622	3.78779	5.70038	3.8946	3.2734	5.24728	4.34546	4.92213	5.05464	3.03893	3.52339	5.52546	4.92353	3.85465	5.21322
BGIBMGA001511	146.81	145.603	117.189	146.895	149.751	174.218	177.426	171.423	115.514	94.745	106.719	86.1025	77.7613	83.7242	154.482	121.975	110.841	103.515
BGIBMGA001512	1.47032	1.65531	1.777	2.32232	1.74163	3.68193	2.13175	2.41591	2.65297	1.55971	3.67926	2.55595	1.70582	3.19174	2.80745	2.09505	1.54099	2.75045
BGIBMGA001513	16.9754	18.2364	19.7901	19.4332	20.3637	23.8256	20.7954	17.2635	22.4878	19.5369	19.1017	19.5077	15.7043	18.6513	20.1865	20.601	18.4227	22.8037
BGIBMGA001516	2.88151	2.56978	2.06935	1.41557	2.19844	2.58457	4.21187	4.7818	2.65558	1.02726	0.733343	11.8679	1.60531	10.2873	1.82217	1.74124	0.986783	1.99395
BGIBMGA001519	428.76	80.3991	50.6153	137.875	133.933	108.616	298.21	309.779	49.833	49.3821	58.8364	200.052	28.7037	109.42	159.752	236.253	156.006	237.183
BGIBMGA001523	4.36273	4.03176	3.32055	11.7215	2.48058	2.38479	3.50096	2.16206	2.94627	2.94147	3.17962	3.55686	16.7866	3.79144	3.73	3.65347	4.03412	3.71998
BGIBMGA001525	39.4139	38.172	34.88	36.4312	36.2451	35.4086	44.0917	45.6131	35.5645	50.2457	44.0175	47.0484	48.5549	54.8106	40.3514	36.8545	36.9285	26.3336
BGIBMGA001528	7.35428	4.52662	6.43146	4.29026	5.36095	6.16595	10.953	5.69468	7.28034	3.29618	5.07538	7.377	5.77616	2.96554	3.27335	4.93074	6.39844	5.88706
BGIBMGA001529	0	0	0.108405	0.22491	0.0561351	0.0674383	0.0616955	0	0.159102	0.138567	0.0521817	0.213506	0	0	0	0	0.0569352	0
BGIBMGA001530	0.205519	0.0289363	0.224697	0.245227	0.168333	0.619584	0.338374	0.451771	0.0653058	0.0556823	0.247675	0.0659994	0.0341362	0.1268	0.60024	0.0402746	0.235245	0.216271
BGIBMGA001532	0	0	0	0	0	0	0	0	0	0.496271	0	2.61653	0	0	0	0	1.36758	0
BGIBMGA001533	0.945319	1.07389	0.802468	0.629341	0.261082	0.927927	0.746625	0.37747	0.336377	0.544484	0.136022	1.15663	0.284689	0.4739	0.843571	1.71894	0.913341	1.08103
BGIBMGA001534	39.2082	6.57548	18.2299	7.25067	3.63739	1.04616	1.03213	0.74869	0	1.14625	0.912982	0.397169	0.827711	0.0621473	0.0702249	0.925769	1.76781	1.9994
BGIBMGA001535	0.429436	0.134636	0.155391	0.166395	0	0	0	0	0	0.251772	0	0	0	0	0	0	0	0
BGIBMGA001536	23.751	26.8924	21.5804	36.2449	31.6591	23.2652	26.8068	33.8806	27.8007	23.0098	18.6997	18.4337	19.7917	21.8868	17.7441	28.7374	35.9333	28.0915
BGIBMGA001537	18.1863	15.3871	16.8912	23.9709	20.2097	20.7422	22.5976	24.1299	19.5385	17.8552	15.8065	16.2795	20.2472	16.8323	19.2023	16.4359	16.2073	16.5555
BGIBMGA001538	15.6157	15.2547	15.5714	18.4625	15.0481	16.1587	18.0902	14.6392	17.1877	13.7607	12.5397	15.0276	16.3104	18.9972	15.5389	11.5648	13.3497	12.2946
BGIBMGA001539	14.0202	13.211	13.8483	15.3732	20.8897	16.1668	16.8122	17.361	19.3677	13.9808	11.1771	14.0531	12.3028	15.5771	15.0413	15.1102	17.9075	17.6211
BGIBMGA001540	14.6315	13.0578	14.9224	21.2717	19.3923	23.0379	21.1974	21.1666	24.4387	17.0711	20.4014	19.0436	13.2612	17.7135	23.7408	16.9444	16.0112	18.5842
BGIBMGA001541	21.5558	23.0528	20.3959	28.0043	25.7157	24.0416	24.3789	25.1047	25.6019	18.1003	14.9871	19.1657	14.9122	20.4415	16.6718	21.9159	23.5999	23.097
BGIBMGA001542	37.2522	33.1469	33.0994	32.3077	33.2825	28.6815	31.1189	34.5859	33.9619	32.9131	25.9419	31.5695	42.6261	36.7391	33.1615	26.1454	27.3177	24.7936
BGIBMGA001547	10.4423	11.8932	18.5153	14.2202	12.6186	24.0064	13.6466	10.982	19.7086	13.5868	19.7949	14.6284	9.04343	8.58207	18.6094	16.6957	13.3858	22.6681
BGIBMGA001548	12.5025	12.5752	16.112	16.0634	17.271	22.28	17.8567	15.4144	18.5975	18.7435	22.4937	19.4922	14.5061	15.6112	21.4457	17.7643	16.8276	19.2245
BGIBMGA001549	5662.53	4275.91	3485.61	4087.41	4469.76	4358.6	4762.12	5814.85	4096.6	4485.3	3217.47	3480.08	4868.03	3905	3493.08	4981.51	4185.45	3531.06
BGIBMGA001550	14.4301	15.2829	13.2474	16.2333	14.2492	15.272	15.5297	15.3778	15.9981	11.3582	11.8018	12.3376	12.6773	12.2433	13.5109	10.7052	12.3247	9.40201
BGIBMGA001551	45.6737	44.1539	48.9296	45.3481	41.3858	50.9142	45.9623	39.541	47.5813	57.5467	55.2426	53.9495	44.8874	52.5266	51.2577	49.0013	44.5515	47.3789
BGIBMGA001553	22.5956	22.5772	22.5619	26.6177	27.4982	31.9563	27.2694	25.1053	27.9711	29.328	30.2804	26.102	26.8534	21.7174	26.1011	30.3465	28.4616	28.1619
BGIBMGA001554	8.21495	7.89024	8.52601	10.1012	12.1693	9.51448	8.98219	14.8543	16.5302	7.57152	8.1941	5.62155	12.5882	8.10127	9.67415	8.17619	7.86356	9.17992
BGIBMGA001556	34.7864	19.696	29.3244	32.6494	28.3713	28.6154	32.3853	33.8937	37.1245	38.4149	32.4702	33.6997	40.5564	32.7094	39.1171	30.5111	27.5397	21.6689
BGIBMGA001557	0.428778	0.631658	0.661479	0.898085	1.00836	1.05327	0.959481	0.975564	1.15654	0.221905	0.221725	0.237891	0.29496	0.137609	0.349208	0.325909	0.363504	0.412576
BGIBMGA001558	24.0224	23.0252	21.2951	25.2492	23.6074	23.3003	25.6615	23.3181	26.8508	22.0771	22.0082	21.7324	21.1019	21.4623	24.955	20.4198	24.2064	19.4604
BGIBMGA001559	7.06639	7.21289	7.64218	7.70387	6.70083	6.68449	6.8333	5.35032	6.85406	6.12607	7.52703	9.45098	7.93186	7.37246	8.8223	7.42819	6.83127	7.05018
BGIBMGA001560	6.78113	7.68978	8.22042	6.78895	5.2995	7.10057	6.46587	5.16036	7.11212	6.76809	8.09685	8.19268	6.09906	6.66967	8.51292	7.6035	8.03722	8.42081
BGIBMGA001561	12.2775	14.7357	11.8638	10.4501	8.95993	12.401	8.74942	16.2565	11.7654	11.995	10.57	11.4288	16.0716	15.7378	11.1229	13.433	11.8007	11.0787
BGIBMGA001563	0	0.252775	0	0	0	0.363151	0.342929	0	0	0	2.20665	0.283367	0	0.269831	0	0	0.299327	0
BGIBMGA001566	2.10724	2.16192	3.02771	4.12296	4.43041	6.61242	6.00186	2.97374	4.46231	2.30247	2.75427	3.41641	2.02569	2.91746	3.51049	2.59333	1.66795	1.76839
BGIBMGA001567	7.22458	5.3788	4.99705	17.7401	15.9048	17.4915	18.0727	14.3511	17.4932	6.0231	6.64824	5.88267	4.68258	6.60683	9.35473	3.87865	4.20415	3.50655
BGIBMGA001569	0	0	0.200987	0.054748	0.0522632	0	0	0	0	0	0	0	0	0	0	0	0	0.096209
BGIBMGA001570	2.2803	1.86444	1.92492	3.52721	1.78105	0.810122	2.3989	1.14586	1.39607	3.32277	1.45167	3.58435	1.59831	3.08746	1.98659	1.05733	1.68673	3.18416
BGIBMGA001571	3.35197	4.43553	3.3835	3.94551	3.85677	4.04545	3.31793	3.53225	4.10319	3.09939	3.61719	2.18808	4.39544	3.192	3.08486	4.66793	5.18831	4.18082
BGIBMGA001572	3.17023	3.35454	3.49949	2.90775	3.22195	3.88206	2.8755	3.08374	3.55043	2.38316	2.47296	2.52822	2.99499	2.9102	3.07378	3.237	3.42081	4.00622
BGIBMGA001573	0.0387154	0.074306	0	0	0.0435642	0	0	0	0	0	0.03993	0	0	0.117105	0	0	0	0
BGIBMGA001576	2.11569	0.716345	0.000192579	0.242227	1.45349	0.353325	0.0766592	2.01163	0.66603	0.814116	0.616621	0.366759	2.95751	7.36335e-05	0.330775	1.33719	0.457974	0.610302
BGIBMGA001577	3.96939	3.66237	4.40673	4.47737	3.90934	4.14782	4.68876	3.9248	6.70613	3.18219	3.12046	3.29195	3.86208	3.4853	4.66524	3.04522	3.99959	3.36581
BGIBMGA001578	17.9999	16.0148	15.4311	15.5141	15.1087	10.6588	11.2005	14.3765	11.6721	16.8567	15.7483	13.8688	17.6921	20.0146	16.3508	13.0473	15.7726	13.0828
BGIBMGA001580	8.38572	7.65579	11.7612	8.38308	6.52254	6.43351	7.59614	6.03586	10.7	10.0932	11.6489	10.9003	10.2286	9.86196	14.6578	10.0344	7.28941	9.46194
BGIBMGA001581	65.8681	54.5286	69.6819	40.2611	72.5939	42.7802	61.513	60.1474	65.6636	58.6498	45.5128	58.6277	94.3217	81.0753	55.2067	57.0711	69.5109	47.1824
BGIBMGA001583	47.566	38.9579	42.8894	80.707	66.374	94.5852	102.35	90.7284	76.9629	62.2101	62.6732	59.8713	69.2838	55.6469	64.1728	44.0172	52.2072	45.4324
BGIBMGA001585	3766.88	3024.13	2815.39	4268.92	3827.37	4150	4304.33	4196.29	4470.33	4312.91	3438.22	3474.93	5432.37	4035.81	4339.68	2680.28	2646.53	2215.43
BGIBMGA001587	3110.7	2599.84	2429.46	3695.72	3232.49	3867.49	4007.92	3680.43	3685.8	3511.69	2942.04	2794.08	4103.53	3024.44	3716.51	2495.61	2338.94	2041.56
BGIBMGA001588	0	0	0	0.214144	0.668221	0	0	0	0	0	0	0	0	0	0.448692	0	0	0
BGIBMGA001589	0	0	0.164541	0	0	0	0.125293	0	0.0540062	0.0472904	0.0543172	0.0540344	0	0	0	0	0	0
BGIBMGA001590	6.92158	6.53308	8.26947	10.8295	9.09908	12.1761	9.06084	8.59056	10.3375	7.86984	9.09812	9.12325	4.40864	5.01262	12.4618	9.86961	8.9323	9.89365
BGIBMGA001591	4.3407	5.36683	5.96973	6.61329	6.5741	5.60819	5.49855	4.9344	5.78598	4.95272	4.5741	4.75776	3.29979	4.25813	4.83439	5.91353	5.58584	6.9454
BGIBMGA001592	0	0	0	0	0	0.228489	0	0	0	0	0	0	0	0	0.101735	0	0	0
BGIBMGA001593	323.01	277.587	238.97	295.943	265.835	284.115	269.87	300.31	257.531	285.156	205.379	221.192	321.141	291.847	243.941	232.599	216.825	186.766
BGIBMGA001594	10.5589	10.3571	10.8236	9.36785	9.20694	10.5196	9.77531	8.58155	10.2742	7.63489	7.91751	8.39203	7.01899	6.85704	9.07892	10.4534	10.4599	10.7476
BGIBMGA001595	65.2983	58.3434	59.0938	82.4696	68.3086	55.127	54.7278	55.8858	71.849	42.9067	35.988	43.9677	47.617	33.9484	25.7923	57.9908	51.4814	55.522
BGIBMGA001596	0	0	0	0	0	0	0	0	0	0.348314	0	0	0	0	0	0	0	0
BGIBMGA001598	0	0	0.122183	0	0	0	0.140244	0	0	0	0	0	0	0	0	0	0	0
BGIBMGA001599	23.5398	25.1797	23.6611	28.653	27.808	26.8847	25.5807	30.1519	25.8746	23.6695	19.5648	27.0094	24.9979	24.9671	24.9935	19.9162	24.1666	20.7744
BGIBMGA001600	3.8707	4.0984	4.10069	3.73954	3.35279	4.07727	2.98075	2.8788	3.91902	5.19538	5.23383	5.4458	3.998	4.28029	4.78707	4.45138	3.68031	4.30662
BGIBMGA001601	7.9671	7.68403	8.72185	6.6147	5.78089	6.86057	6.42618	6.87785	5.19474	7.92332	6.73581	5.57915	4.07699	9.68647	6.23871	5.1507	5.85434	5.80159
BGIBMGA001602	3.02561	3.45074	3.75401	3.72543	3.08257	2.47648	2.12479	2.47629	2.52018	3.2114	2.69477	2.43295	2.30141	3.03475	3.05396	3.10792	3.48641	2.93375
BGIBMGA001605	6.33589	4.2688	5.86029	7.86474	7.81055	8.26877	7.39255	5.91094	9.05104	7.47073	6.91897	7.35182	4.24721	7.24526	10.8044	5.82368	2.65344	4.25718
BGIBMGA001608	3.51822	3.94509	3.9633	12.6193	3.55026	9.98243	5.85073	7.79585	5.95489	4.03038	4.78539	9.77148	2.61311	5.88428	4.77268	4.79879	4.4156	4.27539
BGIBMGA001609	32.3733	26.9124	23.3793	47.6253	53.9186	54.2289	83.5554	81.5918	53.3508	17.6233	36.4421	27.6373	15.7468	23.7614	46.1853	24.4746	25.1238	22.9304
BGIBMGA001610	1.49457	1.60685	1.80315	1.29245	1.70419	1.75935	1.56204	1.28753	1.59341	1.65596	1.63144	1.30973	1.18855	1.61019	1.79492	1.62546	1.92223	2.02975
BGIBMGA001611	0.0583663	0	0.0633759	0	0.126331	0	0	0	0	0.0510257	0	0	0	0.115862	0	0	0	0
BGIBMGA001612	17.5101	19.1135	15.6444	19.2639	18.6412	15.6476	20.1515	19.4446	17.3803	19.1962	13.9079	14.8082	17.4601	19.8996	17.0733	15.5383	14.2667	13.4373
BGIBMGA001613	5.22461	4.59391	6.16915	3.93541	3.19244	5.76182	5.11982	5.09472	4.97219	3.75727	1.90733	1.777	3.61881	2.90349	2.81996	6.03509	6.29421	6.09034
BGIBMGA001615	1.461	1.85433	1.2675	1.71277	1.27368	1.66765	1.29017	1.49066	2.25346	1.76201	1.62799	2.32581	2.13699	2.63094	1.93345	2.08709	2.32697	2.57193
BGIBMGA001616	12.7288	11.554	11.0063	11.8869	10.7596	11.4565	10.1466	9.77442	11.661	12.1985	9.84542	9.92148	14.4	11.8594	9.00796	13.8745	13.6331	12.5556
BGIBMGA001619	0	0	0	0	0	0.3596	0	0	0.0934253	0	0.462663	0.284035	0	0	0.411152	0.589774	0.101873	0.0915181
BGIBMGA001621	5.5453	4.99623	6.54597	6.78796	6.47415	7.50694	6.75923	6.90287	7.12233	7.14582	6.07478	6.43777	6.24681	5.66047	6.42539	6.06635	5.51599	5.36577
BGIBMGA001622	0	0.0871665	0.195326	0	0.101638	0	0.115445	0.106344	0	0	0	0.297542	0.302089	0	0	0	0	0.18597
BGIBMGA001623	12.2095	12.8384	15.4929	18.1331	14.8636	13.8606	11.9459	21.2798	21.4599	10.6241	9.93557	11.2691	8.84174	9.33707	11.1535	11.3378	16.5717	11.5269
BGIBMGA001624	1.43293	1.16689	1.18954	1.64366	1.9531	1.65986	2.50492	1.94342	1.63947	1.24866	2.19974	2.13015	1.83355	1.9617	1.84632	0.994018	1.55708	1.23491
BGIBMGA001625	0	0	0	0	0	0	0	0	0.252776	0	0	0	0	0	0	0	0	0
BGIBMGA001626	0	0	0	0	0	0	0	0	0	0.160905	0	0	0	0	0	0	0	0
BGIBMGA001627	131.426	96.7974	105.302	117.273	112.432	104.774	111.397	154.649	114.061	134.746	96.3727	126.622	173.158	139.285	92.4711	87.775	111.205	78.4924
BGIBMGA001628	5.11377	5.99292	5.4109	5.98118	5.23621	4.12054	4.34484	4.55425	5.15137	5.86499	3.7477	4.58266	5.59237	5.35974	4.27312	5.44994	5.28762	5.0703
BGIBMGA001630	0.633286	0.877855	0.682178	1.06439	0.576673	0.874863	0.528575	0.689072	0.667781	1.18854	2.09946	1.27608	2.38513	2.27491	1.0577	0.453101	1.25072	0.870287
BGIBMGA001631	0.8481	0	0	0	0	0.17193	0.158132	0.143631	0.821921	0.220634	0.126512	0.135558	0.132852	0	0.798062	0	0	0
BGIBMGA001632	1.92695	1.46117	1.35373	1.63099	1.73007	1.99557	1.62898	1.72463	1.28011	1.54621	1.64263	1.53674	2.69535	1.55309	1.19829	1.77941	1.54766	1.73435
BGIBMGA001633	0	0	0	0	0	0	0	0	0	0	0	0	0	0	0	0	0	4.44268
BGIBMGA001634	0.0926171	0.0443231	0	0	0.206678	0	0.059124	0.108728	0.103095	0	0.0952	0	0.101668	0.0476422	0.11744	0	0	0
BGIBMGA001636	2.76463	2.16151	2.497	2.04982	2.4225	2.27629	3.68733	2.22878	2.72066	4.40677	4.79965	5.48379	5.94613	5.64	5.31223	3.20413	4.53081	3.55378
BGIBMGA001638	38.7284	36.6324	37.8415	36.1401	36.735	38.4356	32.1803	33.8793	28.4877	47.7319	36.2588	33.0089	42.7349	38.1404	36.7654	55.0309	45.9019	51.9696
BGIBMGA001639	3.84767	4.22744	3.6777	1.01484	1.14952	1.64445	2.06276	1.91208	0.882557	2.0264	2.23931	1.9664	1.58872	3.09966	2.52594	3.61801	2.70494	3.10575
BGIBMGA001640	0.357812	0.215764	0.0777722	0.0816509	0.0818984	0.198923	0	0.411548	0	0	0.0755851	0.0775104	0.253177	0.146453	0	0.0970569	0.080652	0.219766
BGIBMGA001641	0	0	0	0	0	0	0	0.0304115	0	0.0734993	0.0842589	0.0287714	0	0.0809745	0.0945588	0.181232	0	0.0547759
BGIBMGA001642	0	0	0	0	0.0255876	0	0.082106	0.0250288	0	0.0416412	0.118097	0.0724365	0	0.0228227	0.1264	0	0.052215	0.0458117
BGIBMGA001643	1.69499	2.01935	3.52649	3.4306	3.96212	5.80403	4.71117	3.34908	7.06433	2.92377	5.57009	4.82713	1.19532	5.12495	7.00039	4.03739	3.83907	3.31072
BGIBMGA001644	6.11836	6.02322	7.35136	3.51406	4.10663	5.90463	4.6494	4.24348	4.8373	4.78945	6.51151	4.9414	4.19471	4.83715	5.93363	6.24159	5.80182	6.58179
BGIBMGA001645	20.2682	22.2705	22.5721	13.1809	17.2016	15.4185	18.9476	19.4698	13.4287	17.8317	16.9681	22.1151	19.372	21.5277	21.6611	20.5106	22.0971	19.0897
BGIBMGA001647	9.10658	9.95834	13.7263	8.34334	8.81979	13.5036	10.1747	8.28907	10.0442	12.1007	14.6919	15.1177	10.3607	10.5032	15.9101	14.3895	11.1186	16.0465
BGIBMGA001648	16.4833	13.7866	12.1132	13.0585	13.9746	14.8527	14.537	12.4669	13.7878	15.9948	12.755	14.5888	16.1133	16.1644	9.89074	11.7201	11.9341	10.0145
BGIBMGA001649	0	0.219249	0.126242	0.139523	0	0	0	0.276126	0	0	0	0	0	0	0	0	0	0
BGIBMGA001650	11.9451	10.1048	7.82222	23.1809	25.4629	28.343	43.2953	35.377	27.302	4.88236	10.4191	4.52576	2.48764	6.12197	10.6014	9.11696	7.19398	8.15105
BGIBMGA001651	0	0	0	0.483261	0	0	0.916384	0	0.15498	0	0	0	0	0	0	0	0	0
BGIBMGA001653	3.79507	4.29745	4.96652	4.12842	3.93817	4.39776	4.57919	3.66142	3.6759	4.43775	4.58014	4.76503	2.98145	3.98533	5.30479	5.44008	5.31115	6.71631
BGIBMGA001654	3.07891	3.09557	2.95379	1.12209	1.51705	1.47935	1.41639	1.83397	1.04302	2.19721	2.07462	2.42378	1.26025	2.5862	2.2345	3.3394	3.1922	2.87682
BGIBMGA001655	0.210562	0.704037	0.308007	7.66462	4.17969	4.24913	5.69118	7.14569	6.4503	3.47262	4.55613	6.00221	4.30232	3.99159	4.85313	0.889604	1.48849	0.995028
BGIBMGA001656	13.9142	15.9603	16.2118	10.2336	10.4585	11.7883	10.8361	10.7404	9.83575	14.2728	12.7807	11.0418	14.1216	12.6001	10.2456	13.9502	13.4154	13.9882
BGIBMGA001659	9.37389	8.26097	8.35314	12.1196	11.947	10.278	10.4575	10.2182	11.6619	7.65301	7.88311	6.09666	6.58327	6.65263	5.68059	9.65958	9.06641	9.41157
BGIBMGA001660	2.30555	2.33078	2.11126	3.39344	2.32219	2.85972	2.91676	1.69498	2.66626	2.62496	2.05082	2.85374	2.68255	2.01972	2.38158	2.76019	2.18188	3.14505
BGIBMGA001661	6.92047	4.37388	5.88342	9.30138	8.60052	8.2493	9.46162	10.8289	10.5313	6.3617	5.9142	7.43191	7.51359	6.71553	8.95376	5.87569	7.75488	6.86133
BGIBMGA001662	17.784	15.545	16.1018	18.8096	19.0224	19.8617	19.4518	19.4401	18.5343	18.7898	19.5687	17.1355	18.2795	18.443	19.0954	18.2292	16.5836	16.9314
BGIBMGA001663	2.47667	3.02055	2.84176	3.45411	2.81839	3.2354	3.33687	3.05213	3.2557	2.78748	2.55104	1.82678	2.8162	1.72141	1.92138	3.27947	3.46289	3.60518
BGIBMGA001664	0.889489	1.20122	1.80935	1.3793	1.0184	1.35972	1.46326	1.11154	2.6595	0.649476	1.35869	1.36464	0.72819	0.647671	1.46568	0.844935	0.990162	0.958483
BGIBMGA001665	0.858345	0.393272	0	0.712413	0.479318	0.56904	0.268886	0.241053	0.683883	0.530979	0.212619	0	0	0	0.252436	0	0	0.44099
BGIBMGA001666	4.44018	4.61856	5.67036	5.79161	6.31328	7.62199	5.42877	4.77189	7.48735	5.43277	6.0755	4.73742	4.49821	3.52951	4.8527	5.17898	5.41249	6.3425
BGIBMGA001668	6.15509	6.79263	6.19818	4.81639	6.1065	5.42912	3.91492	5.67466	4.39586	6.41914	4.05831	6.26837	7.74332	6.24239	4.89968	4.43429	5.5248	6.04367
BGIBMGA001669	40.7996	40.2324	31.4887	39.4645	40.0386	46.0325	44.3828	48.2009	43.2456	42.0388	37.9863	40.8748	44.338	41.8774	36.5472	38.3606	31.5529	35.6885
BGIBMGA001670	7.24683	8.03443	10.2064	8.61606	6.96696	10.9687	7.86665	6.85725	9.44814	9.50542	11.1878	10.1307	8.45626	8.06237	11.191	10.7475	8.30619	11.074
BGIBMGA001671	0.102837	0.098344	0.442197	0.358563	0.115669	0.143124	0.13186	0	0.112571	0.186566	0.323408	0.338252	0	0	0	0	0.573176	0.211071
BGIBMGA001672	0.377218	0.244111	0.412527	0.282035	0.845356	0.166962	0.469294	0.282693	0	0.779279	0.128861	0.135324	0.711216	0	0.148469	0	0.287677	0
BGIBMGA001673	0	0	0	0.49697	0	0.299905	0.564706	0.744745	2.38049	0	0	0	0	0.431741	0	0	0	0
BGIBMGA001675	3.34033	2.28901	2.45377	2.93105	1.78333	1.59675	1.40307	2.31972	2.09757	1.22926	1.76982	1.43289	0.974652	1.59028	2.45241	1.987	3.04442	3.66903
BGIBMGA001676	0.0527728	0.0496784	0	0.0627292	0	0	0.13316	0	0.181286	0.143341	0	0.0580256	0.168526	0.0542081	0	0.0706002	0	0.0544635
BGIBMGA001677	7.19979	6.39407	5.83046	6.34112	6.51759	6.85065	5.1762	6.20606	6.30545	6.43659	6.20412	6.64217	7.09782	8.42068	6.50468	5.91876	5.87496	5.90129
BGIBMGA001678	0	0.0458791	0	0	0	0.0634066	0	0	0.0492045	0	0	0	0	0.14031	0.0548591	0	0	0
BGIBMGA001679	18.2603	18.9717	16.4494	27.0165	20.3521	16.9235	18.884	21.4924	20.5682	21.2702	22.393	19.462	22.6338	21.7479	20.5453	17.6218	19.5975	17.638
BGIBMGA001680	5.26012e-05	0.638178	3.03398e-05	0.213503	1.30769	0.548726	0.460985	8.56137e-05	0.284899	0.4655	0.650667	0.967518	0.757503	2.48285	4.58025	3.6677e-05	2.87429	0.895553
BGIBMGA001681	2.78061	2.48391	2.57885	5.28581	3.34186	3.82465	2.20069	5.12343	3.90339	3.25288	2.19134	3.18457	4.60898	2.54038	2.58406	2.1359	1.84163	2.98243
BGIBMGA001682	6.04647	4.32151	5.28992	6.05402	4.15891	4.57886	6.30319	5.11861	4.56636	3.83525	6.35406	6.66306	8.60292	5.14141	5.65038	4.95918	4.98072	6.84791
BGIBMGA001683	0.60773	0.446151	0.241483	0.0482705	0.179963	0.258075	0.253377	0.318155	0.0994094	0.205464	0.464903	0.364119	0.392635	0.215152	0.298446	0.436307	0.266274	0.539159
BGIBMGA001684	4.08876	2.69702	3.69349	0.858731	1.36708	0.284499	0.982366	1.751	0	4.20901	5.03721	6.26256	5.16692	6.71409	6.37511	3.42171	6.23878	5.19405
BGIBMGA001685	1.61326	1.32528	1.57664	0.37301	0.414403	0.364625	0.224834	0.751937	0	2.00662	1.93098	1.6718	1.4848	2.09088	1.79316	1.8524	1.68261	2.06616
BGIBMGA001686	6.76641	6.22925	7.37939	4.35885	6.82469	4.35916	4.59537	5.75688	3.68793	5.66876	4.78992	3.46713	6.35488	8.26703	5.39606	2.87165	4.74475	2.97473
BGIBMGA001687	2.25976	1.78194	1.87408	0.0438613	0.0412391	0.0637567	0.0951813	0	0	0.0868655	0.0966814	0.121979	0.277509	0.155227	0.072662	3.08606	3.85592	2.86463
BGIBMGA001688	0.170533	0	0.0918251	0.297961	0	0	0.108997	0.198803	0.281771	0.0779918	0	0.0932106	0.0960847	0	0	0.113269	0	0.0875303
BGIBMGA001689	0.216548	3.75946e-05	0.458843	0.491581	0.179799	0.596624	0.35941	0.25352	0.467009	0.406012	0.539095	0.711535	0.479593	0.366351	0.919353	0.457539	0.227965	0.72218
BGIBMGA001690	3.37667	3.46192	4.0591	1.75017	1.69087	1.95569	1.49333	2.01393	1.1509	2.94056	2.71279	2.3607	2.57166	3.00044	3.34173	3.16379	3.92536	3.21654
BGIBMGA001691	0.108035	0.0443672	0.163153	0.17199	0.216136	0.312734	0.298358	0.193398	0.257484	0.121102	0.0465929	0.0806964	0.0661568	0.0442322	0	0.0497396	0.108386	0
BGIBMGA001692	1.64926	1.79345	2.40741	0.942072	1.13519	1.61105	1.17406	0.991851	1.22121	1.12171	1.88109	1.63277	1.17765	1.06934	1.65862	2.13985	1.9124	2.63963
BGIBMGA001693	8.00813	10.0436	7.9173	7.08812	6.42252	5.49494	5.78361	6.12374	4.88302	6.96992	4.96881	4.73174	7.38969	6.58048	4.85618	6.82757	5.73432	5.76534
BGIBMGA001694	1.71619e-05	1.04413e-05	8.95793e-08	2.02468	3.11637	2.60084	2.8033	2.58024	3.16725	1.5448	0.00107268	0.333255	4.51778e-05	0.000310454	1.58503	0.00020864	0.000911933	1.49767e-05
BGIBMGA001695	47.9226	52.2334	71.3119	37.1613	36.1167	47.2489	25.9497	29.4256	31.4786	51.2959	62.6727	57.574	50.5304	38.9139	52.7834	80.4275	63.5262	92.4692
BGIBMGA001696	0.00659381	0	0.014293	0	0	0.0174531	0.0160986	0.0149598	0	0.0117484	0	0	0	0.00654053	0	0.0088923	0	0
BGIBMGA001698	6.86853	5.93532	8.29764	6.14808	5.37842	5.38513	4.51278	7.32865	6.33032	8.15602	7.22138	5.25743	8.69459	4.71565	7.00579	6.89175	5.72577	7.78372
BGIBMGA001699	15.9779	16.2388	14.96	7.50595	8.4267	7.84481	6.19421	9.43294	5.84744	10.8618	10.9205	8.93941	15.151	11.8363	8.67139	12.9424	13.5965	11.7514
BGIBMGA001700	38.366	29.8956	45.0271	7.83288	11.2236	6.54623	3.50703	13.0279	0	15.9876	14.7401	25.908	32.424	15.0469	11.6648	32.9142	29.5708	32.3135
BGIBMGA001703	0.239086	0.0459731	0.143664	0.17394	0.100692	0.149065	0.349342	0.0991916	0.254213	0.206209	0.186019	0.0874544	0.158031	0.156346	0.123945	0.193352	0.0763076	0.132914
BGIBMGA001704	2.84617	3.54179	2.69844	2.90738	1.98284	2.01104	2.3759	2.5798	2.1002	3.74449	2.74992	2.5208	3.12246	3.55117	3.37738	3.00161	3.33008	2.50938
BGIBMGA001705	4.07747	3.7699	3.88666	2.43185	2.00058	0.949726	2.41339	2.23403	0.783452	3.35865	1.95149	2.65486	3.9166	4.2584	2.66877	4.23468	5.71687	4.99319
BGIBMGA001706	2.37981	1.94365	1.74753	2.30483	2.13416	2.14375	1.69925	1.99629	2.43654	2.99709	1.57996	1.79207	2.73228	1.65009	1.09989	1.99597	2.66163	2.30156
BGIBMGA001707	41.5863	32.1357	35.3917	23.215	21.0689	26.4268	25.6903	25.0934	23.712	37.5879	34.7349	31.3934	44.1582	28.2818	38.5172	34.7994	29.9572	27.8862
BGIBMGA001708	30.5241	25.7581	26.0184	10.9618	7.99056	7.71069	8.78592	9.54851	6.82283	18.4804	18.0309	18.8044	28.751	19.9526	18.558	18.4323	12.8074	14.2733
BGIBMGA001709	23.3507	24.4026	21.4594	14.9286	15.2621	14.9595	13.083	15.3457	11.2861	23.7982	22.4942	20.3281	26.6072	21.3655	21.6946	23.2027	22.7277	21.3906
BGIBMGA001710	0.771712	0.594709	1.43073	1.78483	0.833048	0.166392	0.0803326	1.5276	1.32223	0.185974	0.220338	0.467444	0.643881	7.40544e-06	0.642565	0.0012947	1.32276	0.910243
BGIBMGA001711	112.575	90.7971	80.6573	69.9897	66.6103	65.1712	73.7043	70.5055	61.4069	94.6624	67.9523	73.1519	124.75	100.2	74.123	68.2185	66.074	54.2421
BGIBMGA001712	12.8047	12.8839	11.6531	4.06546	3.80645	3.65722	2.47414	6.20485	1.52349	14.7209	12.1239	11.9948	17.7829	13.7441	13.0429	10.774	11.5208	10.8844
BGIBMGA001713	55.6267	57.2041	65.9701	61.8438	61.2179	83.3124	55.2248	54.778	56.6326	62.4731	74.627	58.6464	54.7536	50.1723	76.072	72.129	66.1148	91.8358
BGIBMGA001714	0.626992	0.876036	0.665875	0.477647	0.240312	0.316514	0.19648	0.131726	0.0929366	0.404262	0.699195	0.355158	0.458566	0.246862	0.541245	1.05991	1.07097	1.31694
BGIBMGA001716	14.9501	15.7795	16.6984	13.811	13.1006	13.5589	39.627	10.8001	11.2828	14.8551	13.9904	12.9844	18.094	12.598	12.6821	18.8772	17.4412	18.0784
BGIBMGA001717	3.605	3.38039	5.12011	2.83269	3.67427	4.6619	3.09401	2.72798	2.81744	4.99136	5.83811	5.00919	6.24115	3.47956	4.81911	5.35999	3.15459	4.90059
BGIBMGA001718	0.685731	0.0964899	0.316328	0.223579	0.326716	0	0.862731	0.114512	0.212409	0	0.199427	0.211495	0.326	0.0999985	0.118076	0.261425	0.3302	0.200607
BGIBMGA001719	2.53644	2.24587	2.55969	1.33983	1.46269	0.985043	1.47721	1.50135	0.801423	1.59624	1.73895	2.49314	2.8891	2.22068	2.42362	1.87195	2.46873	2.02604
BGIBMGA001720	0.247882	3.13543e-06	0.000459128	3.88045e-05	1.47981e-05	1.51932e-06	6.82383e-06	4.39828e-05	1.26356e-05	0.433478	0.0003289	0.00053552	1.67602e-05	0.417056	1.3685	6.41396e-05	1.53671e-05	5.82003e-06
BGIBMGA001721	13.2992	11.6308	9.91623	16.7287	17.7315	18.8473	15.2039	15.0379	16.5504	6.03516	7.73317	6.86302	6.96526	3.17413	3.42238	12.959	16.0711	14.8679
BGIBMGA001722	4.07249e-05	7.17848e-06	8.04691e-06	1.84189	3.33391	3.0475	2.97756	1.91433	3.68109	1.02872	0.419878	1.19764	2.02099e-05	0.751182	1.11191	4.81906e-05	4.01225e-06	5.68766e-06
BGIBMGA001723	9.26082	7.45706	8.81871	13.4883	10.8515	10.5959	11.1367	11.0863	9.92767	10.6548	10.8164	7.64418	12.0318	9.82559	10.3675	8.27451	10.8084	10.2955
BGIBMGA001726	10.0728	10.9193	13.978	12.3945	9.53099	16.7043	10.2894	10.0753	18.2812	10.9165	14.6162	14.2574	8.41494	8.46346	16.5795	13.2481	12.616	17.0677
BGIBMGA001728	0.0226744	0.0442392	0.0490886	0.23774	0.172102	0.187854	0.102293	0.209576	0.207018	0.0414635	0	0.0992133	0.0706618	0.0138608	0.111055	0.124938	0.0767564	0.0933272
BGIBMGA001731	96.8698	94.4492	92.8214	148.084	182.586	136.739	177.573	190.264	146.482	152.843	121.143	106.062	158.233	143.45	113.048	100.72	81.2275	86.0027
BGIBMGA001732	60.0063	58.3438	56.9231	64.8829	71.9424	60.8965	69.4914	69.6677	51.7073	46.7668	52.0537	60.0874	53.9888	55.0467	56.135	62.3293	74.1671	67.01
BGIBMGA001733	61.5515	56.513	54.9072	67.7644	65.0759	54.1357	56.5349	70.0653	52.9972	71.8699	61.9965	52.0605	81.4358	65.2916	55.2355	50.8202	58.7769	42.0472
BGIBMGA001734	22.5332	21.4739	20.0866	19.0789	15.1778	25.0816	27.2436	21.7732	13.1115	17.5287	18.8844	20.873	21.8173	18.3652	17.2162	21.3858	22.4242	19.5551
BGIBMGA001735	41.2658	35.9614	39.6819	32.0927	32.6445	36.2096	37.891	41.953	31.6769	37.9009	42.7707	48.6873	36.9577	37.9371	47.0817	40.1705	41.9631	43.8871
BGIBMGA001736	2.59239	3.52128	3.23881	2.02807	1.72049	1.59578	1.16565	1.96193	1.94359	2.26629	1.75242	2.30964	2.65018	2.4032	1.52301	2.58114	2.87417	2.3507
BGIBMGA001737	7.19667	7.62852	5.76547	2.4827	4.09404	4.00291	3.15699	4.9259	2.51204	5.03937	5.14815	4.82014	6.40133	6.16449	5.74129	6.52744	5.92723	6.42621
BGIBMGA001738	4.40572	3.94763	4.11828	3.04359	3.52236	2.69719	2.7685	4.52403	2.35415	2.70685	3.05855	3.4836	3.79197	2.89037	2.3924	4.72796	5.57221	4.08222
BGIBMGA001739	7.80932	8.34084	9.64553	15.4978	14.2123	22.9549	16.9392	12.954	17.9922	10.891	13.7438	12.9602	9.15401	8.73954	15.5277	10.2465	9.78357	11.571
BGIBMGA001741	2.68098	3.93861	3.5817	5.38662	3.09574	3.43025	1.86546	3.54618	3.06146	4.44171	3.10688	2.64972	3.6724	3.38947	3.48841	3.58284	4.16833	4.22129
BGIBMGA001742	5.09573	6.13034	4.84692	2.30394	4.18808	2.68772	2.97865	2.56182	2.73216	5.3339	4.51331	4.11385	6.6308	4.22701	4.4235	4.17505	4.84051	4.13706
BGIBMGA001743	0.869671	0.622801	0.876682	0.326172	0.41086	0.522965	0.414941	0.556576	0.594414	1.24943	1.83904	0.88835	1.40482	1.53196	1.61845	0.897277	0.796553	1.00316
BGIBMGA001744	2.33779	3.10462	2.64243	2.96775	2.54673	2.70362	2.15133	1.95929	2.8601	3.73643	3.51619	3.03311	3.08306	2.52751	3.22669	2.82977	2.82155	3.34094
BGIBMGA001745	5.17476	3.49123	3.39382	2.57562	3.6383	2.43232	3.14879	2.60626	3.27043	8.66554	7.18691	4.7821	3.30865	2.85753	3.71893	3.73693	3.89091	3.17113
BGIBMGA001746	0.171536	0	0.10737	0.0281447	0	0	0	0	0	0.0686791	0.0784416	0	0	0	0	0	0	0.0249847
BGIBMGA001747	1.20142	1.10056	2.0874	0.659907	0.655526	0.454518	1.0376	0.766971	0.63353	0.799979	1.34369	0.959029	0.816839	1.23573	1.30667	1.40431	1.28488	1.76719
BGIBMGA001748	27.6799	26.6436	23.2613	34.1436	32.9706	27.45	29.4678	36.1595	28.3013	26.0754	26.9716	21.1893	31.2268	27.2337	25.8807	22.6037	28.4847	20.8297
BGIBMGA001749	0	0	0	0	0	0	0	0	0	0.89371	0	0	0	1.12299	0	0	0	3.28034
BGIBMGA001750	3.48159	3.83407	3.28212	4.70487	3.96886	4.71757	4.19534	4.66375	4.53396	6.13752	4.6171	5.39659	4.69348	5.73458	6.58784	3.68316	5.33414	3.59944
BGIBMGA001751	41.63	42.8233	39.3821	55.2437	52.6498	58.3615	52.6587	51.0282	55.9971	45.421	50.3498	48.4117	36.0481	49.0362	45.7927	40.4649	45.8884	40.0714
BGIBMGA001753	0.363163	0.230362	0	0.815498	0.0601618	0	0	0.119803	0	0.145912	0.804919	0	0.245474	0.188234	0	0	0	0
BGIBMGA001754	162.775	127.408	144.066	75.6797	71.8547	74.7139	74.4882	97.6512	59.3227	181.751	188.295	149.542	164.255	140.713	160.252	131.061	128.175	125.539
BGIBMGA001755	238.117	228.819	223.905	185.23	200.465	203.185	156.729	177.885	138.946	174.405	154.187	116.834	195.453	153.693	88.0094	222.482	205.419	194.893
BGIBMGA001756	11.016	11.4207	8.4124	9.69444	8.90399	7.01163	8.90219	8.03471	6.19145	8.77321	8.62243	7.17414	6.67807	8.18916	7.06422	7.92252	12.5591	6.96306
BGIBMGA001757	0	0	0	0	0	0.068603	0	0.0591566	0	0	0	0.0566369	0	0	0	0	0	0
BGIBMGA001758	5.01596	5.50916	5.71338	3.83478	2.80834	3.89809	3.79209	4.96814	3.15709	4.38403	5.00725	3.58371	3.87959	4.5831	3.817	5.81923	6.74899	6.02306
BGIBMGA001762	0	0.195683	0	0	1.18291	0.852092	0.270619	0.237992	0	0	0	0	0.231807	0	0	0.271739	0.951869	2.30709
BGIBMGA001763	6.82591	5.72442	8.10307	5.3312	4.77442	9.02855	5.37369	4.16335	6.20592	8.08799	13.0429	9.96673	3.18018	5.98744	9.35147	8.40765	7.1172	13.0208
BGIBMGA001765	14.4708	12.8322	20.3824	9.19608	8.46612	12.0075	8.63749	7.15453	9.83107	15.0229	22.5742	17.706	10.9342	10.3026	16.2703	16.9867	16.3528	22.0564
BGIBMGA001766	36.92	34.2328	30.9526	35.8568	38.2199	33.4106	35.7179	36.1525	31.8826	35.7848	29.4341	25.6746	39.2581	33.7554	28.991	33.3073	27.6411	25.488
BGIBMGA001767	61.8919	66.2524	61.0513	91.2191	100.476	97.0577	84.0773	86.1186	67.1608	106.49	84.7094	84.0121	92.7269	97.8427	81.0978	83.5403	84.9542	81.5602
BGIBMGA001770	2.70752	3.25265	6.9917	4.33788	5.05216	9.66811	5.1083	3.12236	5.99503	3.88799	6.9149	4.77664	2.30179	2.34209	5.67926	4.51054	3.53529	6.14561
BGIBMGA001772	6.91255	7.0817	9.52703	9.22325	7.78635	13.0584	6.67994	5.46941	12.5114	9.48289	12.4331	8.96695	7.81649	4.65765	9.97685	9.50744	7.8905	12.457
BGIBMGA001773	6.99123	7.80782	8.07334	7.00948	8.14713	7.26496	9.27091	7.29525	8.56834	6.0881	5.11989	5.73192	9.99996	5.54295	3.5159	5.45036	6.55638	6.06062
BGIBMGA001775	1.43936	0.973287	1.31894	1.06351	1.50622	0.539919	1.12341	1.4439	1.09586	1.93554	1.88457	2.9675	2.37268	3.3485	3.09707	0.35923	0.94113	0.710475
BGIBMGA001776	3.23826	3.18524	3.32856	3.35179	2.81099	3.56518	2.46305	2.83671	2.89977	2.90193	4.08792	2.96318	2.68882	2.84896	3.18652	3.34394	3.16186	3.82826
BGIBMGA001777	2.73255	2.45794	2.40987	2.82895	3.90645	4.41109	3.36165	3.56636	3.33165	2.42662	3.27182	2.84163	2.41205	2.54708	2.6978	2.98255	3.31636	3.41385
BGIBMGA001778	2.33481	2.04762	1.92831	2.1376	2.10717	2.48434	2.56716	2.15469	3.0973	2.51569	2.06174	1.99355	2.08669	2.02649	1.7324	2.69562	2.05014	2.0709
BGIBMGA001779	6.42736	7.26408	6.93007	7.36981	7.73653	6.76017	4.98193	7.00583	6.35231	5.08343	4.98787	5.71988	6.35012	6.00057	7.0739	7.70662	6.20181	7.74912
BGIBMGA001780	0.17625	0.115091	0.124409	0.0719908	0.1338	0.170915	0.154384	0.214487	0.136437	0.112453	0.55064	0.787993	0.519185	0.567535	0.869	0.155975	0	0.120585
BGIBMGA001784	17.8221	15.2072	19.3699	13.287	17.145	18.2499	16.009	14.5807	25.8972	14.7693	28.426	25.1675	24.5505	17.6105	25.4214	30.8226	21.3824	21.5323
BGIBMGA001785	3.08279	3.84119	3.3164	0.326317	1.00661	1.50406	1.83278	1.26941	0.748907	2.03766	2.21277	1.36929	1.36925	2.30331	1.48872	3.67808	2.87028	3.49762
BGIBMGA001786	4.29685	1.30749	0.880321	4.73501	3.06914	2.54793	9.74404	8.33819	12.8481	2.66058	8.59351	5.24151	3.02889	5.78265	3.55994	5.89269e-05	0.275188	0.612628
BGIBMGA001787	28.5479	21.3714	19.3806	24.6765	24.9309	20.5881	22.7175	24.4265	22.5934	20.5138	21.1552	21.3044	23.0383	24.1407	20.6015	20.9827	22.7209	19.3187
BGIBMGA001788	9.52937	8.42196	6.81098	8.70154	7.74089	5.23003	7.0913	9.09194	7.24647	5.74361	4.54528	3.97783	4.89636	6.54458	6.08455	6.42792	8.72246	6.47922
BGIBMGA001789	2.24343	3.00922	2.70852	1.2025	1.50297	1.16701	1.8847	1.03146	0.932303	1.34456	1.51403	0.711434	1.0857	1.1507	1.77138	2.4342	2.31348	2.49794
BGIBMGA001790	70.9115	68.4427	71.5567	74.4795	69.6174	76.2635	75.1365	71.85	70.5762	72.414	79.243	82.2665	78.203	76.9671	80.3683	77.1551	74.9079	76.421
BGIBMGA001791	0	0	0	0	0	0	0	0	0	0	0	0	0.221169	0.20058	0	0	0.228898	0.207759
BGIBMGA001792	0.477563	0.972966	0.400986	8.65867e-33	6.68209e-07	2.03372e-46	4.44379e-195	0.000311104	3.26019e-10	1.52152	3.21081e-88	0.0830564	3.48666e-09	2.34438	8.37956e-111	1.44558	5.43749e-12	1.2078e-287
BGIBMGA001793	0	0	0	0	0	0	0.026275	0	0	0.020115	0	0	0	0.0217461	0	0	0.0243975	0
BGIBMGA001794	21.558	19.9469	17.5786	13.4084	15.5829	17.3687	19.417	18.0495	17.1587	20.6654	21.7425	21.8565	17.8133	21.2432	23.5567	22.9184	22.5208	22.1488
BGIBMGA001795	0.143148	0.230872	0.237804	0.947986	0.751764	0.664982	0.667821	0.70926	0.85101	0.338391	0.247753	0.125234	0.206909	0.178109	0.282097	0.159315	0.352031	0.268443
BGIBMGA001796	7.88693	7.92521	7.60666	9.36458	6.72459	5.14678	6.02777	7.66685	8.21516	5.98669	4.03619	3.87786	6.37238	6.42869	4.57252	3.44261	6.40226	5.00976
BGIBMGA001797	35.2694	35.508	34.3102	39.3269	41.3333	41.0782	38.6137	42.3154	38.6632	35.9418	28.8955	33.8301	32.0131	34.708	34.6833	36.4158	34.7586	32.5899
BGIBMGA001799	17.5831	15.965	15.6368	6.97387	10.2539	9.62016	9.10701	8.39057	6.32145	16.3249	13.676	11.2678	14.1889	11.6454	13.099	18.1669	17.3004	16.1008
BGIBMGA001800	2003.27	1818.57	1443.21	1920.72	1953.55	1899.1	1831.28	2033.2	1639.81	2230.68	1674.96	1562.11	2261.38	1707.96	1499.81	2001.68	1976.32	1629.03
BGIBMGA001801	28.5897	22.5743	25.4347	13.9502	15.8698	17.2601	15.3376	16.8932	22.1458	28.7689	27.9906	26.5754	37.7383	37.0388	30.1776	20.0031	22.3854	17.1888
BGIBMGA001802	6.1331	6.30002	6.78708	6.54242	5.91041	8.93644	7.64849	7.34077	7.03297	6.48643	8.35138	7.97059	5.56624	6.4406	8.31679	7.31189	6.77866	6.47799
BGIBMGA001803	2.65514	4.19113	3.39505	8.79235	6.64296	4.11688	4.54258	2.84902	4.68885	3.72934	1.91326	2.41995	2.88202	3.31848	2.81276	3.7972	3.16306	2.95152
BGIBMGA001804	4.63235	5.13097	5.52183	5.78907	6.32142	7.03344	6.71162	6.99455	5.98704	5.53312	5.34928	5.73355	4.33751	5.98975	5.09956	6.46404	6.83848	7.39933
BGIBMGA001805	31.7053	24.3755	23.5186	23.5791	21.108	21.9746	22.2003	28.0577	23.6703	24.3018	14.6405	17.9588	23.1619	23.8634	17.9952	26.8071	22.2011	19.5762
BGIBMGA001806	39.1173	36.8236	34.5467	5.08844	11.278	10.8672	12.3521	12.8282	5.03267	33.757	27.7241	24.3608	33.8591	42.0344	23.1058	34.2978	30.8756	27.6858
BGIBMGA001807	0.0563583	0.109469	0	0.0670171	0	0	0.289543	0.0669552	0	0.156673	0.0589566	0.0621031	0.125625	0.176271	0.0724346	0	0	0
BGIBMGA001809	14.2251	14.1728	15.0833	14.5751	14.7204	18.3008	15.7443	15.2663	17.2815	14.862	18.4387	16.3956	12.3349	13.827	17.1112	16.9903	13.9363	16.7187
BGIBMGA001811	3.32202	3.40695	4.19396	3.52186	4.3877	5.46958	3.88799	3.53042	3.73317	3.18529	3.55714	3.27914	1.78011	2.43775	3.77695	4.80256	4.05295	5.19135
BGIBMGA001813	11.7982	12.6994	12.1372	9.34947	10.3281	9.751	11.6606	10.4194	8.51424	11.3196	8.17957	7.49084	8.90358	11.4019	8.97785	9.66384	10.3452	10.1706
BGIBMGA001814	1.1243	1.34909	2.06839	1.72632	1.75762	2.44017	1.89236	1.87242	2.0316	1.67897	3.04753	3.17266	1.08709	1.66656	4.16421	2.21869	1.83109	2.77799
BGIBMGA001815	0.790226	0.877147	1.3567	0.156867	0.895799	0.444752	0.447105	0.728859	0.386361	0.854739	0.680473	0.144131	0.469323	0.868372	0.220268	1.91587	1.34048	1.19596
BGIBMGA001816	4.11966	3.33587	3.55742	7.08738	8.01101	5.88378	21.2878	10.688	14.2008	3.93217	2.93834	4.30735	4.39215	5.75868	3.28508	1.51077	2.65785	3.30414
BGIBMGA001817	3.04812	2.72016	2.98491	2.39812	2.26798	2.0877	2.10365	2.91557	2.52478	2.50499	2.3156	2.06225	1.80128	2.59649	2.49785	3.04089	3.22194	3.39826
BGIBMGA001818	4.61158	5.69813	7.58077	4.16465	4.60382	5.82258	4.0441	3.28808	5.50661	4.3111	7.23544	4.83808	3.192	3.92274	6.36953	5.41587	5.33216	7.76436
BGIBMGA001819	0	0	0	0	0	0	0	0.161944	0	0	0	0	0	0	0	0	0	0
BGIBMGA001820	0	0.0674297	0.0391531	0	0.0393099	0.0467505	0.132177	0.24709	0.117024	0.0937786	0	0	0	0.0354659	0	0.0492075	0	0.0376233
BGIBMGA001821	0.55106	1.19312e-06	6.59029e-06	4.27507e-07	1.34954	2.23463e-06	3.63162e-06	0	1.14266e-06	0.31201	0.940832	2.78706e-07	3.78746e-07	6.37505e-08	0.136688	3.59925e-08	6.50212e-08	0.0105152
BGIBMGA001822	3.73524	3.57359	3.95609	3.99994	3.70307	5.42408	4.4935	3.10011	4.99214	4.17419	4.76682	5.43006	3.29459	3.64351	5.44561	4.36749	4.33469	5.10305
BGIBMGA001823	14.4497	14.909	11.1714	9.7222	8.68936	7.18109	8.94919	8.46949	5.85424	6.81794	5.74203	10.9215	6.56524	11.0903	12.4572	11.7494	16.1323	12.1577
BGIBMGA001824	0	0	0	0	0	0	0	0	0	0	0	0	0	0.153944	0	0	0	0
BGIBMGA001825	1.52988e-16	6.96767e-61	4.38588e-39	3.05054e-140	9.44883e-41	1.83229	1.02336e-68	5.06721e-54	3.79467e-14	2.91149e-14	1.17674e-85	0.316356	5.40026e-47	1.52836e-51	3.16586e-45	6.55235e-19	2.04297e-20	5.41778e-32
BGIBMGA001827	3.36247	2.68799	3.38046	6.61565	9.05017	6.96544	5.66704	7.14437	5.35933	3.49363	8.52283	5.45218	3.35117	3.12125	6.50986	3.64254	4.06457	5.87924
BGIBMGA001828	29.1225	14.1669	19.9464	23.8215	19.0281	23.7599	24.0911	25.462	22.6707	22.8332	13.2202	21.9854	31.2853	14.1237	7.68895	19.5031	16.2055	21.0777
BGIBMGA001829	4.53092	2.86814e-05	0.0689531	0.000770197	1.14503	2.53078e-05	1.59575e-05	3.99734	4.06672	2.66952	2.92312	0.000151753	4.39891	2.19607	0.000341957	0.814961	0.44568	1.00694
BGIBMGA001830	21.0165	32.2451	24.2998	45.2975	44.6889	53.1799	49.9334	48.8726	45.4563	38.4023	32.0558	37.6701	25.1215	38.8961	40.2158	40.4131	53.6756	46.4137
BGIBMGA001835	4.5757	4.76027	5.85384	5.3057	5.14351	7.64348	8.34242	4.05745	6.17574	5.24427	6.34785	4.84941	6.10062	5.68619	4.5399	6.03808	4.95079	6.05019
BGIBMGA001836	18.3882	20.1468	29.2669	25.8356	25.7642	35.7673	22.7908	20.3331	27.9485	20.8902	27.3904	20.4128	20.3155	14.6648	25.892	26.881	20.5812	29.1112
BGIBMGA001838	0.9387	1.29859	1.25838	0.614453	0.811346	1.11271	1.09408	0.699256	1.20579	0.710913	0.641842	0.65024	0.974431	0.386053	0.713727	1.56009	1.12211	0.91659
BGIBMGA001841	10.0091	9.9525	10.8375	13.3869	12.4354	13.857	14.4863	12.3894	14.6934	5.73268	6.4415	6.3942	7.84817	5.68638	7.13982	13.9665	15.5547	15.36
BGIBMGA001842	200.767	191.179	194.301	198.065	191.067	170.984	170.617	200.054	189.623	178.309	136.869	149.607	183.304	185.025	123.049	196.748	203.65	169.071
BGIBMGA001843	0	0	0	0	0	3.70862	0	0.105202	0	7.10243	14.3519	9.58855	13.5619	5.07949	6.79348	0	0.105983	0.186572
BGIBMGA001845	0.376933	0.365051	0	1.05825	0.860911	1.55814	1.80383	1.34023	1.04215	0.284903	0.268411	0.205773	0.173929	0.235055	0.13888	0.302798	0.345509	0.685966
BGIBMGA001847	8.227	8.95017	9.96095	8.30536	8.749	10.5127	8.60523	9.35125	10.3941	11.02	10.7838	11.02	9.92112	8.67127	10.4093	8.7291	8.09136	9.44517
BGIBMGA001848	0.132315	0.129391	0.143113	0.156108	0.0750454	0	0.0845265	0	0	0	0.0700909	0.145797	0	0	0	0.354343	0	0.339869
BGIBMGA001849	26.5533	23.5846	21.9407	23.7272	23.8199	26.4982	24.0842	25.4705	25.7348	13.4822	12.2198	13.3348	15.434	13.9227	13.4341	22.3968	21.5435	21.2344
BGIBMGA001850	4.17744	3.47239	4.3079	2.39137	3.46148	3.9965	2.97135	3.1874	3.25935	1.94064	1.19736	2.82183	1.37418	1.32668	1.1492	3.13215	2.91963	3.16933
BGIBMGA001851	3.85605	4.7213	3.79831	4.44548	5.24475	3.62242	5.29975	4.94845	4.39914	0.549692	0.972276	1.05513	1.48202	1.28246	1.25059	3.05563	3.35024	3.62654
BGIBMGA001852	1.61199	1.84438	2.46448	2.46108	2.17827	2.90337	2.14993	1.84455	2.85383	1.81771	2.54354	2.47539	1.29632	1.36484	2.44713	2.32887	2.2241	3.27168
BGIBMGA001853	693.943	547.701	584.329	844.775	746.293	917.621	866.057	763.121	818.091	811.42	745.989	668.757	816.27	627.954	957.668	592.368	518.95	496.333
BGIBMGA001855	175.126	152.77	135.521	191.165	190.456	189.279	193.806	211.424	173.531	207.845	175.85	195.584	240.859	209.52	192.062	156.966	159.205	134.681
BGIBMGA001857	0.103325	0.0779496	0.0442011	0.0241923	0.159545	0.0678749	0.189627	0.0959393	0.0914095	0.322979	0.285428	0.0960782	0.113272	0.0419506	0.124362	0.218806	0.184272	0.354181
BGIBMGA001859	0.0196156	0.0153155	0.0375621	0.0323234	0.0130846	0.0546349	0.00988499	0.0181506	0.00860938	0.0322762	0.0528413	0.012843	0.00876458	0.00799089	0.0146636	0.0156887	0.0354094	0.0565223
BGIBMGA001860	2695.25	2608.71	2048.78	947.044	988.485	896.52	609.404	914.846	830.184	986.251	627.085	746.52	1347.23	1277.88	590.535	1483.29	1390.18	1142.23
BGIBMGA001861	0	0	0	0	0	0	0	0	0	0	0	2.52903	0	0	0	0	0	0
BGIBMGA001862	2742.48	2448.09	2810.35	342.464	377.901	262.527	314.79	405.01	594.625	818.222	315.253	586.459	1828.43	1922.17	447.328	655.349	549.977	473.732
BGIBMGA001863	9.19823	8.8374	9.08036	6.12336	6.67752	7.41766	6.57327	7.28143	6.30843	6.41698	9.24858	8.1306	5.55548	8.62425	7.9715	9.94645	8.29989	11.1062
BGIBMGA001864	626.471	378.43	578.838	816.089	603.967	941.476	917.622	692.335	783.618	322.006	467.225	423.078	497.984	379.098	653.161	363.442	539.116	433.418
BGIBMGA001865	76.911	72.0552	70.8604	61.8095	68.6233	64.1133	60.4321	65.7927	60.4389	113.902	64.8263	79.3063	129.287	93.0678	51.7216	66.9736	70.7763	54.718
BGIBMGA001866	1.22005	1.48983	2.47217	1.58907	1.56548	2.29893	1.81014	1.13539	1.99379	1.26985	1.5312	1.44002	0.69569	0.70312	1.5349	1.6502	1.2818	2.3195
BGIBMGA001867	44.48	40.0775	35.8274	41.8902	37.5631	31.2378	38.4215	42.259	38.367	40.4948	38.0226	31.5143	37.2293	37.7482	33.3648	36.152	32.4783	31.0839
BGIBMGA001868	9.63016	9.18169	9.60228	10.6517	10.4411	10.9954	10.921	12.6521	9.78188	6.78918	9.32077	5.86363	5.27198	8.50734	6.79405	9.42885	10.7408	9.91428
BGIBMGA001869	0.0170507	0.0161936	0.02417	0	0.0190658	0	0	0.00686945	0.00664377	0.0159398	0.0119378	0.0126662	0.0122627	0.0178505	0	0	0.00632489	0.00589903
BGIBMGA001870	29.9967	28.3808	23.8145	29.0217	29.4201	27.4497	33.5387	32.3469	30.5545	31.853	30.3198	24.4359	31.0006	27.5759	30.2258	24.7224	26.2799	23.5391
BGIBMGA001871	14.9798	14.6529	15.9284	15.2923	15.1906	17.0056	16.3817	16.2077	16.6684	12.9382	12.6228	8.47651	12.4628	9.7638	12.2571	16.3005	17.2656	15.2529
BGIBMGA001872	6.41708	6.82472	5.89569	6.451	4.57488	4.60825	6.13656	4.27118	5.84605	3.30906	4.9836	4.07741	4.16451	3.9353	3.05025	6.66405	5.48931	7.05848
BGIBMGA001874	92.7202	92.9301	89.2972	153.686	171.218	196.401	127.332	117.708	130.472	270.703	302.832	256.121	123.813	91.5218	182.712	171.836	171.472	180.715
BGIBMGA001875	2.78152	3.30972	2.91175	3.74905	4.31784	4.89161	4.27843	2.85978	4.32662	3.17803	3.50648	3.53405	3.12558	3.18833	3.96441	2.28655	3.306	3.52287
BGIBMGA001876	11.2303	11.3547	12.6481	13.5334	13.1365	14.8597	13.5619	12.3364	13.4348	14.8593	12.2054	13.2571	17.4992	13.9467	11.982	10.9523	10.4684	10.6049
BGIBMGA001877	9.96922	10.9349	11.2673	11.5816	11.6143	11.7434	13.6132	11.3242	12.3519	12.4683	11.1582	11.83	11.1563	13.0596	13.7893	10.4614	10.0898	10.3446
BGIBMGA001879	1.616	0.913143	0.936377	2.03651	1.64281	2.08194	1.73635	1.93822	2.24564	2.06446	2.19311	2.21729	1.85253	2.09699	1.99823	1.31185	1.46605	1.76224
BGIBMGA001882	15.0777	13.7626	13.9554	15.0869	15.0602	16.2572	18.4139	20.5783	15.504	14.1786	15.7542	16.1996	20.3323	16.6837	28.2631	13.4817	12.9216	13.214
BGIBMGA001884	2.54047	3.93497	2.84899	2.43076	2.86363	3.12084	3.37466	2.97824	3.92683	3.3005	4.00739	3.2706	3.05901	4.23098	4.0505	1.96555	2.59245	3.01983
BGIBMGA001885	16.2209	15.7354	14.7838	17.3141	17.361	22.4804	22.5092	21.4305	17.8336	17.2434	16.8919	17.9301	14.4892	18.8632	15.2457	17.165	18.1536	15.3203
BGIBMGA001886	3.67387	3.38532	2.90438	2.99123	2.28475	3.19522	2.59367	2.43567	2.3642	3.06426	2.56659	2.68379	2.09288	2.73047	2.72057	2.4313	2.83337	3.03356
BGIBMGA001887	4.89996	4.42014	4.33068	4.57341	4.24866	4.35294	3.76788	4.10066	3.99108	4.87145	5.25724	4.15912	5.35305	5.02251	3.94536	3.82105	4.38919	4.23412
BGIBMGA001888	0.265638	0.141871	0	0.295982	0	0	0	0	0.271317	0.125095	0.285346	0	0.334269	0.289347	0.150832	0	0.294829	0
BGIBMGA001889	0	0	0	3.0765	0	0	0	5.52872	1.52421	0	0	0	0.762184	1.37464	0	0	0.766055	0
BGIBMGA001890	0.162704	0.151482	0.606741	0	0.347959	0.35574	0.215503	0.393168	0.469485	0.96446	1.10526	0.843564	0.417977	0.586915	0.325413	0	0.447565	0.167209
BGIBMGA001892	494.345	522.702	455.422	413.665	406.638	392.084	367.196	408.938	414.406	522.865	397.164	432.064	724.321	579.769	382.275	482.616	506.797	416.398
BGIBMGA001893	18.3266	11.9091	26.5875	25.8893	19.404	22.1332	22.9106	30.3177	23.6443	19.114	28.736	19.8351	20.5234	16.7342	23.411	24.4045	22.0985	14.1509
BGIBMGA001894	6.5383	4.50638	4.47347	6.71565	5.00168	5.93554	4.0532	6.98652	4.81435	2.9974	3.32357	4.65811	4.25229	4.37904	3.55912	4.9635	6.1061	6.93158
BGIBMGA001895	2.6419	2.20556	2.51919	3.10547	2.88031	4.32588	3.63774	3.76942	2.95946	2.39475	2.68421	2.32306	1.97298	2.46055	3.21213	3.22571	2.7059	3.21629
BGIBMGA001896	0.691556	0.916835	0.88432	1.02252	0.825891	1.08049	1.06428	0.803256	0.840655	0.728734	1.0386	0.902437	1.06014	0.976822	0.869941	1.00693	1.02108	1.02579
BGIBMGA001897	12.0591	13.0958	11.3396	19.0779	16.6406	16.7536	16.5762	18.7518	14.7528	14.2476	12.1812	13.7275	13.5635	16.3025	15.2257	13.5091	14.2999	12.8954
BGIBMGA001898	31.8288	28.6286	27.8245	37.1685	29.4705	26.65	26.4526	29.4821	26.8868	35.1499	25.8876	31.2878	41.3001	32.7028	21.4815	31.8358	26.4893	25.6417
BGIBMGA001899	26.3245	26.4727	30.4275	55.501	56.4177	81.4006	29.6398	35.0274	34.3814	102.36	84.528	86.4256	28.8429	28.1607	25.1712	137.152	118.535	129.744
BGIBMGA001900	1.92565	3.0859	2.29736	16.5921	13.7688	14.3462	14.8299	15.7806	15.2037	14.6949	17.7794	17.0917	8.58825	13.1782	13.4116	9.9869	10.8152	13.0319
BGIBMGA001902	24.9154	49.8477	21.6163	51.6965	48.4668	54.6129	48.6148	45.674	45.7051	28.5378	55.6656	35.7004	22.8289	29.1831	47.8369	26.0964	27.402	24.2724
BGIBMGA001903	7.21314	7.50099	8.48336	9.17313	7.91853	8.58973	8.57231	9.62554	9.19542	5.66675	6.17852	6.69918	7.02639	6.69091	7.2167	7.17274	5.4628	7.78168
BGIBMGA001905	19.9962	19.1685	9.91225	15.6605	14.0991	12.6974	11.0421	13.5325	10.9803	4.1225	6.2958	3.90338	4.72903	7.48933	9.26537	9.60403	6.11068	6.69359
BGIBMGA001906	7.01753	5.89854	5.66908	5.51883	5.25388	4.76064	4.65471	4.06802	4.74403	3.7484	4.40921	3.78175	4.73929	3.66916	5.04234	5.46434	4.44387	4.07208
BGIBMGA001907	34.0069	30.6496	33.0386	18.9038	20.0015	17.6768	24.5316	34.1913	28.3238	26.4335	16.5196	21.1	40.7765	49.8365	31.7712	20.2403	22.3346	19.4169
BGIBMGA001909	40.2438	22.725	25.6411	33.591	26.8637	32.8411	23.527	26.0854	30.1388	58.0599	55.3197	52.6297	61.234	46.4417	50.897	37.1374	42.8384	28.8739
BGIBMGA001910	7.67595	6.66659	5.53851	6.09137	6.02715	7.30276	4.87955	5.87764	6.77057	8.83037	4.60264	4.33114	6.38438	8.57317	4.86622	6.79472	7.45527	6.46137
BGIBMGA001912	23.8143	27.7355	24.3246	30.593	29.3923	24.531	21.7328	29.4637	21.9805	20.332	17.3518	15.2587	22.2067	21.5016	16.0365	26.5135	24.0866	23.9599
BGIBMGA001913	5.10636	5.85945	6.73632	6.73392	11.0051	8.12003	6.39496	6.58089	7.08979	4.82234	9.87713	8.4932	6.96686	5.72426	13.0566	6.04017	4.7716	7.82809
BGIBMGA001915	162.375	136.174	133.742	129.3	117.243	94.7669	111.887	121.722	134.685	126.35	93.7993	95.4398	145.764	130.964	97.443	94.0014	89.7535	74.1796
BGIBMGA001917	15.62	16.2791	14.8198	17.1811	21.7006	19.6237	20.0215	20.3978	18.1093	18.1122	17.7234	16.4034	19.416	16.0312	18.1615	20.9244	17.2131	11.5289
BGIBMGA001918	24.6032	26.2366	21.1194	23.3616	24.3316	15.7211	20.2956	22.7292	23.7898	23.7172	16.0266	19.6036	24.4489	22.2161	17.0368	17.745	18.4602	19.0932
BGIBMGA001919	3.23788	2.77638	3.14802	8.06066	6.06797	6.44379	5.69539	5.74375	4.75755	5.95241	2.76263	1.14799	4.06801	2.99921	2.72802	5.57747	6.21898	6.11346
BGIBMGA001920	144.015	121.996	110.095	104.194	127.103	126.166	140.832	125.594	119.089	130.808	146.333	147.801	117.238	116.98	121.186	138.881	104.016	135.3
BGIBMGA001921	36.2539	39.7056	29.2146	37.2264	38.1097	27.613	36.689	40.9793	37.8012	41.8697	32.8217	36.3698	48.3351	48.4937	31.9465	35.5686	32.028	24.8325
BGIBMGA001924	0.0349756	0.0119149	0.0637683	0.0527257	0.0788427	0.0629084	0	0.0263844	0.0863363	0.0760516	0.0366029	0.0250805	0	0.0830012	0.0672925	0.0480307	0.0939345	0.0715626
BGIBMGA001925	12.1202	9.98814	9.75313	10.6766	10.7428	10.8736	9.72497	11.4342	9.6364	10.8587	8.81503	8.60476	11.6889	10.2336	10.2817	10.5202	10.3028	8.62017
BGIBMGA001926	121.319	117.964	123.592	100.732	104.433	91.3913	89.355	101.522	77.5108	80.6991	73.6889	77.9474	92.533	88.1112	71.0564	102.228	103.736	117.616
BGIBMGA001927	42.6514	44.8378	44.8287	49.8749	54.0963	46.8354	51.6603	51.0667	53.4073	54.664	42.5424	50.3185	51.3954	53.0699	40.5822	46.1589	48.6426	42.2388
BGIBMGA001928	61.884	62.4942	58.6577	70.3634	72.831	65.4596	68.5594	74.9196	61.9664	70.7116	68.2984	63.5165	68.912	63.3075	67.3028	62.8224	57.2979	61.3012
BGIBMGA001929	122.377	113.203	110.659	124.636	132.273	140.144	130.874	136.875	115.446	143.876	106.545	105.228	131.984	115.486	104.195	126.354	125.747	116.314
BGIBMGA001930	3.90605	4.17243	5.38823	6.19264	5.59349	8.4976	7.64179	6.47026	7.60164	5.11696	6.51413	5.48012	2.43975	4.79975	6.2421	4.91135	5.00833	6.72089
BGIBMGA001933	34.1764	31.7895	29.5768	42.9652	40.1176	41.3106	42.2214	35.544	38.3341	37.443	39.7188	37.7835	35.7456	32.1868	34.3868	38.7861	37.9861	37.1785
BGIBMGA001935	40.313	42.9953	60.7966	72.7603	66.0859	114.211	81.5581	60.3075	88.2918	56.9103	83.0609	59.4504	47.5154	43.1921	102.936	68.7286	56.0256	79.8235
BGIBMGA001936	2.30185	1.85461	2.12725	2.35353	2.5659	1.96724	2.4509	2.20652	2.39507	2.93749	2.68477	2.2347	3.10401	3.19016	3.0561	2.02192	2.21666	2.04974
BGIBMGA001937	9.6841	10.1399	9.07051	9.96057	11.5133	13.1617	9.53903	8.92574	12.2669	14.9908	14.6749	16.9721	12.3012	13.4782	16.7525	7.9144	8.54741	8.84484
BGIBMGA001938	70.0277	75.2832	72.9611	81.5397	78.6375	63.1274	105.82	56.2384	105.993	55.917	57.6611	82.7293	39.358	82.5218	45.9893	19.9608	54.8594	68.1014
BGIBMGA001939	2.6046	2.81246	4.28225	2.22723	2.72236	2.32094	2.18825	3.17129	2.31265	3.2571	2.77955	3.43887	2.68176	2.95363	3.85235	2.71672	2.10111	3.1683
BGIBMGA001940	37.3673	31.6834	27.1061	35.2707	38.2634	34.5018	36.0065	38.034	29.278	29.9181	25.4592	29.7051	29.7768	31.1685	24.5324	30.8079	35.6233	24.9211
BGIBMGA001941	1.46282e-24	0.18252	0.391138	0.57802	0.809101	0.386189	0.99512	0.703644	0.565364	1.12986	1.90899	0.130125	0.644291	0.468712	0.145898	0.386605	6.93635e-118	1.54959
BGIBMGA001942	0.106375	0.0630229	0.138418	0.0243337	0.071199	0.0290711	0.0526898	0.219984	0.0912525	0.252402	0.109966	0.0915794	0.144402	0.214636	0	0.0576222	0.0238766	0
BGIBMGA001943	90.9765	86.0608	74.6697	99.1353	95.4162	100.886	97.7505	108.714	85.6939	99.1875	82.3756	85.2152	96.0633	84.0773	82.5849	91.9517	79.8153	76.7501
BGIBMGA001944	15.9181	16.0654	16.2751	15.0114	15.2259	14.1634	15.8223	16.9419	16.3131	14.1435	15.1215	15.3691	14.9794	14.441	16.6931	15.6506	15.236	16.4574
BGIBMGA001945	33.227	35.1449	31.5958	42.4463	40.4939	42.1625	42.8004	45.9896	39.9181	40.5069	36.4928	39.6323	36.2335	39.1979	39.88	35.3302	38.7362	37.1934
BGIBMGA001947	6.37159	8.87498	8.39044	14.2914	8.89004	9.44943	9.00785	8.55552	8.1715	6.71358	8.95402	9.17792	4.65116	6.9811	7.63924	7.56367	11.0223	8.54054
BGIBMGA001948	0	0	0	0	0	0	0.678207	0	0	0	0	0	0	0	0	0.640721	0	0
BGIBMGA001949	8.18851	6.68384	7.41824	6.63465	6.68275	5.84391	6.84648	6.36289	6.5203	6.06942	5.57108	5.71394	5.41433	6.83391	5.72935	5.36163	5.93354	7.03778
BGIBMGA001950	41.3032	39.1623	38.4774	32.1175	31.4948	30.1635	30.97	37.7609	37.7462	32.6653	28.2459	34.3302	44.7666	41.9436	31.2969	30.2446	29.755	23.9146
BGIBMGA001951	10.3697	9.37416	9.26919	10.1142	11.2709	9.31651	12.1316	11.6904	9.25126	9.83589	7.91453	6.20175	7.54715	10.1344	8.10639	9.12832	9.70582	9.07164
BGIBMGA001954	39.324	36.5552	41.2543	32.7722	33.657	40.6811	34.8977	34.9102	36.762	41.1073	39.7688	36.0006	53.9681	36.9391	42.1584	43.2145	33.7448	38.4046
BGIBMGA001955	4.35024	4.64134	5.48302	6.70101	6.33135	6.14034	4.69562	6.62623	5.71531	5.58659	5.43395	5.05245	6.26776	6.27929	5.92504	4.98938	5.59747	6.36882
BGIBMGA001956	9.02345	8.76602	8.27829	10.0349	10.8522	11.2905	12.4347	11.4175	12.2121	7.98437	7.88734	7.11865	6.81844	7.78312	8.76521	10.1619	8.60195	9.67911
BGIBMGA001957	3.37596	3.58887	4.90032	5.64992	5.44807	8.90638	6.63095	5.88873	6.54141	5.23295	5.47596	5.72217	4.08592	4.32767	7.54678	4.16939	4.27406	4.61253
BGIBMGA001958	0.0946643	0.153288	0	0.0528719	0	0.0615829	0	0	0	0.0880868	0.0496265	0	0	0.150265	0	0.315373	0.561866	0
BGIBMGA001959	242.261	252.148	182.818	187.554	210.478	202.523	217.02	244.792	161.404	180.899	111.311	49.7482	110.661	89.8804	96.6292	134.156	118.333	110.065
BGIBMGA001960	13.2507	10.5178	11.9497	14.6405	15.6942	20.0264	17.1109	16.5344	19.4191	14.2156	19.0437	13.9028	22.6446	15.0015	15.1954	13.9267	8.15408	12.6294
BGIBMGA001961	0	0	0	0	0	0.748982	0	0	0	0	0	0	1.26787	0	0.630546	0	0	0
BGIBMGA001962	0.124107	0.155529	0.118187	0.178345	0.235797	0.384133	0.213193	0.161262	0.127577	0.251906	0.574527	0.392047	0.311149	0.231794	0.635728	0.157932	0.183908	0.213744
BGIBMGA001963	0	0.133539	0.297793	0.166749	0	0	0.27331	0	0.318608	0	0	0	0	0.0730422	0	0.271209	0	0
BGIBMGA001964	0.0630192	0.100237	0.0670035	0.127393	0	0	0	0	0	0	0	0	0	0	0.0280811	0.139548	0.0939899	0.0217423
BGIBMGA001966	91.8508	83.6597	73.6413	110.509	112.312	125.416	111.857	115.938	109.682	90.4876	93.1502	88.5828	90.6722	84.2675	90.272	100.899	94.0371	91.2872
BGIBMGA001967	2.70892	2.29376	2.92269	3.97443	4.08582	4.14858	3.83327	4.54822	4.31595	3.49811	4.35589	4.20339	3.22067	4.14373	4.558	3.49121	3.71197	3.42147
BGIBMGA001968	241.993	211.958	227.64	274.761	232.663	242.431	215.345	254.268	172.758	159.79	147.582	159.086	193.795	180.093	112.367	366.664	341.037	331.907
BGIBMGA001969	20.5252	25.1734	23.0471	29.392	25.0993	28.4795	17.8405	18.868	23.043	15.9086	17.5562	16.3013	8.76029	8.53273	9.7307	28.5818	29.2004	27.564
BGIBMGA001970	0	0	0	0	0	0.427858	0	0	0	0	0	0	0	0	0	0	0	0
BGIBMGA001972	5.26086	4.56081	5.02785	5.68062	7.29451	8.55954	8.14006	7.75751	8.23676	4.28352	4.07739	6.38182	6.68159	7.11775	7.25178	5.80727	4.89037	5.06931
BGIBMGA001973	2.21402	3.08036	2.24083	3.75477	2.73918	3.54606	3.23953	3.34788	3.6889	3.0708	3.55509	3.033	4.09776	3.36342	3.01964	3.16445	2.82282	2.80251
BGIBMGA001974	0	0	0	0	0	0	0.100806	0	0.0870162	0	0	0	0	0	0	0	0	0
BGIBMGA001976	49.8456	42.3659	43.2574	59.7053	56.488	70.079	58.2364	57.2094	56.2696	67.8704	68.7203	61.0492	54.6959	47.9091	63.4463	52.4617	50.8873	46.8809
BGIBMGA001977	0.114715	0	0.0645282	0	0	0	0	0	0	0	0	0	0	0	0	0	0	0
BGIBMGA001979	2.38679	2.42198	2.45738	1.72869	2.90083	0.851411	1.81377	1.25465	1.08076	2.15106	0.95214	1.12517	1.38316	0.925401	1.21636	2.02974	2.60071	3.4618
BGIBMGA001980	3.76559e-06	6.501e-06	6.64318e-07	4.13281e-07	1.45187e-06	0.000569686	3.15635e-07	2.03917e-06	3.0004e-05	7.37407e-07	2.78185e-06	6.49564e-06	2.07264e-06	6.56975e-07	2.73112e-07	0	8.83037e-08	0.376688
BGIBMGA001981	1.00248	1.02795	1.01447	0.977586	1.00392	1.85169	0.892345	0.854341	1.27653	0.690844	0.773425	0.539246	0.470948	0.571395	0.936804	1.61159	1.11717	1.8854
BGIBMGA001982	7.9122	7.6261	7.30305	9.2291	10.4081	12.9353	11.0772	9.70996	10.9517	8.5591	10.2472	10.0635	7.33384	9.02795	9.36652	11.4157	10.3613	11.3126
BGIBMGA001983	52.389	47.1971	62.2873	39.9196	36.5837	30.7697	26.4392	24.8164	28.3097	26.7965	19.0905	19.9068	28.4728	22.4202	15.1218	40.0589	28.9002	34.6819
BGIBMGA001984	15.2223	12.9669	13.3927	14.5586	14.1053	10.3604	13.1331	15.9407	13.4279	8.66988	6.2398	8.2951	13.9142	9.48703	8.00812	11.6322	11.5658	7.9115
BGIBMGA001985	3.46037	3.45108	3.44511	4.57779	3.96879	4.85786	5.37605	4.1097	4.02022	2.0267	2.86085	1.6374	1.80163	2.44659	3.08389	4.54417	3.92008	3.52601
BGIBMGA001986	0.498628	2.05251	0.709234	2.16932	5.00883	4.66847	3.23887	3.34771	2.00537	1.14212	1.46145	1.47704	1.33183	0.591302	0.461591	2.9797	3.63505	1.67288
BGIBMGA001988	1.34223	1.13891	1.69474	1.56634	1.53705	1.68235	1.94738	1.34265	2.07244	1.77964	2.10584	1.83325	1.42063	1.52504	2.40153	2.2266	1.85178	2.09079
BGIBMGA001989	0	0.0624823	0	0	0	0	0	0	0	0	0	0	0	0	0.0846586	0	0	0
BGIBMGA001991	2845.94	2482.64	2292.16	2979.59	2730.33	2417.44	2502.38	3034.37	2452.48	3084.55	2191.96	2239.6	3558.79	2704.47	2042.49	2495.59	2621.38	2149.88
BGIBMGA001992	7.73833	7.71667	8.08826	8.41374	7.81032	9.45606	11.3159	9.52587	9.18702	7.97216	9.82984	8.02489	5.87076	9.19271	10.5545	7.20309	6.32271	7.88561
BGIBMGA001994	0.604236	0.442213	0.403297	0.702072	0.999009	2.38339	1.04923	0.647274	1.4146	0.397028	1.0571	1.15425	0.187725	1.82134	1.55889	0.522117	0.917167	1.08164
BGIBMGA001996	0.0226662	0	0	0	0	0.0927675	0.0280455	0.0256464	0.0240605	0.0204281	0	0.0242188	0	0	0	0	0.103586	0.186924
BGIBMGA001997	0.248954	0.245853	0.283965	0	0	1.04785	0	0	0.268892	0	0	0	0	0	0	0	0	0
BGIBMGA001998	5.74468	6.51158	6.36003	7.73827	7.3668	7.9883	7.97991	7.72505	8.45833	6.87554	9.274	7.86559	5.4091	6.96517	8.12078	6.40332	6.61372	7.15104
BGIBMGA001999	15.7929	14.9605	13.609	47.9992	46.7053	75.1864	75.2022	63.7025	61.869	43.6272	51.8455	50.7216	38.2396	34.2034	56.5451	13.5966	12.7265	13.9176
BGIBMGA002000	0	0	0	0	0	0.164142	0.0746603	0	0	0	0	0	0	0	0	0	0	0
BGIBMGA002002	14.7407	16.8121	20.7778	13.3476	11.991	14.2376	17.6565	15.8035	14.1499	24.3703	16.0466	20.1071	21.3464	19.0165	16.1436	18.0045	15.0409	16.5316
BGIBMGA002003	0	0	0	0	0	0	0	0	0	0	0	0	0	0	0	0	0.312585	0
BGIBMGA002004	59.2142	59.9896	56.6757	94.6992	90.5967	101.504	97.7264	95.7829	87.1825	72.0844	72.2439	81.5577	81.5628	75.543	87.5726	80.3627	74.8245	75.7536
BGIBMGA002005	0	0	0	0	0	0	0.100124	0.0918886	0.0873302	0	0	0	0	0	0	0	0	0
BGIBMGA002006	3.28644	3.45851	5.60278	3.89486	4.74601	3.29872	5.48383	4.00115	3.60877	4.76379	5.31574	3.6885	3.61455	6.62485	3.64635	4.15035	4.91302	7.03397
BGIBMGA002009	26.2922	22.3284	23.3304	21.9738	20.1436	31.3764	25.6654	22.4493	25.5277	26.8464	32.3445	30.1559	25.8476	26.3721	39.7319	26.2691	24.1579	24.5853
BGIBMGA002010	2.44426	1.99786	1.45967	1.24519	2.52948	2.06123	2.72748	2.24197	2.45481	2.21435	1.94803	1.86912	3.92403	3.6246	2.54048	2.13106	2.11501	1.12027
BGIBMGA002011	0	0	0	0	0	0	0	0	0	0	0	0	0.126521	0	0.0792607	0	0	0
BGIBMGA002013	18.1407	18.6232	18.9198	20.3604	19.8469	24.1796	23.8363	24.1751	22.0487	19.8255	21.7172	23.5766	21.595	22.7443	27.7237	19.8572	18.3436	16.8358
BGIBMGA002014	3.91655	3.91948	3.89157	3.50852	3.32092	3.91536	4.23419	4.15632	4.27073	3.75722	3.87531	4.7079	3.81178	4.43047	4.26238	3.75555	3.77253	3.82002
BGIBMGA002015	83.1693	60.7701	71.2208	63.1706	73.5331	62.0863	74.8434	64.8735	65.9051	45.0874	64.2223	59.3753	62.1361	52.9355	45.4241	59.7781	74.0954	69.8674
BGIBMGA002016	5.55947	6.70423	5.47392	4.09434	6.13632	4.7793	7.04264	6.42669	4.90698	4.25084	4.49829	6.90814	5.09389	5.05174	6.72312	6.4807	7.04829	7.04154
BGIBMGA002018	21.745	24.1729	52.3378	26.2087	26.874	50.7243	21.3546	20.5555	31.8425	28.5644	37.0131	36.2656	18.1899	19.9324	41.4365	39.9783	29.8464	66.1306
BGIBMGA002019	0.766743	0.939369	1.25734	0.918456	1.10723	1.09188	1.21956	1.34297	1.07768	1.33386	1.67238	1.77937	0.975069	0.957015	1.5533	0.982301	0.935874	1.08911
BGIBMGA002020	2.88945	2.84044	2.96339	2.90609	2.60903	3.17286	2.31178	2.58604	2.89171	3.13466	3.36842	3.05063	2.83372	2.51759	3.59637	2.78913	2.75587	3.28271
BGIBMGA002021	66.8418	72.1808	89.8884	56.8916	54.8075	75.5947	62.7529	51.4318	85.5132	60.8789	95.0514	75.6555	58.731	60.9056	110.197	70.6484	55.4664	72.3768
BGIBMGA002022	6.88293	7.67591	5.62653	2.72508	5.45136	4.58844	2.95676	2.66255	4.75594	4.61047	6.01721	8.12522	13.2302	6.62451	10.8274	12.134	14.035	13.5398
BGIBMGA002023	0.0599814	0.0299679	0.0324712	0	0	0.125744	0	0.138644	0.0324641	0	0	0	0	0.0302097	0.144203	0	0	0
BGIBMGA002024	16.6981	18.2154	24.133	14.3335	14.1674	21.9145	17.4447	15.1389	19.8335	29.1801	38.0987	39.5947	14.1891	26.9868	39.7652	25.2059	21.2466	27.9683
BGIBMGA002028	6.88411	6.93877	6.64393	6.52828	6.87392	9.13704	8.01432	6.56068	7.54902	7.17233	7.94593	8.1551	5.0444	5.59176	8.66509	6.8145	6.5996	8.67077
BGIBMGA002029	7.23878	7.51175	6.26722	5.84761	5.65716	6.23236	6.35286	7.60963	7.35329	6.37086	5.98933	5.75141	8.03379	5.58979	6.76218	7.41102	6.77289	6.5698
BGIBMGA002031	6.49278	5.96676	9.49072	11.4969	7.19592	6.58979	15.9578	8.14917	8.9745	4.76226	9.39506	8.03546	2.74619	8.47506	7.51861	9.06247	13.6768	15.4313
BGIBMGA002032	0	0	0	0.0394262	0.0388339	0.0467426	0	0.0392618	0	0.0626922	0.0714109	0	0	0.173328	0.040645	0	0.11866	0
BGIBMGA002036	8.90995	8.50918	9.59253	14.8658	14.2787	22.5636	20.4484	13.4269	15.1762	13.4545	19.9239	19.144	11.351	9.16815	21.5571	12.2232	9.87346	12.5292
BGIBMGA002038	0	0	0	0	0	0	0	0	0	0	0	0	0	0	0.0528983	0	0	0
BGIBMGA002039	6.00946	7.35628	6.99276	7.83227	8.49455	7.74678	8.77248	9.89013	8.66237	9.90984	10.2515	9.38537	5.47639	9.44324	11.5873	6.72871	5.88355	6.74069
BGIBMGA002040	3.36865	3.04623	3.52052	2.65815	3.52623	3.47826	2.93484	3.1751	2.25165	3.35939	3.35839	3.80211	4.35959	3.94295	3.37331	4.2167	3.31632	3.14921
BGIBMGA002041	0	0	0	1.04434	0	0	0	0.357724	0	0	0	0	2.00456	0	0	0	0.328892	0.302291
BGIBMGA002042	32.1363	25.1277	13.0702	107.657	105.315	95.2231	94.1826	79.493	30.0361	57.6435	126.463	68.2825	12.1663	22.8035	50.6449	68.3516	91.5977	71.0336
BGIBMGA002043	0.29604	0.34989	0.593309	0.207764	0.463042	0.250335	0.200781	0.0235236	0.04012	0.239014	0.108898	0.0189858	0.0573155	0.233768	0.0902663	0.27501	0.270754	0.262127
BGIBMGA002044	146.722	77.514	34.2796	369.541	384.451	412.525	1070.24	967.48	325.277	30.5584	117.174	67.2253	61.9547	142.03	694.666	28.7854	15.817	10.3998
BGIBMGA002045	0	0	0	0	0.123346	0	0.0703655	0.0642998	0	0	0	0	0.120358	0	0	0	0	0
BGIBMGA002047	1.43403	1.0076	1.07678	0.999925	1.29477	1.60757	1.28437	1.49953	1.27619	0.842067	1.6921	1.91887	0.645406	1.53439	1.85657	1.29069	1.64174	1.04301
BGIBMGA002049	0.812625	0.371478	1.34728	3.69623	0.475606	2.82817	2.71235	0.929459	1.8052	1.36831	1.69565	1.3116	1.37832	1.6142	1.49344	0	0.944794	0.417533
BGIBMGA002050	0	0.435531	0	0.51303	0	0	0	0	0	0	0	0	0	0	0	0	0	0
BGIBMGA002051	0	0	1.92159	0	0	0	0	0	0	0	0	0	0	0	0	0	0	0
BGIBMGA002053	1.17716	1.13824	1.1559	0.988873	1.02085	1.30849	1.3747	1.55305	1.05632	0.848622	1.34949	1.37189	0.591607	1.05765	1.7927	1.04429	1.05479	1.38367
BGIBMGA002055	0	0.412839	0	0	0	0	0	0	0	0	0	0	0.486965	0	0	0	0	0
BGIBMGA002058	0.220118	0.242636	0.0183135	0	0.205586	0.35603	0.0591563	0.216823	1.69032	0.200802	0.0628177	0.0797374	0.302412	0.29431	0.105053	0.611563	0.373037	0.172718
BGIBMGA002061	0	0	0	0	0	0	0	0.160379	0.152874	0	0	0	0	0	0	0	0	0
BGIBMGA002064	0.0845145	0.0224486	0	0	0	0	0	0	0.0449609	0	0.090467	0	0.0510938	0.0215857	0.142489	0.0581405	0.0253846	0.0217458
BGIBMGA002066	0.0324749	0.0172109	0	0	0	0	0	0	0.0342512	0	0.0347005	0.0348636	0	0.0165569	0.0733229	0.0225274	0.0576398	0.0332579
BGIBMGA002067	6.70655	6.71278	6.37314	8.24773	9.0181	7.8001	9.49693	8.38057	8.45064	8.51079	8.82668	9.4226	9.64932	7.80582	8.75463	8.38655	8.4018	7.3077
BGIBMGA002070	2.81722	3.12947	4.02464	3.69725	3.13341	4.89227	2.69401	2.58561	3.80429	3.76395	4.83165	4.04451	3.41364	2.98129	4.56286	3.97125	2.52902	3.95847
BGIBMGA002071	52.6026	51.52	44.4644	54.3635	57.9283	42.1963	45.5295	52.4819	34.4576	34.4242	23.8207	23.1192	27.9736	30.9063	16.9287	45.3241	47.6515	37.9256
BGIBMGA002072	1.00983	0.430734	0.675177	23.0471	3.0618	3.12607	2.94217	1.49538	0.814625	1.17796	1.69928	1.47217	0.164353	1.04999	1.21335	30.1017	3.63047	1.44564
BGIBMGA002074	1.03037	0.846175	1.1002	1.13404	1.04881	1.61817	1.00642	0.902389	1.3164	1.47679	2.13846	1.28765	0.908995	0.99423	1.86093	1.03721	0.958834	0.840464
BGIBMGA002075	0	0	0.931383	1.18637	0	0	0	0	0	0.361517	1.09054	0	0.478637	0	0.732659	2.21072	0.49229	0
BGIBMGA002076	1.63273	1.60774	1.42586	4.28985	3.37439	5.71647	4.5752	4.18742	4.34659	3.19492	2.31682	1.82871	2.33283	1.96709	4.68827	2.07445	2.34844	1.6347
BGIBMGA002077	17.9465	20.4251	16.5962	43.8291	41.8437	45.0632	43.9015	51.7569	39.3476	30.4452	26.6396	38.2393	14.6486	51.8213	29.1564	16.5395	15.7719	14.6624
BGIBMGA002078	5.16548	3.62899	2.06937	9.37651	10.4667	13.2328	13.1811	7.59496	12.9902	6.27433	7.497	11.6541	3.73114	10.0444	2.78083	3.7214	4.99913	3.51265
BGIBMGA002079	4.15402	3.93488	4.09833	4.37228	4.81126	4.79956	6.64349	5.95034	6.02286	3.70993	4.83293	6.7877	3.21152	4.7386	4.69621	4.08997	4.64438	4.24563
BGIBMGA002080	6.05289	6.53958	6.47501	2.35611	2.28787	2.81413	2.86795	3.17354	2.56989	4.15454	4.26789	4.73657	6.65714	4.45532	5.11126	5.55421	6.28642	6.62713
BGIBMGA002081	0	0	0	0	0	0	0.0594265	0	0	0.0430195	0	0	0	0	0	0.0616868	0	0
BGIBMGA002082	0	0.123817	0	0	0	0	0	0	0	0	0	0	0	0	0	0	0	0
BGIBMGA002085	208.511	201.532	160.15	339.441	338.295	394.208	513.073	462.529	327.681	154.961	239.177	171.696	135.237	166.281	298.402	195.942	180.765	158.121
BGIBMGA002087	40.3204	52.3806	37.844	31.8513	45.5195	48.5842	29.0308	33.5067	25.7669	39.2663	21.6659	33.76	50.0155	38.0109	33.5092	30.834	18.2391	23.9851
BGIBMGA002088	0	0	0	0	0	0	0	0	0	0	0	0.155795	0	0	0	0.0946777	0	0
BGIBMGA002089	4.5175	5.14812	3.95474	9.73394	4.82108	8.6559	5.42509	7.13869	7.41094	6.59071	6.79825	5.81298	4.11366	7.91104	7.28541	5.8733	6.06451	5.90416
BGIBMGA002090	1.15471	0.862928	0.736244	1.07159	0.908846	0.916287	1.6316	0.922517	1.06072	0.711208	1.07433	1.13793	0.890039	1.07928	1.22187	1.00328	1.23992	0.70965
BGIBMGA002091	12.9289	12.2482	11.7919	7.2213	6.57371	7.24248	9.82934	8.87763	8.12872	8.6147	8.98358	9.72034	10.4179	8.92429	13.0398	11.8648	10.6508	12.444
BGIBMGA002093	3.43329	3.70044	4.37745	1.86279	1.22391	1.77358	1.65806	1.65873	1.41796	2.59644	2.86897	3.27006	3.04076	2.69794	3.54493	3.47622	3.62706	2.99594
BGIBMGA002096	5.84056	6.17174	6.26026	5.87722	5.78958	6.2714	6.41555	5.11009	6.45683	6.90036	7.28931	7.49898	6.00434	6.68741	7.73677	6.829	6.94587	6.84204
BGIBMGA002098	1.49321	1.59402	2.21995	1.03045	1.35396	2.24205	1.36019	1.09361	1.67222	1.91004	2.10975	2.07593	2.06842	1.77147	2.28179	1.86616	2.57195	2.84119
BGIBMGA002099	29.2801	24.637	28.4615	27.1895	25.6845	37.4957	30.6792	25.4312	30.9751	24.45	29.3051	27.5367	32.0391	26.5507	45.7612	33.7981	32.169	31.4342
BGIBMGA002101	22.4117	23.5809	22.2377	52.3373	50.6067	52.3631	56.2757	58.7483	53.6513	17.8416	16.3047	12.6333	26.7806	18.9032	20.5572	21.823	24.4269	23.2282
BGIBMGA002102	0.0733534	0.41947	0.1662	0.598189	0	0.309165	0.1909	0	0	0	0.250123	0.164992	0.0932431	0	0.0869009	0	0.0894677	0
BGIBMGA002103	0	0	0.0948355	0	0	0	0	0	0	0	0	0	0	0	0.0546735	0	0	0
BGIBMGA002104	0	0.00911224	0	0	0	0	0	0	0.010729	0	0	0	0.0206378	0.00966959	0.0120931	0	0	0
BGIBMGA002105	5.66979	6.0382	6.38221	5.08691	4.69794	4.42525	4.74894	5.09477	5.51939	7.06824	5.44534	6.67562	6.27684	7.26744	7.00231	5.04519	6.23457	5.51284
BGIBMGA002107	6.09985	5.60974	9.75071	9.77559	8.12322	15.2963	14.7751	5.99085	13.679	7.66853	14.7042	10.3377	5.6381	5.58117	12.2858	10.7809	12.278	16.0305
BGIBMGA002110	1.02935	1.01528	1.18875	0.992434	1.12708	0.858742	0.985945	1.08873	1.69757	0.40597	1.06096	0.618449	0.791079	0.735137	1.76609	1.55405	1.41085	1.76802
BGIBMGA002111	0	0	0	0	0	0	0	0	0	0	0	0	0	0	0.111742	0	0	0
BGIBMGA002113	0.454863	0.509243	0.388313	0.261398	0.754766	0.642092	0.682811	0.401441	0.378292	0.428304	0.560827	0.814994	0.362744	0.39187	0.527517	0.628563	0.493376	0.576078
BGIBMGA002114	38.8428	47.4154	69.821	40.265	35.036	48.4636	32.6056	30.5851	41.6103	41.6195	41.2362	49.7558	37.5644	38.5296	48.1173	64.8663	55.8074	80.5643
BGIBMGA002115	53.9459	53.2529	52.6789	55.0565	57.1506	55.1815	59.7867	63.1888	56.8465	58.4655	56.5116	65.452	64.9673	60.1253	64.5256	60.2693	56.0003	59.03
BGIBMGA002118	5.59687	5.62563	8.32341	7.14124	5.66041	8.15466	7.51367	6.34109	7.54758	5.74396	7.39647	7.66039	4.75777	5.08667	10.4952	7.32312	7.37727	10.2586
BGIBMGA002119	1.01224	0.480578	0.57307	1.27281	1.40014	1.2474	1.47856	1.31804	2.92851	0.536526	1.26366	1.26326	0.630327	0.407237	0.574869	0.442672	0.738093	1.13914
BGIBMGA002120	64.7677	56.2579	57.9813	75.3252	79.7847	78.0343	99.575	92.226	93.8495	54.8047	80.399	74.6606	58.2693	66.27	84.4543	60.4145	61.3226	56.5942
BGIBMGA002123	0.773033	0.521494	0.630428	0.44987	0.51744	0.518904	0.559463	0.4326	0.517056	0.505549	0.694242	0.678529	0.663198	0.642405	0.412582	0.433838	0.721201	0.604654
BGIBMGA002126	1.56067	2.53002	2.39277	1.94552	3.2654	2.45248	2.82759	3.51944	4.44113	2.40339	2.06231	2.2143	1.56573	1.95076	1.61461	2.35891	1.48677	1.58735
BGIBMGA002127	0	0	0.391587	0	0	0	0	0.393189	0	0	0	0	0	0	0	0	0	0
BGIBMGA002131	3.27907	5.17078	4.29662	0.15652	0.361808	0.25457	0.196041	0.285003	0.261642	1.46146	1.66447	1.73165	2.94049	1.71731	2.79737	4.14326	3.13001	3.78479
BGIBMGA002133	0	0	0	0	0	0	0	0.431677	0	0	0	0	0	0	0	0	0	0
BGIBMGA002134	2.12281	0.591818	0.644987	0	2.579	0.290759	0.930257	1.40724	0	0.046201	0.263027	1.36074	0.397048	0.517995	0	0.333617	0.572741	0.717643
BGIBMGA002135	4.73972	3.89941	4.12297	4.0042	5.2479	3.77014	6.47367	5.72583	4.95984	4.12396	4.86485	5.86058	5.14343	5.15893	5.265	3.54205	4.04807	4.75354
BGIBMGA002136	2.39788e-212	8.58538e-51	6.05266e-168	2.89066e-56	4.10604e-30	4.57456e-78	4.01652e-127	1.69058e-177	7.67571e-173	2.55873e-276	0.0405133	4.3919e-49	2.68604e-42	1.99905e-128	1.98899e-228	1.90821e-157	0.0426136	5.89545e-67
BGIBMGA002137	0	0	0.112303	0	0	0.157067	0	0	0.123058	0.0980821	0	0.11726	0	0	0	0	0	0
BGIBMGA002138	17.7241	21.3405	22.7559	14.0351	12.5767	18.3597	14.0073	11.9597	15.4949	25.8469	22.6237	24.8269	23.0324	23.8387	25.587	20.1368	19.7027	21.9755
BGIBMGA002140	3.77176	4.31759	4.57142	6.86224	6.07708	8.01564	5.26229	5.3773	7.73645	5.1283	7.50349	7.72389	4.59631	3.74394	7.1365	6.13841	6.46881	8.89328
BGIBMGA002143	2.42934	2.68714	2.53688	3.49952	3.02748	3.33598	3.24384	2.90777	3.32273	2.65906	2.15687	3.30318	2.19851	2.27547	3.57461	2.77368	2.71966	3.30802
BGIBMGA002144	0	0	0	0	0	0	0.0232885	0.0429363	0	0	0.0767165	0	0	0	0	0	0	0
BGIBMGA002146	14.0916	8.1135	10.053	7.34639	8.2731	4.58819	7.42405	8.55334	7.18882	6.42467	9.80735	5.59363	7.70701	11.8116	9.79217	8.99435	6.20814	5.83357
BGIBMGA002148	0.0245138	0.0293651	0.0262009	0.0219723	0.0137323	0	0.0157006	0.0145304	0.00695179	0.0227156	0.0192687	0.0471905	0.0403397	0.0314832	0.0640831	0.0566861	0.0685624	0.0888009
BGIBMGA002149	32.116	32.3986	28.9392	39.2485	38.5776	40.1183	38.1821	42.5636	36.2201	36.3809	33.6585	36.2473	41.7791	31.9806	34.7316	35.1558	36.7937	31.0403
BGIBMGA002150	7.98694	7.88555	5.54636	6.87628	6.61382	4.11041	6.85517	7.95457	6.30392	6.99363	6.31644	5.96807	8.94587	9.4958	6.18522	6.33513	7.33465	4.59702
BGIBMGA002151	0.246404	0.0473466	1.98167	0.174914	3.76184e-05	0.0238383	1.11676e-29	4.63642e-11	4.6857e-17	1.13183e-24	2.16701e-10	0.06198	1.21998e-12	0.4798	6.90063e-13	4.00727e-14	0.0225685	4.3876e-11
BGIBMGA002152	7.2385	7.02698	7.88021	10.2525	9.79057	10.7291	12.4169	11.2591	11.5843	8.69691	11.4653	11.1997	8.83622	10.0484	12.7658	7.20105	7.66503	8.20985
BGIBMGA002155	0	0	0	0	1.07455	0	0	0	0	0	0	0	0	0	0	0	0	0
BGIBMGA002156	21.3565	22.5156	24.826	23.0662	25.0294	24.2667	17.5769	18.2353	19.7202	19.2299	26.5071	20.7762	20.3784	16.7158	15.4116	30.8554	30.096	34.8409
BGIBMGA002157	0.036487	0	0.0606874	0	0	0.096014	0.0437977	0	0.0566341	0.0680569	0.038046	0	0	0	0.0799266	0.0514305	0.106905	0
BGIBMGA002159	1.34091	1.61561	2.06068	2.62941	3.31911	1.92453	3.02705	2.49384	2.4227	3.89877	3.51668	4.4199	3.389	3.33914	4.07328	1.28346	1.71923	1.86238
BGIBMGA002160	0	0	0	0.0284818	0	0	0	0	0	0.0235228	0	0	0	0.0256913	0	0	0	0
BGIBMGA002161	6.97391	7.4129	9.00376	12.6821	7.27585	9.96009	7.28503	6.58274	15.1095	9.12246	13.7269	10.5446	6.52025	7.00131	15.7199	9.73131	7.83113	10.274
BGIBMGA002162	8.68396	10.2471	10.767	15.3138	14.6399	16.241	14.5776	11.9716	15.5658	13.9715	17.4623	13.8957	7.70888	9.28305	10.8354	15.3451	14.6107	14.7926
BGIBMGA002163	466.003	415.487	363.328	661.973	747.35	763.061	797.245	713.472	685.769	478.931	658.067	495.122	400.099	364.554	540.55	463.385	490.936	419.802
BGIBMGA002164	8115.6	5980.04	6646.04	7645.66	8532.76	7159.77	9181.3	8704.23	6900.92	7171.99	6305.36	6580.8	10451.9	7331.13	6193.44	7433.07	7641.17	5996.89
BGIBMGA002166	0	0.122205	0	0	0	0.689527	0	0	0.135912	0.111708	0	0.135523	0	0	0	0.167938	0.147147	0
BGIBMGA002167	21.4094	20.7498	22.5854	22.683	19.8393	18.5623	19.4707	24.2243	16.7957	14.3709	12.387	14.6218	13.7453	16.6933	18.3991	16.0836	15.5865	15.736
BGIBMGA002168	7.99178e-28	3.87263e-186	1.89359e-51	1.37897e-20	3.91315e-20	6.78232e-13	2.44711e-13	7.56086e-12	4.41922e-14	6.97916e-45	3.78864e-09	0.941767	0.219031	1.45117	5.47887	3.5309e-29	1.7918e-59	2.5029e-25
BGIBMGA002170	1.44064	0.949771	1.66185	1.98853	2.15582	2.14435	3.01276	2.0144	2.18526	1.72296	2.24235	2.62739	1.42338	2.19994	3.25201	1.07543	1.30719	0.915364
BGIBMGA002171	0	0.248154	0	0.230678	0.145522	0.182152	0	0.461996	0	0	0	0.0717224	0	0.27032	0.167195	0.17125	0	0
BGIBMGA002172	0	0	0	0	0	0	0	0	0	0.200535	0	0	0	0	0.278515	0	0.251678	0
BGIBMGA002173	0.0853831	0.0206828	0.114818	0.0751604	0.0966802	0	0.135388	0.224101	0.0946235	0.058871	0.134662	0.0933458	0	0.0217429	0.0267409	0.028615	0.0724649	0.0661139
BGIBMGA002175	3785.07	3537.31	2826.53	2726.54	2302.52	2202.56	2338.54	2432.39	2192.88	1630.02	1218.42	1637.28	2490.58	1931.24	971.708	1834.33	1854.19	1518.5
BGIBMGA002176	7.36496	8.7111	9.85684	4.3263	2.03623	7.84285	5.99111	5.60134	7.86425	2.35341	0	2.79273	0	2.11555	0	3.47025	2.69234	4.00748
BGIBMGA002177	8.26789	1.78827	7.2338	0	1.25317	0	2.94948	2.36158	0	8.8579	7.60992	8.71147	13.9957	10.0731	7.53181	0	0	2.0418
BGIBMGA002178	9.63563	9.90765	10.3534	6.28131	7.85329	7.44129	6.31029	6.98041	4.73039	0.855425	0.144024	0.728436	0.352358	0.935075	0.533735	6.57218	7.12063	8.66688
BGIBMGA002180	0.219068	0.178658	0.119592	0.228678	0.142904	0.2835	0.103034	0.252485	0.234215	0.0603256	0.0509128	0.020238	0.0365632	0.151899	0.13749	0.173347	0.201035	0.133064
BGIBMGA002183	0.381833	0.375786	1.25898	2.93925	2.84261	2.48754	2.77313	2.16721	1.84817	0.691102	0.301107	0.51478	1.00168	0.877482	1.34996	2.16142	0.991836	0.990981
BGIBMGA002185	0	0	0.034959	0	0	0	0	0.0747528	0	0	0	0	0	0	0	0	0	0
BGIBMGA002186	230.981	204.299	171.924	182.462	164.34	171.064	174.806	183.101	195.207	205.778	170.958	182.708	300.904	234.668	197.92	155.701	158.595	115.507
BGIBMGA002187	0.341348	0.514096	0.708398	0.539722	0.393273	0.414366	0.45575	0.42092	0.671499	0.62584	0.3133	0.373761	0.0597718	0.105379	0.129431	0.637794	0.46854	0.889266
BGIBMGA002188	45.4258	40.4171	41.7618	36.3124	32.205	37.1328	31.2564	32.4203	36.9706	54	45.0069	51.5083	44.6376	38.5186	39.7388	41.9866	36.5108	35.3135
BGIBMGA002189	7.9838	8.2708	9.23725	8.95783	9.4285	9.94124	10.6188	9.79457	10.4135	11.4989	10.9265	10.8463	9.56339	9.32541	10.18	9.96753	10.0117	9.67719
BGIBMGA002191	5.04821	5.4675	4.03426	9.46658	6.36751	5.62059	4.78698	6.04135	5.71544	6.62686	4.8032	5.78443	6.93571	5.59613	7.53849	4.98252	4.32199	4.54284
BGIBMGA002192	0	0	6.88579	0	0	3.81195	0	3.13391	0	1.88281	2.67161	2.68307	2.72593	7.08491	6.58523	0	0	0
BGIBMGA002194	0	0	0	0	0	1.19046	0	0	0	0	0	0	0	0	0	0	0	0
BGIBMGA002196	2.55299	2.70241	1.9915	3.13538	2.98985	3.28054	2.57554	2.38855	2.3486	4.41498	3.87872	1.9885	5.13277	3.36742	3.83334	11.1104	3.64044	2.50864
BGIBMGA002197	0.18742	0.27524	0.256621	0.192067	0.156394	0.334711	0.166966	0.162806	0.163014	0.181799	0.243188	0.313982	0.343139	0.176005	0.458011	0.257157	0.298682	0.404006
BGIBMGA002198	4.34706	3.19031	0.636026	0.29477	0.883889	1.04229	0	3.15339	0.567247	7.51925	12.2502	6.43832	3.88055	4.2457	0	0.686555	1.66696	2.37593
BGIBMGA002199	65.3326	62.6402	60.897	39.9851	41.6113	39.3723	40.4023	48.3079	42.9251	43.2792	21.2325	26.9061	55.6469	37.7538	40.9276	57.2665	43.3955	48.2541
BGIBMGA002201	0	0.333001	0	0	0	0	0	0	0	0	0	0	0	0	0.424419	0	0	0
BGIBMGA002202	0.202406	0.0965013	0.0538113	0	0.0569781	0	0	0.121609	0	0	0.105765	0	0	0.106045	0.0670285	0	0.0564105	0
BGIBMGA002203	50.4101	51.4659	42.8678	67.9718	69.5315	77.1373	83.135	84.3801	64.5432	60.482	64.1735	57.8599	61.3616	57.9741	64.1398	57.7111	57.7393	55.8073
BGIBMGA002204	0.993857	0	0	0	1.16338	2.65855	0	1.10428	0	0	0	0	0	1.9026	0	0	0	0
BGIBMGA002207	3.49341	2.73756	2.72473	1.59899	1.28099	2.26032	1.50028	1.97916	1.58595	2.49572	2.98388	2.29234	3.53142	2.46693	3.02542	2.43324	2.45715	2.54233
BGIBMGA002208	18.5273	16.4666	12.3598	17.5256	13.6021	13.9618	13.3829	15.8529	15.3053	15.8348	11.9593	13.7211	18.3102	16.5593	11.8036	13.4954	12.4967	10.1274
BGIBMGA002209	111.504	118.756	103.55	80.3132	80.3905	74.7378	79.17	87.7032	79.2118	139.568	119.704	128.216	150.355	147.933	122.072	118.137	123.857	103.188
BGIBMGA002210	1.18619	0.595617	1.4702	0.0722592	1.03243	0.253192	0.549569	0.144429	0.0689749	0.62179	0.12706	0.33642	1.01559	1.14499	1.17614	0.328919	0.554088	0.513342
BGIBMGA002211	37.0569	28.2307	24.8183	35.7719	34.0719	34.0088	26.0251	29.5417	36.5879	24.9	14.5956	21.6761	36.7223	28.8008	18.5547	30.9276	28.9517	22.7761
BGIBMGA002212	0.94546	0.804532	0	0	1.12805	1.26728	0	0	0	0	0	0	1.02047	0	0	0	0	0
BGIBMGA002213	2.69137	2.18181	3.64349	3.5279	3.15578	5.75203	4.47576	2.76503	4.31463	3.61862	4.20598	3.93753	1.19725	2.71559	5.22458	4.65172	2.86992	2.50281
BGIBMGA002214	5.51305	5.32779	5.83416	2.32175	2.04834	3.27085	2.62946	2.63242	2.68365	6.32273	9.08649	8.19347	5.50809	5.42503	9.01112	6.69888	6.22938	7.23434
BGIBMGA002215	15.2996	12.5162	12.9618	16.4925	12.8292	16.2888	18.1692	18.9353	14.1466	14.2757	13.2353	15.2307	17.568	21.3104	16.4443	11.2042	10.9751	7.82242
BGIBMGA002216	125.292	86.8645	89.6655	67.6204	62.4667	76.3996	72.7578	74.5115	70.6401	84.7068	66.9798	68.1752	106.931	82.9662	77.7256	71.018	59.9146	55.2552
BGIBMGA002217	12.1671	11.4225	14.114	20.6532	12.1298	16.7476	21.2332	13.3181	12.1429	9.12701	9.54659	9.80062	11.1761	9.34474	16.3243	12.6606	12.8241	17.1922
BGIBMGA002218	0.00317109	8.91416e-25	2.84712e-76	4.02645e-41	8.42098	7.53027	4.82024e-30	1.65824e-16	3.22176e-49	4.50287e-12	5.51114e-53	0.000645469	3.36162e-67	3.23363	5.89707e-26	0	2.35356e-15	3.83967e-16
BGIBMGA002219	72.9257	67.1903	54.2071	109.861	133.214	97.9998	109.661	125.745	119.505	72.3077	49.2274	45.8542	82.5721	60.2537	52.2871	58.3254	63.8636	64.0745
BGIBMGA002221	4.15556	3.32904	3.30488	2.08904	1.15951	1.38007	1.61359	1.33577	1.56852	2.76059	3.60792	3.09877	3.38789	3.62299	3.55986	3.45026	2.56027	3.10005
BGIBMGA002222	315.862	319.072	258.446	355.04	356.406	310.816	257.041	312.766	307.945	469.734	295.153	325.439	468.891	399.137	241.491	302.305	307.749	250.084
BGIBMGA002223	10.6159	5.32514	10.3446	5.86282	5.36416	7.49054	7.23443	5.04529	7.93928	9.28336	12.9205	18.587	6.42278	12.6702	14.0912	9.18281	13.6371	10.6447
BGIBMGA002224	3.61113	3.94136	5.14709	2.72388	2.35288	3.26354	2.65167	2.38376	3.96936	4.83916	4.3235	5.08847	3.54373	5.0763	7.12045	5.10514	4.41813	4.47182
BGIBMGA002225	39.2717	36.3429	40.3581	76.2303	97.559	92.608	97.0332	91.0716	64.3704	53.184	41.8584	50.5872	49.0565	50.7323	43.201	40.1919	37.8776	40.017
BGIBMGA002229	0	0.987412	0	0	1.43895	0	0	0	0	0	0	0	0	0	0	1.57422	0	0
BGIBMGA002230	9.85526	10.8934	11.1679	10.2732	11.3277	10.0829	9.37108	8.26045	9.76891	9.82654	11.1975	9.21494	11.1091	10.1177	9.83464	11.941	9.58832	11.2535
BGIBMGA002231	42.0023	32.9729	30.6298	48.0345	46.4226	54.7574	58.5126	52.462	51.2439	50.818	42.6315	40.5055	63.3687	41.6006	60.0366	40.9633	35.7066	31.8567
BGIBMGA002235	5.67478	5.3193	7.53842	4.13108	3.52537	5.14303	3.78881	3.34372	4.87677	6.48348	9.09908	6.7298	5.50378	6.03961	6.19822	6.5023	6.28916	7.6447
BGIBMGA002236	16.7266	15.2152	16.7305	13.4576	10.1245	14.2755	12.521	12.4934	14.7993	15.0086	21.9965	17.9502	15.4491	17.0287	20.0056	18.6532	16.7584	21.2783
BGIBMGA002237	21.8257	23.2843	23.3165	22.5202	21.5929	24.9629	22.6147	19.0216	19.667	28.9112	29.4404	27.9405	26.4948	24.6041	30.125	28.2673	27.6428	27.164
BGIBMGA002239	0.152221	0.147828	0.269177	0.100448	0.291602	0.218165	0.139848	0.140428	0.254733	0.179393	0.265852	0.22652	0.153827	0.185898	0.399434	0.235928	0.301292	0.424404
BGIBMGA002241	94.7071	91.8522	88.2942	103.848	104.07	110.689	111.581	94.1571	102.794	115.031	107.129	103.598	103.535	104.145	105.685	96.8659	88.9093	80.9872
BGIBMGA002242	0	0	0	0	0	0	0	0	0	1.28333	0	0	0	0	0	0	0	0
BGIBMGA002243	34.6745	29.9047	26.0243	35.5708	39.8803	31.5087	38.8305	43.0364	31.3136	26.6225	20.5354	24.847	27.683	28.9661	27.3985	31.6441	28.9098	28.3941
BGIBMGA002245	1.346	0.964487	1.83053	0.891356	1.7786	1.00317	6.22356	0.953711	1.37759	2.34655	2.0882	1.7565	0.539641	1.07568	2.64808	1.89068	1.29398	1.65519
BGIBMGA002246	2.35531	2.38524	2.86364	2.05472	2.40021	2.22366	2.59989	2.18736	2.25251	2.01538	2.58158	2.88119	2.17001	2.82805	3.48209	2.21882	2.41161	3.13193
BGIBMGA002247	1.87363	2.31158	2.57802	2.8012	2.31609	3.83481	3.52915	2.39341	3.68702	2.07515	3.04538	2.62362	1.16257	2.12941	4.25431	3.35674	2.48101	3.80174
BGIBMGA002251	3.10728	1.85085	4.50369	4.42001	5.08111	7.54937	2.72287	4.44826	8.04204	2.31205	4.86159	4.5285	2.14597	2.92391	6.10327	2.77963	3.58837	5.25831
BGIBMGA002252	4.193	4.83195	6.19508	6.21101	4.98692	8.44268	4.56793	4.71282	6.0528	4.69977	7.61398	5.50692	3.94853	4.35138	5.68085	5.6722	5.87558	7.14871
BGIBMGA002254	0.348232	0	0	0	0	0	0	0	0	0	0	0	0	0	0	0	0	0
BGIBMGA002258	5.59129	2.27969	0.760452	1.72496	3.84048	0.588456	2.31494	2.88225	1.15868	0.663853	6.41285	0.979585	1.66017	2.62616	0.535234	0.803264	0.557613	0.104362
BGIBMGA002259	11182.1	8693.22	8341.11	12286.2	11232.1	13054.9	12221.6	11852.7	11658.5	12671.3	10501	9731.34	14961.6	10198.7	13011.8	8754.72	7571.88	7003.83
BGIBMGA002260	7.3464	6.07329	6.7525	7.25208	6.16295	6.76425	6.58973	7.05582	6.06702	8.39776	7.24824	7.01158	8.08141	8.27737	7.49102	6.57013	7.89568	6.8917
BGIBMGA002261	7.03959	4.58037	4.87874	4.83816	4.87762	6.24319	5.6845	7.85376	7.34157	5.854	5.36422	4.05669	6.84464	7.14007	6.44875	5.02909	6.83301	4.86264
BGIBMGA002262	5.95844	5.13878	6.65315	5.3359	5.5414	7.22115	6.41376	5.53524	6.72325	5.44259	9.28995	6.52469	4.88066	5.70265	7.20959	6.94333	6.24586	7.41999
BGIBMGA002265	7.82533	8.44914	8.56158	19.0936	8.3547	26.1428	20.4592	13.455	11.9156	8.50238	13.0745	17.654	6.91373	8.3901	18.1997	11.1947	16.0122	18.71
BGIBMGA002266	1.51037	2.18218	1.52281	2.00846	1.8577	2.78433	2.5501	2.24875	1.61912	2.01961	1.8557	1.8919	0.776753	1.74051	2.66912	2.55444	2.60925	2.05059
BGIBMGA002271	3.00938	2.99153	3.94296	2.38731	2.10011	4.12419	3.25132	3.3181	2.96898	5.07998	6.10025	2.39478	5.59688	3.77418	2.94388	3.19455	2.62614	2.50369
BGIBMGA002272	0.15566	0.0373969	0.0417077	0.455924	0.656097	0.32567	0.34422	0.136626	0.304111	0.0355071	0.0332329	0.0853204	0.139015	0.158469	0.0497221	0	0.0717451	0.120798
BGIBMGA002273	15.3538	13.519	13.0097	11.0433	10.0814	11.5738	10.8414	12.9597	10.7079	13.2358	11.8326	11.7118	15.1168	13.0173	13.7978	13.7601	14.2065	12.1469
BGIBMGA002280	4.67463	0.771825	1.71287	0.460723	0.438178	0.401252	0.619018	2.78389	1.43542	0.534067	1.86038	1.04305	1.32526	0.716633	2.07382	0.403412	0.791984	0.102008
BGIBMGA002285	0.777945	0.755825	0.432035	5.78594	4.80943	5.14673	6.88758	5.58731	5.29771	1.36655	1.22268	4.39636	1.57323	0.784334	0.91525	0.781983	1.37432	1.6291
BGIBMGA002286	27.4618	19.7437	25.441	34.0988	32.3329	48.2439	45.3481	36.7629	44.6234	30.5379	35.0215	31.8476	28.3983	29.0065	42.2546	25.6328	24.6972	26.3526
BGIBMGA002287	1.32538	0.870448	1.16642	1.06154	1.08563	2.34381	1.4117	1.54	1.54983	0.80182	1.17905	1.02276	0.89297	1.26552	1.79076	0.866197	1.06683	0.911821
BGIBMGA002289	8.07035	6.9255	4.07877	18.7014	11.8169	10.1606	7.85284	8.82485	12.3187	8.05793	3.99871	3.80483	5.27584	5.34782	5.59713	2.71743	1.66329	2.36599
BGIBMGA002290	0	0	0	0.280254	0	0	0	0	0	0	0	0	0	0	0	0	0	0
BGIBMGA002292	1.09283	2.00576	2.05021	2.26424	1.78664	1.20326	2.27078	2.84419	2.69753	1.50578	1.22381	1.50061	3.36688	2.53439	3.26742	3.17189	3.35315	1.73212
BGIBMGA002293	0	0.0551135	0.244939	0	0	0	0.154716	0.285296	0	0.165368	0.0619006	0.0655492	0.0631363	0.0622866	0.0810405	0	0	0.418158
BGIBMGA002294	29.4214	29.5859	24.2345	33.8776	25.5618	29.6258	30.6929	30.5786	29.5462	35.8067	27.3854	27.7389	35.3692	31.1934	33.1796	24.8115	27.1123	24.5927
BGIBMGA002296	51.2938	46.6519	63.1759	56.7172	55.2566	86.4659	77.6589	62.3852	68.3853	75.0177	86.566	79.1356	57.7548	53.587	115.244	60.5244	47.0294	55.7646
BGIBMGA002298	0.103487	0.103818	0.297719	0.280863	0.146283	0.14042	0	2.22062	3.68447	2.37589	0.107712	0.111626	0.148313	0.104902	0.703453	0.10409	3.73808	0.133806
BGIBMGA002300	6.21288	6.59576	7.26324	5.99115	6.13192	7.74415	7.43716	5.85786	8.09937	7.37423	10.1388	11.7621	6.33194	8.85521	11.2632	7.5857	7.47625	8.63479
BGIBMGA002304	9.56684	7.46818	8.00939	7.1072	7.98195	8.20876	7.56558	8.90616	7.48371	5.59872	7.78502	6.65715	8.07009	10.1335	8.88991	7.44185	6.05559	7.4136
BGIBMGA002305	0	0	0	0	0	0	0	0	0.186519	0	0	0	0.189886	0	0	0	0	0.347765
BGIBMGA002306	0	1.58743	0.36039	0	0.382426	0.466179	0.884527	0	0	0.29828	0	0	0	1.05404	0.413767	0.431675	0	0
BGIBMGA002307	14.2288	13.1186	12.3884	7.83603	6.74016	7.16702	5.73258	7.5351	7.23556	7.47042	7.83249	5.71926	7.54726	9.78312	7.62266	13.914	12.6111	14.0622
BGIBMGA002308	2.07427	0	0.660542	0	0	0	0	0.337985	0	0	0	0	0	0	0	0	0	0
BGIBMGA002309	187.51	172.372	155.727	136.828	146.417	127.505	161.429	179.589	165.961	158.722	142.244	136.253	224.452	210.936	138.719	115.115	115.427	95.7757
BGIBMGA002310	7.72197	9.09805	9.60842	11.3724	10.4835	10.9071	10.7514	9.15347	11.1129	7.1949	8.84269	8.02209	7.83594	7.54287	10.8244	8.32662	8.19673	9.10661
BGIBMGA002311	62.3395	57.4135	62.5045	69.9467	64.3327	74.7355	74.1277	67.3397	74.1493	70.7072	84.3025	67.1352	59.9431	64.4827	70.2875	72.2316	68.8314	65.7421
BGIBMGA002314	79.0986	72.9051	56.3521	128.535	145.646	145.419	158.767	152.226	111.045	91.7166	161.254	93.5879	45.6796	68.5555	104.598	124.941	136.11	115.059
BGIBMGA002315	1.885	1.03284	1.42281	1.2203	0.553566	1.55713	1.59402	0.911749	0.931651	0.951642	1.29743	1.37675	1.60233	1.19514	2.00511	1.12282	1.2866	1.23965
BGIBMGA002316	0.165985	0.215221	0.14516	0.154628	0.318148	0.225856	0.210136	0.441428	0.236176	0.249252	0.651787	0.347038	0.431376	0.217017	0.472185	0.214774	0.0626819	0.192335
BGIBMGA002318	50.4963	48.2883	50.2006	41.5326	44.8539	40.5695	46.4484	44.6018	37.3285	58.3526	57.8452	58.0964	42.9243	55.111	62.0382	50.9018	52.5255	56.9451
BGIBMGA002323	6.64431	7.56957	10.0967	7.07507	6.07853	9.92992	6.9369	5.4376	9.18987	7.64753	13.2448	9.43725	7.15986	7.3903	12.5157	9.06729	7.40883	34.522
BGIBMGA002324	0.717041	7.19303	1.09111	1.22829	1.09125	0.991576	1.57068	1.19489	0.810357	1.60594	1.19236	1.7944	1.00984	0.843731	1.10526	2.4962	1.13683	0.990367
BGIBMGA002325	1.52561	1.51671	1.44341	6.84612	5.77154	7.20808	8.9975	5.60414	8.72638	2.92946	3.71547	2.52323	3.66169	2.83259	4.36501	1.89858	1.51267	1.41794
BGIBMGA002329	0.748047	1.04028	0.860752	0.278275	0.105441	0.265868	0.0600995	0.165389	0.0528916	0.389748	0.644013	0.622004	0.627283	0.485756	0.970542	0.505193	0.52838	0.830224
BGIBMGA002330	15.1114	17.6713	17.0945	17.649	15.2539	13.8075	14.716	17.6131	13.8935	19.2491	17.4177	14.4756	24.304	16.9545	16.212	17.6984	16.9716	13.0394
BGIBMGA002331	25.5441	26.9773	28.9966	20.1594	15.6224	16.9601	15.3136	16.1606	18.1594	25.645	26.1157	23.0516	31.5733	32.1699	22.4441	24.765	22.3235	24.4723
BGIBMGA002333	1.39305	1.20315	2.49093	9.78918	7.21218	13.4022	7.94665	10.2241	10.8184	4.58263	6.10357	5.01564	7.90596	8.46862	9.25848	0.570921	0.347134	0.600277
BGIBMGA002335	37.5192	39.3522	34.4207	52.9523	45.6908	48.6904	57.3917	65.6048	56.6175	40.8558	40.7301	30.7617	43.6889	49.9164	33.8221	35.3742	35.1794	28.6218
BGIBMGA002338	0	0	0	0	0	0	0	0	0	0	0	0	2.70776	0	0	0	0	0
BGIBMGA002340	71.5928	67.9125	67.6032	55.0344	52.5977	50.45	50.0087	52.3375	53.5243	70.2474	69.0191	60.2736	70.6006	71.0645	62.8209	68.288	64.1706	60.0057
BGIBMGA002341	0	0.0735843	0.243598	0	0	0	0	0	0	0	0	0.165256	0	0	0	0	0	0
BGIBMGA002343	53.0779	49.2347	40.8388	53.5239	58.9052	61.9074	63.6018	61.7771	60.0307	60.9366	55.8483	44.7647	63.554	53.3178	50.5243	45.237	54.5012	43.467
BGIBMGA002345	3.26996	3.54389	4.94763	6.42975	4.90136	6.42304	5.56726	5.38257	4.70994	2.9766	5.66138	5.75259	2.77659	3.66916	6.44629	5.27993	3.60457	5.97122
BGIBMGA002346	38.7416	42.0643	42.6017	39.9837	40.8258	46.1642	39.1061	38.582	40.697	61.0621	50.1721	54.8126	50.9194	49.7491	48.1364	48.2093	46.4308	44.8331
BGIBMGA002347	0	0	0.547354	0	0	0	0	0.581417	0	0.216906	1.02574	0	0.278521	0.506378	0	0	0.282635	0
BGIBMGA002348	39.7128	46.0404	38.8281	35.5902	38.3266	29.0957	34.1224	38.8251	31.2819	36.0026	26.6937	38.7317	49.2544	43.3273	32.9416	36.4808	34.27	28.8454
BGIBMGA002349	12.5151	12.0124	11.658	28.6444	26.335	20.639	20.2309	29.6496	24.1675	15.9025	7.95274	18.1738	21.8979	18.7007	13.0715	11.0177	12.5201	9.89814
BGIBMGA002350	18.0844	21.6878	20.1504	21.8515	23.1589	17.5426	22.68	20.978	18.1663	17.0027	13.8596	10.8043	15.1718	14.8842	14.2382	19.2065	20.0417	15.4576
BGIBMGA002351	3.2906	3.7221	4.38574	3.64347	3.15249	3.1339	2.77696	2.65861	3.34682	4.55739	5.04053	4.4493	4.20588	3.68649	4.70076	4.28696	4.70837	4.85589
BGIBMGA002352	4.9885	5.00581	6.10513	4.77709	3.86013	5.14327	5.54292	3.99808	5.33741	6.106	7.62842	7.36257	5.99989	4.78745	7.64068	6.1572	5.75467	6.32142
BGIBMGA002353	28.7475	27.4334	28.0553	31.1849	30.3599	29.359	29.6962	36.1271	33.1502	32.9454	25.6615	28.0773	30.2112	31.8941	32.4674	22.0523	26.4549	20.7057
BGIBMGA002354	0	0	0.0200903	0	0	0	0.095112	0	0	0	0	0	0	0	0	0	0	0
BGIBMGA002355	61.8334	50.6809	54.7652	74.2766	63.5494	65.2458	87.2895	82.3494	66.8513	53.1178	56.4951	52.0448	51.6947	58.9715	47.7528	41.3745	44.5111	35.5735
BGIBMGA002356	7.05086	10.4168	5.1533	18.1241	4.69566	20.7765	12.034	6.25516	0.527121	3.05907	1.34107	5.11795	7.58189	3.62831	1.43407	11.0251	17.9503	8.9777
BGIBMGA002359	46.9088	40.3647	35.9666	46.4652	44.4497	46.4484	45.4179	45.8715	42.7883	31.2857	28.4522	27.167	35.7898	35.9457	44.0929	37.9929	41.4692	39.4935
BGIBMGA002361	17.6634	21.6889	14.4634	18.7771	20.5422	16.8713	18.227	22.8497	16.9046	15.8808	16.2115	13.0382	21.6335	17.3687	17.542	13.8071	17.9322	12.7268
BGIBMGA002362	0	0	0	0.185123	0	0	0.212657	0	0.355518	0	0	0.351916	0	0	0	0	0	0
BGIBMGA002363	42.0212	32.4305	33.7909	44.3044	41.9754	53.8564	45.8515	39.9144	42.9161	47.8357	46.8938	40.6081	44.2264	33.287	43.9094	39.644	36.6765	40.8483
BGIBMGA002365	7.7154	6.41721	7.70526	11.6511	12.2951	22.7971	25.7357	14.3434	12.1722	4.51024	8.85924	10.3885	4.24814	5.69987	18.9494	8.95036	9.07709	13.6346
BGIBMGA002366	0	0	0	0	0	0	0	0.0856424	0	0	0	0	0	0	0	0	0	0
BGIBMGA002367	0.303053	0.286307	0	0.172551	0.520144	0	0.1933	0.342888	0	0.655165	0.939242	0.650045	0.680944	0.300387	1.44375	0.200117	0	0
BGIBMGA002368	23.1069	23.3699	22.9502	23.9958	27.2705	22.8387	19.4748	29.6281	25.1084	21.4935	14.872	14.059	19.6048	25.4742	15.7839	22.2543	19.1159	22.0983
BGIBMGA002370	10.9527	10.4887	7.42563	6.9457	10.7809	5.1933	6.22247	11.915	9.36575	9.59765	7.48504	8.63698	9.88657	6.83555	4.56753	7.27205	8.82109	8.78105
BGIBMGA002371	1.61628	3.99652	2.42852	7.59246	7.99134	9.16044	6.93888	9.47863	5.63407	5.19963	2.31122	4.58516	8.87041	5.22074	3.4665	4.55345	4.13508	5.15646
BGIBMGA002374	2.8039	3.85966	2.70643	3.55494	3.25291	4.45708	3.40202	2.78657	4.38201	3.76173	3.69833	2.23948	2.67804	3.19967	1.82928	4.29964	3.60771	2.70801
BGIBMGA002375	31.1207	29.888	28.0026	27.0156	26.8773	29.2451	28.8126	28.7205	28.8374	38.445	30.9945	33.5373	37.0013	34.8082	30.1495	30.8507	27.6452	25.2779
BGIBMGA002376	10.5553	10.3194	9.98651	9.2501	9.45687	8.30305	10.0958	9.91247	8.03599	8.49369	9.45084	9.57302	7.98405	9.08098	8.35229	6.95279	6.62307	7.569
BGIBMGA002377	2.14085	1.89426	2.01985	2.08272	2.18573	2.40239	2.27207	1.90279	2.27133	2.1035	2.58327	2.87077	2.22771	2.12157	2.31223	2.09186	2.33853	2.18014
BGIBMGA002378	12.0372	10.085	11.5349	9.9291	9.55104	10.6886	9.93612	9.32215	9.93214	14.9801	13.1304	14.4828	14.6156	16.8388	10.5702	11.6089	12.0503	10.2148
BGIBMGA002379	5.71988	6.23332	5.52538	5.07661	5.53564	6.02952	8.16137	6.98962	6.21633	6.08329	7.2761	6.66599	8.22045	8.63317	6.39631	6.15315	5.68845	4.86996
BGIBMGA002380	7.24999	6.02687	5.78143	7.11036	7.07996	8.7812	9.71867	7.05493	8.83758	8.92956	9.91628	8.3552	8.42704	7.48011	10.8988	5.85837	6.00918	6.32488
BGIBMGA002381	1518.17	1182.12	1080.62	1883.49	2039.27	1986.44	1923.9	2107.27	1711.44	2140.53	1792.46	1924.16	2446.44	1850.8	1837.05	2036.72	1822.46	1553.78
BGIBMGA002382	0.557221	1.0099	1.36479	2.10771	3.20979	2.87037	1.97542	2.7142	2.35538	1.24082	1.64689	0.989464	0.705977	0.860778	1.19586	2.44524	1.46609	1.92752
BGIBMGA002383	5.14273	6.72896	6.46132	7.00344	7.62634	5.85661	6.20007	8.16408	4.21622	6.61137	4.00182	4.73821	5.45286	5.09218	5.12707	9.16768	6.04704	7.20341
BGIBMGA002384	10.5886	9.91049	20.5211	21.8559	20.5184	26.4209	39.7965	30.793	20.6807	7.3675	13.7085	7.49526	6.97004	5.04849	18.8603	6.00294	4.72444	5.56598
BGIBMGA002385	1.30266	0.657051	0.799103	2.97727	2.073	1.85746	1.83989	0.360244	0.676049	1.16587	1.03781	0.558256	0.0601902	0.578049	2.74601	0.621308	0.883687	0.21467
BGIBMGA002386	1.97656	4.36378	0.778736	20.0002	15.2807	20.7773	9.12944	8.92908	4.44382	7.4971	20.1597	6.59424	0.951041	0.900093	4.35693	2.47748	2.53462	1.54246
BGIBMGA002390	5.14969	9.9601	6.22433	9.38869	6.81571	13.8042	21.1541	10.9912	13.9239	6.05127	10.2522	9.6086	6.25555	5.44887	7.93724	6.55159	7.26748	7.79934
BGIBMGA002391	3.67477	1.40483	1.28734	1.04018	10.2264	1.44131	5.90367	2.47382	4.09219	0.915185	1.64883	1.70532	1.36945	2.0254	0.980999	1.06674	1.74598	0.983766
BGIBMGA002392	0.151219	0	0	0	0	0	0	0	0	0	0	0	0.341313	0	0	0	0	0.310354
BGIBMGA002393	8.05241	6.67806	6.67784	5.75106	5.3049	8.38791	5.91698	7.76771	6.66254	7.83898	7.77177	7.27871	7.69246	9.18135	8.54066	5.72378	5.3605	5.41243
BGIBMGA002394	14.0357	12.0044	15.164	12.673	10.4444	12.8716	9.10787	13.0211	14.0788	13.6857	12.595	12.8715	17.0428	16.3218	15.5808	8.07563	9.12027	8.20213
BGIBMGA002395	3.96241	1.65852	0.704276	1.0505	2.15339	1.00062	1.53143	2.13652	1.80991	1.25071	1.11704	0.393732	1.06972	1.66204	1.4414	2.12438	2.8321	2.13946
BGIBMGA002396	50.1805	54.5565	44.6694	44.0265	42.8382	39.9778	36.0255	44.9318	40.8782	46.0703	38.6294	39.6856	48.0943	41.5526	28.9748	39.5779	42.5267	34.0264
BGIBMGA002397	70.2263	58.0678	55.4963	80.194	78.8523	76.3022	62.3543	70.898	64.2206	119.934	84.0898	91.067	104.888	81.8673	52.97	82.3683	80.4897	69.9244
BGIBMGA002398	18.3515	19.7901	17.45	24.5921	24.5522	21.5878	18.8628	22.3773	16.8134	25.0279	15.6193	17.7965	23.7622	20.5413	20.9616	19.7773	21.2347	16.4896
BGIBMGA002400	10.609	10.166	12.8043	10.7396	10.6362	17.8752	13.0989	9.70467	13.3763	12.6947	15.3266	13.5939	9.50449	8.97063	18.002	13.3407	11.0794	13.4993
BGIBMGA002401	3.98028	3.98675	4.5358	4.76811	5.73874	6.06407	6.30949	5.33399	7.05799	6.50801	5.98382	5.78807	6.08412	6.61243	7.56607	4.79407	5.34407	5.80056
BGIBMGA002402	8.79796	8.23873	8.15117	9.20323	9.56639	9.30209	10.009	10.8441	8.86881	8.39825	9.64436	10.1302	8.37507	9.69725	10.5944	7.71491	8.94329	7.88944
BGIBMGA002404	65.1872	68.099	74.4453	65.5996	68.1444	77.4555	69.8948	64.8433	68.0574	80.1537	68.9277	79.5958	66.3727	71.0158	72.4654	85.9554	88.3316	95.4562
BGIBMGA002405	4145.9	3784.15	3209.09	4273.95	4208.35	3827.41	4128.97	4928.11	3550.1	4606.74	3508.79	3370.19	5037.41	3879.83	3162.56	3922.4	3931.89	3054.79
BGIBMGA002406	205.623	189.956	179.959	152.353	148.65	149.309	123.662	170.69	138.664	185.129	139.438	166.812	204.154	201.628	137.827	190.596	187.183	171.986
BGIBMGA002408	1.20044	1.49997	1.4187	1.17766	1.38074	1.8405	2.19306	1.78686	1.97195	1.2932	1.73746	1.80625	0.947025	1.68188	2.09325	1.88177	1.44134	1.56212
BGIBMGA002411	12.2159	6.92255	9.04231	17.4769	17.1828	16.4464	11.1342	13.0725	9.82654	7.06664	15.1595	9.85253	15.413	12.6033	7.66053	8.96063	10.3009	7.23785
BGIBMGA002412	18.9993	17.5605	25.7922	29.4549	26.9596	38.0845	30.7467	27.0597	31.3396	21.0721	39.8054	31.4487	15.7095	21.125	38.272	25.2102	22.1467	29.081
BGIBMGA002413	19.1954	18.9019	20.5418	14.9802	14.5259	19.012	14.9176	11.8363	18.3042	19.7941	19.8755	18.7066	19.5791	17.5449	21.0057	16.9102	16.5655	16.088
BGIBMGA002414	0.0974243	0.725713	0	0.554306	0.328445	0.928727	0.489854	0.552534	0.430471	1.30234	0.504328	1.38191	0.76366	0.297321	0.238995	0.640682	0.222433	0.400592
BGIBMGA002415	2.91646	2.36749	2.31021	2.52127	2.8653	2.30709	2.24584	2.31984	2.70076	3.01433	2.67932	2.71881	2.47313	2.72195	2.62891	2.03816	2.52217	2.79078
BGIBMGA002416	565.501	411.947	436.226	545.653	629.645	541.175	705.104	467.29	529.751	402.206	361.708	384.801	606.364	563.311	452.364	454.787	448.63	379.35
BGIBMGA002417	14.4685	16.1784	11.7649	22.3824	17.4154	16.1575	17.3627	16.4214	18.4903	20.5797	20.2057	20.7403	20.9768	23.466	19.6539	18.0827	15.6292	13.7278
BGIBMGA002418	4.55147	3.95457	3.54898	3.80819	3.70212	3.88931	4.2629	4.33582	4.24406	4.07454	3.43663	3.38563	3.98096	3.43082	4.6388	4.15676	3.04598	4.75923
BGIBMGA002419	0	0.00879167	0.0366984	0.142918	0.0764942	0.090294	0.0614414	0.0380899	0.0799406	0.0317568	0.0801221	0.0362041	0.0302686	0.0258934	0.0863487	0.0464107	0.029402	0.0339321
BGIBMGA002422	2.6888	2.83585	4.63319	2.75582	2.7975	1.45421	2.11891	3.57282	1.77035	2.9858	5.2699	1.53269	0.61184	1.44002	5.68315	2.84127	4.43596	2.33889
BGIBMGA002423	87.359	96.5357	81.6767	114.153	110.733	97.1628	96.2097	108.291	102.539	102.766	80.7272	77.5677	113.221	97.779	75.9872	85.4349	98.0596	73.7421
BGIBMGA002424	13.8678	12.4051	12.6488	13.524	10.2675	11.2166	12.8192	13.9692	12.9131	13.6426	11.7188	11.5678	11.6688	13.2912	13.7972	11.1517	13.1172	12.6819
BGIBMGA002426	7.94684	8.60936	8.21227	5.367	4.65024	6.57183	5.9257	4.824	6.4185	19.6511	17.194	27.0896	15.5726	15.7607	14.2857	14.6031	13.9951	15.5059
BGIBMGA002427	2.44727	2.58405	2.5734	1.5794	2.4839	2.16255	2.64645	1.86888	2.10286	2.40364	2.03632	2.43571	2.18601	2.26676	3.16889	2.82204	2.3807	2.7272
BGIBMGA002428	9.44193	9.24843	10.4271	10.5844	12.0115	10.4361	11.1545	11.4259	11.4643	8.66733	10.7768	11.3113	8.89233	11.5091	11.1031	8.18092	9.33906	9.3674
BGIBMGA002429	1347.29	1228.62	1121.14	1123.71	1074.16	923.216	1051.3	1137.84	1136.11	1316.28	1073.17	1158.34	1657.2	1352.68	1024.41	1095.57	1090.27	897.739
BGIBMGA002430	2.7176	6.01293	2.88789	2.8429	2.3376	2.64759	2.24507	3.33661	1.85457	2.72502	3.44306	3.14947	3.74574	3.25677	2.33317	5.31662	2.84473	2.99722
BGIBMGA002431	3.02802	4.05716	3.79412	7.02738	3.82759	1.82827	3.90859	1.83727	4.48135	2.58032	4.46958	3.32475	2.76417	5.63924	3.352	2.73695	4.41592	3.25652
BGIBMGA002432	17.1319	15.8548	13.0021	20.9797	20.7175	20.6149	20.7872	21.9814	18.9931	14.9531	18.117	13.6191	14.3621	14.6424	20.4806	12.601	12.4596	11.0618
BGIBMGA002435	41.6484	41.7845	39.5149	77.3635	76.2678	82.8998	87.772	78.1509	80.0602	47.5406	58.487	46.8736	48.3162	44.8583	71.4736	46.5485	42.722	43.201
BGIBMGA002437	36.6379	39.1368	51.0462	48.9272	46.3321	57.2754	42.7516	53.4598	49.8126	33.1127	35.3556	38.8352	29.4642	29.9946	35.764	54.2394	49.1035	64.6988
BGIBMGA002438	0.732547	0.338697	0.810017	0	0.860124	0	0.484441	0.829122	0	2.15386	1.51454	1.16749	1.23617	0.72247	0.870041	2.88728	0	0.382386
BGIBMGA002439	24.312	24.8765	23.0626	21.756	22.5143	16.4387	21.6306	27.9807	22.0732	25.1273	18.9229	17.7234	25.8013	24.0937	22.7463	18.7999	19.2695	18.1436
BGIBMGA002441	65.5395	57.782	57.7392	38.4056	34.9203	56.6935	89.5382	92.7384	64.2473	94.7513	28.3126	81.92	38.7424	64.8726	50.3034	93.526	63.1757	71.2515
BGIBMGA002442	0	0	0	0.205728	0	0	0	0	0	0	0	0	0.209797	0	0	0	0	0
BGIBMGA002443	11.5028	10.4902	9.58817	14.6516	13.2449	12.9012	12.6624	13.3796	11.0876	12.3317	12.5914	10.9268	10.9152	10.6701	10.7281	10.1891	11.921	11.6376
BGIBMGA002444	37.4775	33.3381	34.723	34.3905	35.1595	30.8212	34.9501	39.1967	33.0742	38.4539	35.521	29.7518	42.5831	45.2149	41.8949	34.5231	33.5561	29.4422
BGIBMGA002445	3.91187	3.44595	3.24824	4.28761	4.32864	2.79737	2.7083	3.29711	2.72994	3.50716	3.10788	3.26702	3.2728	3.23611	3.23742	3.78838	3.04077	2.70559
BGIBMGA002447	1.39889	0.957508	2.31999	0	1.20407	0	0.456396	0.791364	1.90475	1.47266	2.83196	1.48786	1.55435	2.06477	2.09008	1.36041	2.00574	3.64069
BGIBMGA002448	16.9901	19.7647	14.9597	18.8973	18.2859	18.507	12.5305	20.6914	14.3977	21.6843	20.4872	15.922	19.7059	20.6307	17.3597	21.5476	19.487	19.6314
BGIBMGA002449	0	0	0	0	0	0	0	0	0	0	0	0	0	0	0.234038	0	0	0
BGIBMGA002450	1.09526	1.35663	0.515912	0.313683	0.167914	0.0834322	0.303203	0.535368	0.616442	1.20324	0.595259	1.35649	1.9825	1.24465	0.513978	0.870675	0.720475	0.101925
BGIBMGA002451	0	0	0	0	0	0	0	0.0351492	0	0	0	0	0	0	0	0	0	0
BGIBMGA002452	13.1672	8.63827	7.78357	15.2466	27.8044	11.0617	17.148	11.9865	14.9763	13.243	12.3373	14.5952	13.1596	14.2561	24.9593	11.3054	11.0757	9.72184
BGIBMGA002453	29.0439	329.938	134.293	424.099	149.393	538.9	226.749	396.197	167.732	211.062	196.643	137.384	330.759	16.0803	34.733	279.618	164.632	13.0281
BGIBMGA002454	14.9304	17.5454	14.2781	13.9084	14.1982	97.9724	12.3308	15.2679	12.7857	12.8339	12.8804	11.4879	18.4253	15.8338	14.1348	11.6878	14.5957	13.4035
BGIBMGA002455	310.133	237.171	202.523	337.075	308.391	340.743	327.39	317.734	256.68	263.491	181.155	194.029	352.757	245.904	234.937	242.634	237.76	152.576
BGIBMGA002456	28.8718	29.5021	31.4953	51.5327	51.9819	60.0915	50.2637	46.992	53.2362	42.6714	63.1294	54.7585	28.5602	32.3955	45.1825	41.9441	41.1675	46.9642
BGIBMGA002457	7.62963	6.95828	6.38271	7.15958	6.98414	7.6199	8.23855	7.70536	6.31262	7.35741	5.37833	4.72609	5.01975	4.78814	4.28918	4.09425	3.92101	2.63938
BGIBMGA002458	0	0	0	0	0.11406	0	0.128412	0.231867	0	0	0	0	0	0	0	0	0	0
BGIBMGA002460	5.87546	4.11712	4.80772	4.27777	6.75311	6.80388	5.30534	6.03872	5.77191	3.77236	5.33456	5.95188	7.30755	6.78248	6.99981	4.60428	4.95835	3.4678
BGIBMGA002461	41.0396	38.3674	34.401	43.2922	38.1335	32.8645	31.2496	42.5896	42.2134	40.7698	28.8243	29.8377	41.1815	39.3638	30.1467	31.8773	29.0837	22.1362
BGIBMGA002462	76.8521	72.0573	75.9647	66.8831	54.0061	51.9547	52.7424	52.8503	69.1032	86.9005	57.7496	58.6115	86.7988	75.368	58.2277	61.344	56.2046	57.1364
BGIBMGA002463	3.41794	2.93142	5.5311	5.06056	3.76449	7.23469	5.42323	4.36575	85.8347	3.67616	5.94761	5.27407	2.69506	5.46159	7.8676	5.54893	5.64514	6.54146
BGIBMGA002464	5.40585	6.23609	5.78658	7.63668	6.37692	8.14246	7.49043	6.32158	7.406	6.93448	7.54559	9.52861	4.7337	6.60007	9.19547	6.58164	5.47836	6.98545
BGIBMGA002465	5.82568	4.15148	4.92118	6.12658	3.64799	6.1122	5.4251	4.05976	6.69659	5.49846	6.08042	7.01243	2.99916	5.00629	6.64899	4.62797	4.29214	8.59293
BGIBMGA002466	0	0	0	65.0177	63.0007	0	166.865	0	0	0	168.102	0	0	0	0	66.3444	0	0
BGIBMGA002467	18.5858	17.0683	12.2784	39.616	42.3273	54.2293	66.4223	54.0694	52.8055	13.5025	25.4942	21.1961	11.016	22.9417	52.1021	15.0069	11.5991	11.4868
BGIBMGA002469	5.47035	5.66796	6.33031	7.39614	7.71653	10.1539	7.94367	7.8991	8.03075	6.16398	6.9748	8.34284	6.32639	6.64724	8.92475	7.82523	8.07703	8.83799
BGIBMGA002470	82.4914	73.8756	67.4079	81.6461	88.0955	79.2531	84.8257	93.5409	75.2594	86.6449	70.7818	83.5253	91.1736	92.1678	79.4187	74.1573	71.6634	63.7615
BGIBMGA002471	0.307687	0.421397	0.27813	2.68847	1.74193	3.34369	3.82259	1.78793	1.20635	0.403268	0.924771	0.623807	0.1838	0.611881	1.02632	0.493399	0.236445	0.263989
BGIBMGA002472	0	0	0	0	0	0	0	0	0	0	0	0	0.621798	0	0	0	0	0
BGIBMGA002473	0	0	0.215619	0.116512	0	0	0	0	0	0	0	0	0	0	0.255607	0	0	0
BGIBMGA002475	11.6141	7.41987	8.80814	11.5547	9.23134	11.27	10.1397	9.26	9.99752	12.5487	16.6969	11.8836	12.3528	11.1137	16.8153	10.739	9.83522	11.3387
BGIBMGA002476	0.0961825	0.130145	0.0350427	0.0740942	0.256479	0.0872038	0	0	0.103964	0.148406	0.201787	0.0344724	0.111928	0.0975527	0.299552	0.0869073	0.148867	0.297771
BGIBMGA002477	0	0	0	0	0	0	0	0	0	0	0.253708	0	0	0.251279	0	0	0.269876	0
BGIBMGA002478	24.2403	24.4724	20.842	27.6102	27.7339	29.0786	24.2329	30.2348	22.5005	28.3613	22.9417	26.4217	25.3512	26.6198	21.0753	23.1346	26.1135	19.7968
BGIBMGA002480	16.0857	16.6902	17.0179	17.7175	18.3891	20.6581	18.0087	17.4248	18.5838	20.1898	22.0214	19.2493	17.9635	19.5645	24.0615	19.8036	17.6288	18.9673
BGIBMGA002481	11.9124	12.4503	13.0633	12.1917	11.9668	11.7404	11.8191	12.0261	14.4719	14.1029	12.4502	14.1118	15.1924	11.7741	13.1832	13.1964	10.7381	11.2057
BGIBMGA002482	8.86298	9.23413	9.20016	11.6477	11.6869	9.40211	13.1313	11.7085	13.7211	12.8252	9.49052	11.3775	11.0316	12.0673	11.9986	10.9013	9.18769	10.3724
BGIBMGA002483	4.83426	4.36719	5.98373	5.61401	4.70425	7.45995	5.11664	4.84792	6.3444	4.63846	7.74389	6.79925	3.70377	4.14122	6.33106	5.47175	4.64964	5.45909
BGIBMGA002484	0	0	0	0	0	0	0	0	0	0	0	0	0	0	0	0	2.96118	2.59656
BGIBMGA002486	18.1903	18.4457	25.8837	29.7175	27.6758	38.8601	36.2061	27.0961	42.4826	25.4164	31.6858	38.3312	16.311	26.7887	52.9164	25.572	23.4897	31.5334
BGIBMGA002488	0.0189679	0.0393137	0	0.0436553	0.0217095	0.0261748	0.0472041	0.0217836	0.0204886	0.0359068	0	0.0206082	0	0.0589272	0.0890403	0	0.0658832	0.019299
BGIBMGA002489	33.5406	28.6539	34.4039	23.4758	21.8039	22.7661	23.8428	26.9916	27.1468	34.4321	22.6094	35.6864	53.2336	43.7927	21.825	30.7272	31.0455	31.7677
BGIBMGA002491	1.35223	1.32637	1.8655	1.8889	1.92921	2.12171	1.89467	1.64068	2.56719	2.10067	2.41792	2.5614	1.48241	2.01857	3.0146	1.77027	1.68899	2.2302
BGIBMGA002492	39.1462	32.8736	30.8282	36.011	31.0543	34.1529	28.8669	34.061	34.4802	37.4451	34.8249	28.3578	40.666	37.5776	27.829	31.6728	28.2325	22.102
BGIBMGA002493	243.357	232.642	196.028	258.628	276.246	239.49	305.64	335.585	250.794	263.987	233.851	244.129	265.436	288.741	236.05	236.559	228.904	200.083
BGIBMGA002494	10.6287	10.8223	11.8613	13.6073	13.2514	16.4373	18.0222	17.4708	14.4824	12.1685	13.0897	12.9859	10.6462	14.476	15.0341	10.2198	10.5059	11.5303
BGIBMGA002496	16.5955	17.9968	19.8194	21.9763	21.7969	27.6085	26.2053	21.3514	24.11	24.3449	21.3783	24.5576	19.382	23.5152	27.9062	19.9	19.7877	20.4412
BGIBMGA002499	8.18209	9.96119	16.1769	9.42493	8.78192	14.9602	7.36793	6.90894	14.0909	14.4872	19.5564	20.3578	8.59889	11.1669	19.0646	15.8239	13.0573	22.1902
BGIBMGA002500	0	0.058635	0.0978683	0.0356108	0.0675474	0	0.038296	0	0.100969	0.0280216	0	0.0332821	0.0670749	0	0.309222	0.0408667	0	0
BGIBMGA002501	24.5091	27.0293	33.2734	27.8567	32.5603	21.3974	13.6776	32.7873	26.7033	18.3026	24.9149	17.537	28.3939	24.6656	20.7577	29.7882	28.6532	31.0309
BGIBMGA002502	1.40982	1.49588	2.57135	2.33425	2.18045	4.16419	2.15712	1.98618	3.88427	1.74634	3.14286	3.24763	0.897584	1.72022	4.08703	2.30191	2.04391	3.48837
BGIBMGA002503	13.4947	14.9436	17.1368	18.8006	16.0363	22.5013	16.423	14.3816	20.9414	16.8145	23.2336	18.0425	14.2148	13.6002	16.9376	15.85	16.7057	20.6462
BGIBMGA002504	106.292	106.346	92.1535	108.125	107.042	104.586	117.234	119.978	116.915	112.814	116.974	115.952	108.177	113.871	114.565	106.565	108.133	97.8991
BGIBMGA002505	0	0	0	1.44246	7.10509	0.89905	2.70415	4.42536	2.11159	2.63177	0	2.70455	0	0.638583	0	0	0.764285	2.01397
BGIBMGA002506	19.5533	18.4895	17.0242	17.5431	16.2556	18.7221	23.1113	24.1633	26.6308	8.42448	15.4872	10.9832	14.5454	14.1249	20.9637	9.46624	9.49889	8.08528
BGIBMGA002507	5.60073	5.71999	6.67372	5.48664	4.98672	5.82051	6.99917	6.32603	5.73703	5.61051	7.01099	7.39708	5.0711	5.94279	6.94082	6.73207	5.33559	7.5406
BGIBMGA002508	144.011	120.317	118.186	114.332	93.7619	133.275	125.559	113.357	119.424	145.914	113.503	110.081	153.463	131.169	128.231	109.649	93.8228	83.064
BGIBMGA002509	55.3285	54.1892	57.0051	78.3543	75.9471	114.925	83.3827	69.8381	82.2557	76.7653	88.2041	77.1237	57.8408	56.7664	107.335	75.4748	63.715	61.0032
BGIBMGA002510	6.34853	7.64553	7.92258	8.37941	7.89534	6.78953	7.31808	8.27149	7.38357	8.71923	7.18389	8.72564	7.41481	8.31478	8.36484	7.13461	7.83054	7.35476
BGIBMGA002513	57.8563	53.7547	54.5831	84.1189	77.8368	104.412	104.733	93.4744	100.285	46.0956	121.563	68.2433	42.1787	51.0251	136.318	60.3109	58.5973	55.278
BGIBMGA002514	0.146701	0.140985	0.157688	0.168993	0.0323963	0.23733	0.0729526	0	0	0.0266757	0.0895239	0	0	0.119072	0.0723686	0.118585	0.0982253	0.0908239
BGIBMGA002516	0	0.16522	0	0.208016	0	0	0	0.209388	0	0	0.368074	0	0	0	0	0	0	0.366026
BGIBMGA002517	0.145134	0.440004	0.494936	0.313896	0.441455	0.156211	0.623609	0.929729	0.174192	0.510076	0.226099	0.858725	0.499926	0.427148	0.612202	0.284944	0.16098	0.337404
BGIBMGA002519	11.728	13.2092	20.1096	11.0703	9.98096	15.9019	9.17786	9.76588	12.6573	13.3916	18.3253	15.4222	10.0188	10.8259	16.6763	16.0221	12.5698	22.5271
BGIBMGA002520	23.2272	23.866	20.7281	27.9261	25.4995	26.9046	29.039	29.2418	26.7115	22.8383	19.2046	21.9984	22.9166	23.8696	19.9129	21.5515	19.2677	16.1641
BGIBMGA002521	0.182001	0.534435	0.474094	0.452056	0.269301	0.0758569	0.166399	0.791394	0.0662664	0.520859	0.362731	0.0870225	0.000195302	0.243272	0.294835	0.522896	0.126298	0.17852
BGIBMGA002523	0	0	0	0	0	0.121483	0.11135	0.10223	0	0.0822418	0	0	0	0.271669	0	0	0.199664	0
BGIBMGA002524	157.315	207.318	178.403	87.589	77.3448	103.429	85.293	119.979	143.546	229.932	168.127	242.049	393.124	321.445	200.261	175.97	180.104	156.509
BGIBMGA002525	0	0	0	0	0	0.0651923	0	0	0	0	0	0	0	0	0	0.117743	0	0
BGIBMGA002526	169.816	169.858	236.107	107.988	106.642	139.469	85.4493	90.1976	128.939	186.772	146.383	160.267	214.316	146.886	155.101	176.444	131.307	180.147
BGIBMGA002527	0.478674	0.565517	0.446753	0.208468	0.262683	0.277645	0.258545	0.0593294	0.385279	0.504756	0.296551	0.383662	0.379796	0.234983	0.337771	0.345561	0.434605	0.31901
BGIBMGA002531	2.88643	3.94079	1.81306	1.79125	11.8729	3.9781	2.80102	4.18024	3.65009	7.50801	5.35609	3.11817	1.72615	3.98082	7.41046	3.73863	3.80832	3.46186
BGIBMGA002532	2.78342	1.96823	2.19202	2.70027	2.19417	2.73141	3.26632	2.43263	2.43668	2.17277	1.73274	2.53948	2.02412	2.39345	3.76328	2.89851	2.60794	1.9453
BGIBMGA002534	1.27024	1.07644	0.511227	0.817364	0.332076	0.119707	0.447762	0.529015	0.24974	0.663736	0.174697	0.480959	0.0361636	0.506998	0.486304	0.175364	0.16906	0.130307
BGIBMGA002535	3.85453	3.26728	3.3332	3.265	4.61495	3.01443	3.42547	4.71728	1.46582	3.39804	1.602	2.95499	2.34538	4.4949	3.03299	5.33775	4.42066	4.93364
BGIBMGA002537	0.400154	0.121109	0.0924933	0.032193	0	0.172095	0	0.0741144	0.150997	0.862015	0.440927	0.0922712	0.274869	0.149589	0.130302	0.233451	0.230768	0.370091
BGIBMGA002539	30.8418	34.7385	45.3256	38.7727	40.7254	46.247	35.3297	30.031	45.2182	43.0302	56.5328	48.9569	33.7917	34.984	54.0745	45.9839	38.6772	52.5095
BGIBMGA002540	1.21806	1.85959	4.83665	2.45628	3.62128	1.64154	1.96575	1.89809	1.83228	1.22804	2.95071	2.03792	1.63727	3.50584	3.37023	1.34442	2.69218	2.87553
BGIBMGA002541	1.06729	0.94632	0.39804	3.8814	4.34473	4.77689	9.01357	8.13241	3.91903	0.0647603	1.29312	1.56755	0.283814	0.467224	4.89917	0.270134	0.211331	0.419045
BGIBMGA002542	6.79938	6.68861	11.9971	11.7511	10.5346	11.54	8.57874	8.74267	11.3009	19.3319	28.5026	21.9007	22.5492	13.3387	14.5149	14.4209	11.3387	14.8961
BGIBMGA002544	83.191	84.8017	80.7673	116.702	118.271	130.687	119.587	103.722	114.656	107.979	122.201	112.856	73.1337	86.7858	101.009	101.786	99.1349	90.6131
BGIBMGA002546	3.13226	3.83984	3.4954	4.09319	2.3227	2.36201	2.25763	3.09527	2.41752	2.7731	3.16855	2.3875	3.69077	3.00424	1.95395	2.39744	2.27197	2.99031
BGIBMGA002547	4.77279	4.98695	8.19357	4.77092	5.41013	8.33577	5.29768	4.186	7.70159	5.74939	8.41632	7.65352	5.57305	5.6697	9.27333	5.61507	4.61215	6.95376
BGIBMGA002548	38.3644	35.2912	26.365	68.7922	86.8112	50.5416	54.4472	58.0335	61.4222	29.8396	20.78	21.2628	42.6404	36.9301	31.028	30.5704	29.8167	12.8806
BGIBMGA002549	64.4308	77.3113	68.4547	314.752	299.175	222.456	219.362	194.907	231.357	196.263	107.287	153.02	91.084	103.44	104.417	110.094	109.521	123.934
BGIBMGA002551	12.1553	9.01264	14.2868	12.7593	10.9743	16.4897	14.02	13.4718	14.0485	15.4309	22.9189	11.9912	7.91234	8.96173	14.4589	13.1997	9.96184	14.2928
BGIBMGA002552	14.4896	16.2157	16.4423	17.6019	16.0903	19.7804	15.8027	16.3622	19.2549	19.3613	18.5583	15.2841	18.4495	15.8309	18.2353	16.5557	16.2963	17.8663
BGIBMGA002556	0.0768101	0.0270788	0.339117	0.0590917	0.0899761	0.0716499	0.129037	0.029408	0.0557416	0.096921	0.0277579	0.0277674	0.124141	0	0.0294833	0.0704669	0	0.0527707
BGIBMGA002557	0.125486	0	0.141667	0.855693	0.299759	0.347407	0.659151	0.291407	0.136887	0.356443	0.2803	0.140333	0	0	0.148994	0.688397	0	0
BGIBMGA002558	1.41526	0.543649	1.1478	0.222773	0.439377	1.59721	0.747705	0	1.26731	0.675095	0.197377	1.03806	0	0.770526	0.708088	1.62169	0.871499	2.3908
BGIBMGA002560	6.57708	5.62477	5.18477	4.2774	4.11879	5.95304	5.1209	4.15063	4.00148	4.93884	5.55512	4.38699	5.56366	12.5439	4.33261	5.16785	4.24675	4.09712
BGIBMGA002561	3.41441	3.63109	0.64809	0	0.692785	0	0	0	0	4.7789	3.66612	0.616224	8.46731	3.46356	9.91473	3.71031	1.95076	1.73051
BGIBMGA002562	0.323785	0.52955	0.348389	0.121993	0	0	0	0	0.0564914	0.339864	0.110929	0.0567293	0.0613391	0.0538906	0.570739	0.14084	0.238348	0.547073
BGIBMGA002563	0.586263	1.08987	1.30738	0	0	0	0	0	0	0	0	0	0	0	0	0	1.34443	0.600773
BGIBMGA002564	5489.01	4919.95	8043.02	676.54	533.09	603.104	449.546	583.413	1225.36	4185.01	862.49	2091.44	9302.98	3531.72	2031.5	5145.54	3688.52	4099.92
BGIBMGA002565	550.547	602.641	401.446	538.84	506.913	452.05	459.351	490.541	480.352	589.616	375.283	389.272	803.171	656.835	408.461	297.465	281.776	252.19
BGIBMGA002566	0.0286802	0.0590573	0.122923	0	0	0.125235	0.0736105	0	0.12255	0.216321	0.0637687	0.06151	0.309792	0.0292325	0.102219	0	0	0.0285839
BGIBMGA002567	0	0.0895555	0.0874109	0	0	0.110136	0	0	0	0.0797611	0.0921884	0	0	0.0882269	0.186255	0.10509	0	0.3939
BGIBMGA002569	123.787	121.268	102.017	96.4565	93.0976	71.1978	79.0595	80.6543	90.1894	119.149	83.142	108.206	117.995	119.502	80.0007	93.3235	96.1147	81.1258
BGIBMGA002570	90.8165	83.2127	80.9667	75.6205	68.9805	61.1604	57.5352	69.1254	71.1663	87.5087	62.0863	79.8066	107.995	116.733	64.6301	64.9114	67.1725	54.8628
BGIBMGA002571	2.20668	2.46386	2.37925	1.96605	1.78808	1.7165	2.12275	2.627	1.53132	1.8125	1.88409	1.68215	2.44669	1.71858	1.87091	1.356	1.32482	3.39743
BGIBMGA002572	1467.58	1421.98	1178.32	1379.97	1356.57	1270.48	1286.1	1456.69	1191.3	1554.7	1162.3	1127.58	1692.58	1241.14	1049.29	1430.93	1333.9	1144.34
BGIBMGA002574	7.55522	7.35717	5.39734	7.098	5.57758	6.71703	5.50897	5.13322	5.47871	9.05541	5.05916	7.16207	8.32748	6.03888	6.45919	8.3082	6.50406	7.31906
BGIBMGA002575	0.0256256	0.04953	0.0275194	0	0.0285941	0	0	0.0589576	0	0	0.0264876	0.0274816	0	0	0	0.204622	0	0.0790646
BGIBMGA002576	92.8594	81.0619	84.3349	90.5821	91.1079	102.199	89.6146	85.3332	75.7045	111.046	133.037	110.882	80.6622	57.8942	83.5382	133.281	131.367	122.143
BGIBMGA002578	1.60819	2.66991	1.6811	0.839979	1.07604	0.545384	0.969566	0.800384	0.55024	2.63179	1.33209	0.778428	1.91358	1.42244	0.587503	2.2331	2.16577	2.55904
BGIBMGA002581	1.32136	0.840059	1.40465	0.314864	0.563989	0.38705	0.941197	0.859867	0.334162	0.916944	1.69714	1.38338	0.917364	2.23833	2.83809	2.14221	0.978712	0.906249
BGIBMGA002582	137.449	118.313	107.489	157.611	147.413	143.677	149.775	152.906	139.161	139.071	120.555	115.503	159.719	123.516	134.524	106.038	113.306	92.8446
BGIBMGA002584	40.5142	37.3609	26.3045	62.6197	104.76	87.8118	157.415	117.005	112.632	23.4107	40.3168	24.9007	28.4391	23.4997	54.5943	29.8414	23.5086	29.8715
BGIBMGA002586	0.554758	0.291151	0.380668	0.619288	0.661419	0.717989	0.912834	0.271438	0.514012	0.492556	0.538939	0.251814	0.203236	0.312734	0.665373	0.558535	0.338103	0.339239
BGIBMGA002587	2.11641	2.67002	2.79231	1.6403	1.4493	1.76793	1.9295	1.37512	1.69006	2.25206	1.96334	2.29446	1.73576	2.12798	2.6085	2.03592	2.56457	2.91988
BGIBMGA002590	15.6758	12.9075	21.4094	17.3964	16.6143	27.5119	20.6806	16.8383	20.9084	16.2862	22.0408	22.4311	14.2566	13.5654	30.9346	19.9418	15.8323	22.6338
BGIBMGA002591	0.828878	0.940165	1.01173	0.781571	1.2299	0.743799	1.05351	0.955142	0.962346	0.620153	0.855709	0.760475	0.342392	0.786342	1.07919	0.729296	0.905281	1.40397
BGIBMGA002592	43.694	44.7041	50.3514	38.6518	32.6581	53.3549	45.5428	40.1601	39.006	33.2247	33.2086	29.575	36.122	21.2279	29.6836	38.4365	41.3065	31.1096
BGIBMGA002593	59.9576	55.5165	62.8995	66.7353	60.2022	67.2964	57.9031	54.4723	58.8595	46.0649	33.5124	37.2285	51.4339	26.6039	36.4014	46.9768	46.984	40.6855
BGIBMGA002594	42.9016	42.4141	40.9633	36.392	32.2167	31.8693	31.6183	33.7428	36.2979	59.6217	36.8385	41.064	65.5983	47.9245	36.0659	38.6459	36.9798	29.0504
BGIBMGA002595	0.370045	0	0.201186	0.428773	0.214621	0	0.727772	0	0.202971	0.332151	0	0.4045	0.21242	0.384848	0.68371	0.742239	0	0.569202
BGIBMGA002596	75.3813	62.6719	82.8671	129.33	118.854	173.019	153.709	128.129	140.015	152.29	166.635	138.292	150.609	103.632	210.943	108.776	83.0318	102.334
BGIBMGA002598	4.31584	4.45632	5.15718	1.76906	1.27133	2.09818	2.6558	1.6014	2.21247	3.81071	4.16792	4.4974	1.76603	1.85337	5.80331	4.82435	4.30295	4.20036
BGIBMGA002600	16.9836	12.1549	14.5097	5.32782	6.13325	4.7655	9.44275	8.01204	4.95259	20.6825	12.4423	12.5788	28.3032	53.154	18.8199	11.0366	11.7414	10.4919
BGIBMGA002601	45.2707	28.7764	38.3589	39.0519	74.4126	50.2252	71.2107	70.738	92.8046	92.2186	76.6883	78.5977	176.596	259.067	141.654	37.182	21.4736	30.6005
BGIBMGA002602	1.36472	0.454662	1.8754	1.27092	0.35675	0.376665	0.392833	0.77517	0.561868	0.843362	0.292843	0.663371	2.09067	1.76455	0.31822	1.22847	0.971618	0.346869
BGIBMGA002603	1113.27	1088.23	983.335	2084.22	2408.7	1864.78	1529.32	2178.05	1350.63	1249.01	726.236	799.54	1132.9	1073.41	669.385	1250.62	1139.41	1092.29
BGIBMGA002604	503.116	400.759	408.698	338.526	304.214	428.244	331.313	297.504	357.731	550.399	546.528	495.785	654.838	487.493	566.361	415.68	354.741	333.285
BGIBMGA002605	41.26	40.7494	36.7573	61.8153	57.3994	56.3629	62.5948	65.0945	53.5614	40.6788	45.5628	43.4249	46.6796	41.0107	43.4695	42.0824	43.5632	41.9525
BGIBMGA002606	0.193245	0.0377519	0	0	0	0	0	0	0.0426908	0	0	0	0	0	0.0480197	0	0	0
BGIBMGA002607	0	0.0213859	0.0707522	0.0511211	0	0	0	0.0506632	0.0485408	0	0	0.0478337	0	0.0452087	0.109981	0.0582475	0.024703	0.089742
BGIBMGA002608	0	3.38951	0	0	0	0	0	2.29469	0	0	0	7.746	0	0	0	0	0	0
BGIBMGA002609	1.86542	2.8283	2.4378	2.9257	3.01304	2.66409	2.63179	2.7165	2.63088	1.84816	2.38648	2.58924	1.43636	2.64588	2.86506	1.75311	1.85522	2.53964
BGIBMGA002610	45.249	38.358	30.2569	39.7137	70.5768	43.216	60.8251	59.1476	33.3184	42.7607	28.4718	41.6654	66.788	37.5	16.9017	43.576	49.0805	48.5826
BGIBMGA002611	18.657	16.7022	20.7254	16.4236	17.5816	25.439	20.9321	16.6581	18.4931	20.9638	24.9876	19.2833	22.085	12.5856	28.8307	23.306	18.2639	22.8236
BGIBMGA002612	0	0	0	0	0	0	0	0	0.0679642	0.227873	0	0	0.148646	0	0.148579	0	0.0730746	0
BGIBMGA002615	0.620165	0.650868	0.900617	0.228021	0.474622	0.566373	0.317085	0.2181	0.351399	0.577743	0.640452	0.866495	0.462336	0.328089	0.58986	0.765293	0.791351	1.01188
BGIBMGA002617	0.0313843	0.513128	0.134018	0.0379749	0.177629	0	0	0	0.0361607	0.0585307	0.10017	0.175774	0.0691524	0.16532	0.0418933	0.166745	0.105209	0
BGIBMGA002618	113.435	114.307	100.958	115.01	103.178	124.698	110.97	107.835	89.2915	257.996	235.411	244.83	191.547	206.178	179.341	134.009	138.505	118.204
BGIBMGA002619	31.7455	27.6298	29.2349	31.7148	26.7228	29.6125	34.9142	38.8057	38.9578	23.9068	34.3404	29.6184	28.2638	31.0468	30.3868	24.8664	28.0579	26.4372
BGIBMGA002620	44.0391	42.2372	35.9063	50.59	48.5641	52.9764	57.795	56.1009	50.6544	40.959	50.8326	52.4486	35.8757	33.7306	48.7638	47.7105	41.4778	44.3169
BGIBMGA002623	0	0	0	0	0	0	0	0	0	0.0608283	0	0	0	0	0.267199	0	0	0
BGIBMGA002625	1792.93	1665.94	1484.03	2027.62	2141.63	2044.4	1916.92	2034.05	1883.28	1958.98	1809.38	1875.19	1631.46	1410.98	1365.92	2156.54	2269.83	1903.29
BGIBMGA002626	35.6407	27.7008	33.9287	14.3941	10.0069	8.24121	10.573	21.3109	11.8364	28.3212	12.15	22.4558	35.2689	27.5527	20.8155	18.7397	21.17	15.417
BGIBMGA002627	0	0.297539	0.351952	0	0	0	0	0.366293	0	1.9097	0	0	0	0	0	0	1.4409	0.325642
BGIBMGA002629	0	0	0	0	0	0	0	0	0	0	0	0	0	0	0	0.864869	0.373866	0
BGIBMGA002630	0.275299	0	0	0.943618	1.30461	0	0	0.642956	0	2.41916	0	0.598523	0.318195	0	1.34619	0	0	0
BGIBMGA002631	3.87003e-06	2.19414e-05	2.91313e-16	0.000136941	0.0336145	0.529076	0.479827	4.68186e-05	1.43474	1.17107e-05	1.35181e-05	2.54323e-07	0.37341	0.00919055	1.30608	6.88788e-07	0.0600374	6.66055e-06
BGIBMGA002632	2.9584	2.98362	3.63033	0.709976	0.827892	0.980011	1.01611	0.743699	0.653465	1.60218	2.0327	2.45928	1.80935	1.36412	2.38908	1.9166	2.21875	1.9909
BGIBMGA002634	0.73053	0.95021	0.579698	0.372032	0.480409	0.377552	0.287411	0.495428	0.721259	0.743856	0.561388	0.448631	0.577953	0.706722	0.356371	0.506599	0.755581	0.66798
BGIBMGA002635	247.357	226.973	204.016	327.609	339.525	314.25	306.075	323.355	281.171	237.839	212.007	239.39	280.521	237.155	246.144	275.632	277.671	275.663
BGIBMGA002638	26.4443	24.1716	24.7959	30.656	32.3483	34.3534	31.324	31.1017	26.9891	35.2042	31.3363	33.1949	20.128	27.6456	30.4611	28.0572	34.4942	30.0953
BGIBMGA002639	45.079	35.7135	43.148	48.9833	42.5583	61.7676	56.2408	44.89	58.85	40.9005	40.5471	43.1508	46.243	40.0181	56.6104	33.569	34.0506	31.1963
BGIBMGA002640	26.8733	34.2197	22.1577	23.0953	29.3337	20.0251	16.661	21.3104	12.6988	31.8405	22.5292	21.2289	10.3664	12.12	0.968866	20.6183	15.5205	22.7637
BGIBMGA002641	13.5326	15.0409	12.3835	12.3986	11.5895	10.0573	9.47015	12.0642	10.6792	15.3427	10.3327	12.9383	18.4039	18.6197	11.8755	11.8659	13.0212	10.3119
BGIBMGA002642	40.1961	40.6254	38.4613	37.1479	39.3758	39.095	34.3197	42.2982	35.4585	41.4629	32.6541	36.4121	39.5132	39.7693	31.2612	35.8281	34.1627	34.4924
BGIBMGA002643	11.6672	10.5599	12.007	13.5069	13.0474	17.3912	16.0946	12.3376	14.7261	10.2358	14.8241	14.95	10.698	10.0919	17.1148	13.9853	13.6111	14.5675
BGIBMGA002644	754.706	675.749	590.906	705.804	709.449	671.918	732.232	809.027	658.631	786.824	610.534	640.066	915.222	781.012	642.204	649.763	653.41	519.676
BGIBMGA002646	0.86629	0.804665	0.551255	4.66561	0.709167	1.27515	0.625454	3.22287	0.597702	0.485247	4.99062	2.78664	0.33472	0.163433	0.722128	5.22693	3.29462	4.35599
BGIBMGA002647	150.568	164.325	162.467	123.096	126.856	128.548	116.74	112.234	103.998	118.935	108.154	143.32	107.125	103.769	119.013	214.765	199.647	209.067
BGIBMGA002648	30.7263	24.2367	24.7191	18.7797	15.2207	15.1365	17.7213	16.7893	13.409	20.4533	17.0332	17.6228	20.9265	16.7416	21.0263	26.7945	28.2548	24.6413
BGIBMGA002649	7.96155	8.80332	12.6997	8.57628	7.86697	10.7422	8.16116	6.95434	10.3732	12.2576	14.2074	13.0402	10.8727	9.73245	14.5035	12.4832	9.80978	11.9847
BGIBMGA002651	33.9132	37.4809	45.1572	38.558	42.997	42.1006	41.913	42.9615	34.2762	43.6154	26.3945	35.6845	46.0432	42.3417	45.0909	40.1699	36.5986	33.0659
BGIBMGA002653	5.33945	8.1271	8.84963	12.7389	10.4616	15.5238	11.0438	10.7956	9.60403	11.1924	12.5614	10.5054	7.80473	8.02915	15.7277	7.88937	8.40787	9.88488
BGIBMGA002655	12.8972	11.5924	10.0475	8.83212	8.70125	7.96364	10.688	9.72001	12.3517	8.57905	9.37911	6.78029	10.9896	10.5404	8.82025	8.82609	8.52246	8.2433
BGIBMGA002656	6.04212	7.37667	6.77293	9.06768	9.23408	11.7327	11.0656	7.96612	11.1222	7.7593	10.349	9.04588	6.15451	6.43184	12.0622	9.56823	10.2091	11.4902
BGIBMGA002657	23.0294	19.1052	18.009	19.1324	17.5328	17.6641	15.7223	19.083	17.5046	8.48777	7.898	12.7355	12.3328	6.32559	9.80771	21.4484	19.9848	19.8438
BGIBMGA002658	16.7687	15.6437	14.8249	15.1053	15.7603	15.3147	15.582	16.4566	15.4078	18.3561	19.3224	19.6884	17.6333	17.1038	14.6468	16.5874	16.713	19.1035
BGIBMGA002659	29.7871	24.3471	25.9625	32.7732	28.8537	31.8712	30.4338	33.0965	27.6338	31.6073	31.9426	33.9509	28.4501	28.1309	35.2692	30.648	28	26.5056
BGIBMGA002660	6.60742	8.05194	4.14057	4.79983	6.19256	5.4601	4.27193	3.708	4.56398	8.99391	6.79948	6.87598	8.87563	7.63299	3.64588	6.6803	6.32642	4.69996
BGIBMGA002662	24.0454	27.4409	30.1053	22.1882	25.2593	28.0727	25.4497	23.6094	20.8973	22.3997	26.4633	22.1635	16.0533	18.5306	26.8925	34.0134	34.5971	41.437
BGIBMGA002663	0	0.267589	0	0	0	0	0	0	0	0	0	0	0	0	0	0	0	0
BGIBMGA002664	185.245	261.125	224.461	141.284	145.66	133.468	96.4222	165.912	178.549	342.038	124.941	204.607	294.48	503.95	127.872	186.528	206.713	166.053
BGIBMGA002667	0.311271	0.58516	0	0	0	0	0	0	0	0.26705	0	0	0.347477	0	0	0	0.356906	0
BGIBMGA002668	2576.82	2274.31	1824.04	2887.5	3103.7	2976.45	3047.08	3326.4	2684.41	2802.58	2775.25	2488.96	2879.79	2417.62	2244.41	2525.53	2766.21	2078.3
BGIBMGA002669	0.201746	0.17103	0.1882	0.234194	0.229117	0.161054	0.181268	0.133209	0.188914	0.722262	0.243371	0.0625798	0.165864	0.147087	0	0.303894	0.362287	0.416882
BGIBMGA002670	0	0	0	0	0	0	0	0	0	0	0	0	0	0	0	0	0.0686157	0
BGIBMGA002671	6.29607	7.57628	9.06434	6.62266	5.5927	7.01032	9.60357	6.51646	5.14219	8.81799	8.05192	5.16241	10.5188	8.97734	7.06824	6.43023	9.13712	7.59
BGIBMGA002673	3.07403	3.00164	4.0173	5.01469	4.57305	1.59299	2.02296	1.72956	4.48671	2.80866	4.38498	4.85067	3.664	4.38308	5.38123	3.38884	4.26913	5.0808
BGIBMGA002674	56.2103	47.9281	44.3789	40.9228	42.6263	38.8111	38.4772	39.7868	37.0381	48.5992	40.4714	41.6697	57.5975	47.132	49.1684	50.6365	54.7569	45.7599
BGIBMGA002675	1.89021e-05	2.07445e-05	6.90856e-05	1.24401	0.178825	1.36138	1.83173	3.42861	4.38603	6.79652e-06	2.73766e-05	1.9739e-05	9.5837e-06	0.00010848	3.25294e-05	1.34274e-05	0.000193625	1.95309e-05
BGIBMGA002677	15.7177	13.2437	19.6106	10.3141	15.7412	7.26019	8.91881	11.3587	12.3826	12.3221	9.01132	10.3558	10.5612	15.091	6.79163	11.5019	12.8841	8.1495
BGIBMGA002678	2.99246	2.81926	4.07876	1.79794	1.69309	2.25655	1.55039	1.67416	2.42238	3.97955	4.286	4.89001	3.92038	3.83907	4.095	3.4311	3.79592	4.23957
BGIBMGA002679	5.38668	3.94504	4.33869	7.31849	10.4901	8.16447	4.75059	5.45539	10.9059	7.32276	5.94983	7.55857	5.02542	6.9478	6.77344	3.88012	3.2415	6.23761
BGIBMGA002680	13.9578	12.7362	11.1636	15.2542	15.0537	12.4203	17.7135	16.7214	14.1633	13.3453	12.8366	13.3688	16.3956	13.5342	13.1593	12.6148	16.0851	12.5377
BGIBMGA002681	17.4449	15.8976	19.5185	18.0442	15.425	13.8177	16.4817	16.5671	20.0959	20.5477	16.9618	18.7458	21.4734	19.2865	17.1368	13.906	13.2259	14.8991
BGIBMGA002682	0.609736	0.764373	0.950106	0.666615	0.297986	0.854171	0.605639	0.557188	0.704284	0.642201	0.345421	0.753125	0.923271	0.57642	0.512097	0.642844	0.394029	0.773404
BGIBMGA002683	0.751783	1.35874	1.79508	1.53188	0.767712	0.9292	0.888089	0.910837	1.44372	1.54243	0.598136	1.43537	1.77068	0.883079	0.469851	1.25863	0.607771	0.91192
BGIBMGA002684	33.2811	20.178	32.198	36.8685	32.7497	24.9393	36.9271	32.6691	23.6451	27.6661	23.1405	28.716	37.7771	32.9185	24.3546	21.3161	21.3342	20.8032
BGIBMGA002686	17.5063	15.826	21.2302	37.8068	47.5865	75.6684	52.0455	60.9245	45.636	30.9055	28.3993	26.8242	15.2988	38.5113	37.9454	21.1635	22.7565	21.5072
BGIBMGA002687	8.94896	7.80909	7.44288	6.61497	8.24374	6.17312	5.3579	7.56749	5.74585	9.07426	8.6293	7.68344	11.7335	8.17586	7.7499	5.43124	5.47344	5.99478
BGIBMGA002688	45.388	27.4684	68.495	14.3147	44.4449	17.3918	57.1239	15.862	61.38	41.1243	31.4125	34.1487	10.4088	37.4827	16.4321	0	26.785	0
BGIBMGA002689	0	0	0	0	34.3684	0	0	0	0	9.20859	0	0	0	0	0	0	0	0
BGIBMGA002690	9.46926	12.7217	13.615	43.0713	29.0664	18.7278	29.915	35.377	29.2561	8.72233	6.60064	6.81962	16.9395	13.5999	18.3561	6.01682	10.791	13.8361
BGIBMGA002691	7.06956	7.63683	7.45796	7.3184	7.08547	7.7967	8.08776	7.03809	8.16496	7.0603	8.34407	9.2207	7.41059	8.01092	9.32528	7.59755	7.107	8.79617
BGIBMGA002693	20.258	21.3058	22.0534	19.9033	16.9964	20.2652	18.0155	17.1927	16.4577	26.9183	22.6769	21.4822	21.987	26.3694	19.7726	26.3214	24.1052	21.0737
BGIBMGA002694	2.19767	2.13402	2.93101	2.16745	2.04066	3.24615	1.87997	1.91763	2.76458	1.95171	2.48658	1.95432	2.11921	1.43499	2.79753	2.26209	2.15911	2.70816
BGIBMGA002695	24.9982	27.2695	34.9831	36.8194	33.8477	55.2845	40.2862	35.779	35.3269	43.218	53.3231	49.4406	30.0817	24.831	63.8644	49.3044	36.0027	39.2729
BGIBMGA002696	35.5768	33.3139	34.5274	32.8562	34.8812	28.9011	49.6601	37.4601	40.6663	19.5822	31.6952	27.7971	33.9642	30.1273	46.86	22.4461	28.8333	26.425
BGIBMGA002697	0	0	0	0.0517651	0.0486145	0.123675	0.335095	0	0.0494191	0.0400451	0	0.0473591	0.18865	0	0.0569727	0.112287	0	0.177579
BGIBMGA002698	0.035582	0	0	0	0	0	0.0460406	0	0.0403471	0	0	0	0	0	0	0	0	0
BGIBMGA002700	0.108811	0.207878	0	0	0	0	0	0	0.243402	0	0.224574	0	0	0	0.136347	0	0	0
BGIBMGA002702	29.0364	28.2735	31.8847	49.0322	46.7155	55.6582	61.6007	52.6188	51.1581	27.5438	56.57	41.7085	20.7081	33.6095	55.8196	32.9154	31.5208	28.6526
[truncated: 10,096 more rows]
